# Supplementary material for: Molecular architecture of human polycomb repressive complex 2
Source: eLife. 2012 Oct 30;1:e00005. doi: 10.7554/eLife.00005 (PMC3482686; doi:10.7554/eLife.00005)
Supplement: Movie 2—source code 1. — Overall architecture of the PRC2 complex. DOI: http://dx.doi.org/10.7554/eLife.00005.017 [file elife00005s001.wrl]

#VRML V2.0 utf8
# original image resolution was: 1188x701
# CreationDate: 2012-09-26T17:08:40Z
# Creator: UCSF Chimera, http://www.cgl.ucsf.edu/chimera/
# converted from x3d by UCSF Chimera's x3d2vrml
Group {
 children [
  Background {
   skyColor [1, 1, 1]
  }
  Viewpoint {
   fieldOfView 0.352794
   position 0.147366 -2.29078 552.445
  }
NavigationInfo {
 type ["EXAMINE" "ANY"]
   headlight FALSE
}
  DirectionalLight {
   color 1 1 1
   ambientIntensity 0
intensity 0.634339
   direction 0.357407 -0.660402 -0.660402
  }
  DirectionalLight {
   color 1 1 1
   ambientIntensity 0
intensity 0.520365
   direction -0.250563 -0.250563 -0.935113
  }
  DirectionalLight {
   color 1 1 1
   ambientIntensity 0.2
intensity 0
   direction 0 0 -1
  }
  Group {
   children [
    Transform {
     children [
     ]
    }
    Transform {
     children [
      Shape {
       geometry IndexedLineSet {
        color Color {
         color [
1 0 0, 1 0 0, 0.196078 0.196078 0.803922, 0.196078 0.196078 0.803922
         ]
        }
        coord Coordinate {
         point [
-58.6036 -39.562 -13.4477, -49.7883 -32.5283 -11.4302, -65.6968 23.7194 -19.1575, -41.1899 41.4317 -22.3608 
         ]
        }
        colorIndex [
0, 1, -1, 2, 3, -1
        ]
        coordIndex [
0, 1, -1, 2, 3, -1
        ]
       }
      }
     ]
    }
    Transform {
     rotation 0.0748056 0.154139 0.985213 1.60101
     translation -20.1754 -15.2809 -8.79434
     children [
      Shape {
       geometry IndexedLineSet {
        coord Coordinate {
         point [
-29.2394 -11.2 -42, -28 -12.3251 -42, -28 -11.2 -42.3612, -25.2 -13.2613 -42, -25.2 -11.2 -42.6758, -20.9811 -11.2 -42, -22.4 -12.5248 -42, -22.4 -11.2 -42.4468, -30.14 -8.40001 -42, -28 -8.40001 -42.6357, 
-25.2 -8.40001 -42.9549, -19.899 -8.40001 -42, -22.4 -8.40001 -42.7621, -28.8687 -5.60001 -42, -28 -4.88887 -42, -28 -5.60001 -42.2699, -25.2 -3.77832 -42, -25.2 -5.60001 -42.6477, -20.747 -5.60001 -42, -22.4 -4.15063 -42, 
-22.4 -5.60001 -42.4805, -30.9118 -16.8 -39.2, -30.8 -16.8674 -39.2, -30.8 -16.8 -39.2538, -28 -17.9459 -39.2, -28 -16.8 -40.1307, -25.2 -18.2653 -39.2, -25.2 -16.8 -40.4118, -20.0067 -16.8 -39.2, -22.4 -17.8763 -39.2, 
-22.4 -16.8 -40.109, -34.2705 -14 -39.2, -33.6 -14.7086 -39.2, -33.6 -14 -39.6102, -30.8 -14 -40.8793, -28 -14 -41.5665, -25.2 -14 -41.8036, -22.4 -14 -41.5986, -17.0219 -14 -39.2, -19.6 -16.5841 -39.2, 
-19.6 -14 -40.8165, -35.8095 -11.2 -39.2, -33.6 -11.2 -40.545, -30.8 -11.2 -41.6426, -19.6 -11.2 -41.6559, -15.742 -11.2 -39.2, -16.8 -13.6201 -39.2, -16.8 -11.2 -40.1716, -36.2087 -8.40001 -39.2, -33.6 -8.40001 -40.7808, 
-30.8 -8.40001 -41.8447, -19.6 -8.40001 -41.9279, -15.2937 -8.40001 -39.2, -16.8 -8.40001 -40.5593, -35.52 -5.60001 -39.2, -33.6 -3.14172 -39.2, -33.6 -5.60001 -40.362, -30.8 -5.60001 -41.5247, -19.6 -5.60001 -41.7398, -15.4747 -5.60001 -39.2, 
-16.8 -5.60001 -40.3713, -33.2914 -2.8 -39.2, -30.8 -1.10791 -39.2, -30.8 -2.8 -40.4862, -28 -2.8 -41.343, -25.2 -2.8 -41.7146, -22.4 -2.8 -41.6404, -19.6 -2.8 -41.0373, -16.3476 -2.8 -39.2, -16.8 -2.00897 -39.2, 
-16.8 -2.8 -39.5842, -28.4799 0 -39.2, -28 0.197052 -39.2, -28 0 -39.4071, -25.2 0.932297 -39.2, -25.2 0 -40.0892, -22.4 1.11444 -39.2, -22.4 0 -40.1588, -18.8475 0 -39.2, -19.6 0.478836 -39.2, 
-19.6 0 -39.5652, -31.0955 -19.6 -36.4, -30.8 -19.7367 -36.4, -30.8 -19.6 -36.57, -28 -20.5412 -36.4, -28 -19.6 -37.5871, -25.2 -20.7648 -36.4, -25.2 -19.6 -37.8853, -19.9707 -19.6 -36.4, -22.4 -20.4479 -36.4, 
-22.4 -19.6 -37.4903, -35.6461 -16.8 -36.4, -33.6 -18.371 -36.4, -33.6 -16.8 -37.9154, -19.6 -19.4731 -36.4, -19.6 -16.8 -39.0622, -15.9415 -16.8 -36.4, -16.8 -17.6761 -36.4, -16.8 -16.8 -37.2669, -38.0554 -14 -36.4, 
-36.4 -16.003 -36.4, -36.4 -14 -37.8104, -14.1093 -14 -36.4, -16.8 -14 -39.0645, -39.3152 -11.2 -36.4, -39.2 -11.425 -36.4, -39.2 -11.2 -36.5012, -36.4 -11.2 -38.8171, -13.1747 -11.2 -36.4, -14 -13.7054 -36.4, 
-14 -11.2 -37.5013, -39.8437 -8.40001 -36.4, -39.2 -8.40001 -36.9372, -36.4 -8.40001 -39.0771, -12.8394 -8.40001 -36.4, -14 -8.40001 -37.9516, -39.2575 -5.60001 -36.4, -39.2 -5.51471 -36.4, -39.2 -5.60001 -36.4442, -36.4 -5.60001 -38.6397, 
-12.9398 -5.60001 -36.4, -14 -5.60001 -37.8088, -37.5051 -2.8 -36.4, -36.4 -1.92398 -36.4, -36.4 -2.8 -37.2252, -33.6 -2.8 -39.0412, -13.4606 -2.8 -36.4, -14 -1.25034 -36.4, -14 -2.8 -37.0983, -33.6847 0 -36.4, 
-33.6 0.0439453 -36.4, -33.6 0 -36.4612, -30.8 1.44135 -36.4, -30.8 0 -38.2675, -28 2.48691 -36.4, -14.5939 0 -36.4, -16.8 2.50858 -36.4, -16.8 0 -38.2773, -26.807 2.79999 -36.4, -25.2 3.27025 -36.4, 
-25.2 2.79999 -37.0861, -22.4 3.70358 -36.4, -22.4 2.79999 -37.5507, -17.4295 2.79999 -36.4, -19.6 3.60483 -36.4, -19.6 2.79999 -37.2788, -34.6024 -19.6 -33.6, -33.6 -20.2028 -33.6, -33.6 -19.6 -34.612, -30.8 -21.3755 -33.6, 
-28 -21.9828 -33.6, -25.2 -22.1744 -33.6, -22.4 -21.9805 -33.6, -19.6 -21.3248 -33.6, -19.6 -19.6 -36.2369, -16.3243 -19.6 -33.6, -16.8 -19.9496 -33.6, -16.8 -19.6 -34.1001, -38.1555 -16.8 -33.6, -36.4 -18.3703 -33.6, 
-36.4 -16.8 -35.6538, -13.474 -16.8 -33.6, -14 -17.4696 -33.6, -14 -16.8 -34.2856, -40.3534 -14 -33.6, -39.2 -15.4638 -33.6, -39.2 -14 -35.0223, -12.0355 -14 -33.6, -14 -14 -36.2783, 13.2776 -14 -33.6, 
16.5549 -14 -33.6, 14 -15.2785 -33.6, 14 -14 -33.779, -41.6519 -11.2 -33.6, -11.3718 -11.2 -33.6, 13.7643 -11.2 -33.6, 14 -10.6751 -33.6, 14 -11.2 -33.6852, 17.1056 -11.2 -33.6, 16.8 -13.5271 -33.6, 
16.8 -10.357 -33.6, 16.8 -11.2 -33.683, -42.2848 -8.40001 -33.6, -42 -9.37108 -33.6, -42 -5.91963 -33.6, -42 -8.40001 -33.89, -11.1455 -8.40001 -33.6, -11.2 -9.01857 -33.6, -11.2 -7.08806 -33.6, -11.2 -8.40001 -33.6967, 
-41.9728 -5.60001 -33.6, -11.2535 -5.60001 -33.6, -40.4882 -2.8 -33.6, -39.2 -1.8006 -33.6, -39.2 -2.8 -34.7476, -11.6421 -2.8 -33.6, -36.8034 0 -33.6, -36.4 0.203125 -33.6, -36.4 0 -33.959, -33.6 1.6947 -33.6, 
-12.399 0 -33.6, -14 0 -35.8062, -31.0725 2.79999 -33.6, -30.8 2.9144 -33.6, -30.8 2.79999 -33.8459, -28 3.9966 -33.6, -28 2.79999 -35.8821, -25.2 4.80948 -33.6, -22.4 5.34306 -33.6, -19.6 5.51981 -33.6, 
-16.8 5.08656 -33.6, -16.8 2.79999 -36.1357, -13.8476 2.79999 -33.6, -14 3.02614 -33.6, -14 2.79999 -33.7868, -29.466 -22.4 -30.8, -28 -22.7783 -30.8, -28 -22.4 -32.0584, -25.2 -23.0875 -30.8, -25.2 -22.4 -32.8597, 
-22.4 -22.9945 -30.8, -22.4 -22.4 -32.3855, -19.454 -22.4 -30.8, -19.6 -22.4508 -30.8, -19.6 -22.4 -30.9173, 10.1102 -22.4 -30.8, 13.591 -22.4 -30.8, 11.2 -22.6572 -30.8, 11.2 -22.4 -30.9894, -36.0398 -19.6 -30.8, 
-33.6 -21.0781 -30.8, -30.8 -22.1081 -30.8, -16.8 -21.5517 -30.8, -13.7844 -19.6 -30.8, -14 -19.7844 -30.8, -14 -19.6 -31.0479, 7.41585 -19.6 -30.8, 8.39999 -21.5582 -30.8, 8.39999 -19.6 -31.4681, 11.2 -19.6 -32.3899, 
14 -22.354 -30.8, 14 -19.6 -32.4654, 16.8 -21.3179 -30.8, 16.8 -19.6 -31.914, 19.6811 -19.6 -30.8, 19.6 -19.6631 -30.8, 19.6 -19.6 -30.8412, -39.277 -16.8 -30.8, -39.2 -16.8736 -30.8, -39.2 -16.8 -30.9753, 
-36.4 -19.3503 -30.8, -11.4645 -16.8 -30.8, 7.49606 -16.8 -30.8, 8.39999 -16.8 -31.6329, 11.2 -16.8 -33.0367, 14 -16.8 -33.3996, 16.8 -16.8 -33.0415, 22.1126 -16.8 -30.8, 19.6 -16.8 -32.118, -41.4842 -14 -30.8, 
-10.2605 -14 -30.8, -11.2 -16.2256 -30.8, -11.2 -14 -32.2524, 8.15182 -14 -30.8, 8.39999 -13.2262 -30.8, 8.39999 -14 -31.0942, 11.2 -14 -33.0891, 16.8 -14 -33.5846, 19.6 -14 -32.7752, 23.2005 -14 -30.8, 
22.4 -16.17 -30.8, 22.4 -14 -31.3539, -43.0051 -11.2 -30.8, -42 -12.8612 -30.8, -42 -11.2 -32.747, -9.75818 -11.2 -30.8, -11.2 -11.2 -33.2977, 9.14549 -11.2 -30.8, 11.2 -11.2 -32.6695, 19.6 -11.2 -32.9669, 
23.5205 -11.2 -30.8, 22.4 -11.2 -31.5972, -43.8654 -8.40001 -30.8, -9.66626 -8.40001 -30.8, 10.1051 -8.40001 -30.8, 11.2 -8.40001 -31.9466, 14 -8.40001 -33.2652, 16.8 -8.40001 -33.4285, 19.6 -8.40001 -32.8254, 23.4422 -8.40001 -30.8, 
22.4 -8.40001 -31.5267, -43.8884 -5.60001 -30.8, -42 -5.60001 -33.5468, -9.85393 -5.60001 -30.8, -11.2 -5.60001 -33.4949, 10.8619 -5.60001 -30.8, 11.2 -3.7733 -30.8, 11.2 -5.60001 -31.1704, 14 -5.60001 -32.6963, 16.8 -5.60001 -32.9909, 
19.6 -5.60001 -32.5016, 23.2127 -5.60001 -30.8, 22.4 -5.60001 -31.3235, -42.2804 -2.8 -30.8, -42 -2.60983 -30.8, -42 -2.8 -31.1058, -39.2 -0.386612 -30.8, -10.2921 -2.8 -30.8, -11.2 -2.8 -32.7048, 11.5073 -2.8 -30.8, 
14 -2.8 -32.1495, 16.8 -2.8 -32.5161, 19.6 -2.8 -32.1467, 23.0174 -2.8 -30.8, 22.4 -2.8 -31.1452, -38.7275 0 -30.8, -36.4 1.28519 -30.8, -33.6 2.66428 -30.8, -11.0374 0 -30.8, -11.2 0.489975 -30.8, 
-11.2 0 -31.1521, 11.985 0 -30.8, 14 0 -31.7378, 16.8 0 -32.1103, 19.6 0 -31.8564, 22.9741 0 -30.8, 22.4 0 -31.0637, -33.3154 2.79999 -30.8, -30.8 3.95042 -30.8, -28 4.99825 -30.8, 
-12.181 2.79999 -30.8, -14 5.2278 -30.8, 12.1877 2.79999 -30.8, 14 2.79999 -31.4576, 16.8 2.79999 -31.7906, 19.6 2.79999 -31.6381, 23.0889 2.79999 -30.8, 22.4 2.79999 -31.0506, -25.9314 5.59999 -30.8, -25.2 5.87788 -30.8, 
-25.2 5.59999 -31.4629, -22.4 6.62462 -30.8, -22.4 5.59999 -32.989, -19.6 6.98311 -30.8, -19.6 5.59999 -33.4327, -14.6103 5.59999 -30.8, -16.8 6.74818 -30.8, -16.8 5.59999 -32.6881, 12.406 5.59999 -30.8, 14 5.59999 -31.2139, 
16.8 5.59999 -31.4949, 19.6 5.59999 -31.4271, 23.1476 5.59999 -30.8, 22.4 5.59999 -31.0128, 13.5737 8.39999 -30.8, 14 8.76482 -30.8, 14 8.39999 -30.8731, 16.8 9.89983 -30.8, 16.8 8.39999 -31.1149, 19.6 10.0303 -30.8, 
19.6 8.39999 -31.1153, 22.5171 8.39999 -30.8, 22.4 8.56282 -30.8, 22.4 8.39999 -30.8266, 6.95372 -25.2 -28, 8.39999 -25.5463 -28, 8.39999 -25.2 -28.3602, 12.5709 -25.2 -28, 11.2 -25.4697 -28, 11.2 -25.2 -28.3317, 
-30.2836 -22.4 -28, -28 -23.0785 -28, -25.2 -23.5092 -28, -22.4 -23.605 -28, -19.6 -23.3676 -28, -16.0242 -22.4 -28, -16.8 -22.6995 -28, -16.8 -22.4 -28.6582, 4.15349 -22.4 -28, 5.59999 -24.5874 -28, 
5.59999 -22.4 -29.0664, 8.39999 -22.4 -30.4661, 14 -24.933 -28, 14 -22.4 -30.764, 16.8 -24.0799 -28, 16.8 -22.4 -29.8882, 20.477 -22.4 -28, 19.6 -22.8825 -28, 19.6 -22.4 -28.5259, -36.1986 -19.6 -28, 
-33.6 -21.205 -28, -30.8 -22.2683 -28, -11.3619 -19.6 -28, -14 -21.5895 -28, 4.16869 -19.6 -28, 5.59999 -19.6 -29.4168, 23.8885 -19.6 -28, 22.4 -21.0337 -28, 22.4 -19.6 -29.1415, -39.43 -16.8 -28, 
-39.2 -17.0174 -28, -39.2 -16.8 -27.3076, -36.4 -19.4569 -28, -9.38513 -16.8 -28, -11.2 -19.4178 -28, -11.2 -16.8 -30.3967, 4.95325 -16.8 -28, 5.59999 -15.245 -28, 5.59999 -16.8 -28.8069, 22.4 -16.8 -30.6163, 
25.4747 -16.8 -28, 25.2 -17.3728 -28, 25.2 -16.8 -28.2776, -41.6109 -14 -28, -8.65491 -14 -28, 6.05661 -14 -28, 26.1363 -14 -28, 25.2 -14 -29.0376, -43.201 -11.2 -28, -42 -13.1428 -28, 
-8.44484 -11.2 -28, 7.14655 -11.2 -28, 8.39999 -11.2 -29.9793, 26.3528 -11.2 -28, 25.2 -11.2 -29.3149, -44.0829 -8.40001 -28, -8.52573 -8.40001 -28, 8.02679 -8.40001 -28, 8.39999 -6.62761 -28, 8.39999 -8.40001 -28.6577, 
26.4337 -8.40001 -28, 25.2 -8.40001 -29.3515, -44.1663 -5.60001 -28, -8.82333 -5.60001 -28, 8.65422 -5.60001 -28, 26.5993 -5.60001 -28, 25.2 -5.60001 -29.3808, -42.7711 -2.8 -28, -42 -2.25433 -28, -42 -2.8 -26.7239, 
-9.33618 -2.8 -28, 8.92712 -2.8 -28, 11.2 -2.8 -30.6183, 26.9993 -2.8 -28, 25.2 -2.8 -29.5282, -39.246 0 -28, -39.2 0.0226593 -28, -39.2 0 -28.1733, -39.2 0 -27.8568, -36.4 1.75992 -28, 
-10.1322 0 -28, -11.2 2.45638 -28, 8.74187 0 -28, 11.2 0 -30.4163, 27.6848 0 -28, 25.2 0 -29.7834, -34.5335 2.79999 -28, -33.6 3.27083 -28, -33.6 2.79999 -30.1281, -30.8 4.62341 -28, 
-11.3871 2.79999 -28, 8.13423 2.79999 -28, 8.39999 1.56406 -28, 8.39999 2.79999 -28.3171, 11.2 2.79999 -30.438, 25.2 2.79999 -30.0574, 28.5157 2.79999 -28, 28 1.0724 -28, 28 2.79999 -28.4161, -28.2545 5.59999 -28, 
-28 5.71999 -28, -28 5.59999 -28.3747, -25.2 6.80075 -28, -22.4 7.51672 -28, -19.6 7.83838 -28, -16.8 7.59911 -28, -13.4617 5.59999 -28, -14 6.17973 -28, -14 5.59999 -29.5979, 7.20662 5.59999 -28, 
8.39999 5.59999 -29.0735, 11.2 5.59999 -30.4954, 25.2 5.59999 -30.2399, 29.1649 5.59999 -28, 28 5.59999 -28.8753, 6.01254 8.39999 -28, 8.39999 8.39999 -29.5377, 11.2 8.39999 -30.4188, 25.2 8.39999 -30.2109, 29.2759 8.39999 -28, 
28 8.39999 -28.9554, 4.93277 11.2 -28, 5.59999 9.67432 -28, 5.59999 11.2 -28.4431, 8.39999 11.2 -29.5402, 11.2 11.2 -30.0762, 14 11.2 -30.3853, 16.8 11.2 -30.563, 19.6 11.2 -30.5985, 22.4 11.2 -30.4044, 
25.2 11.2 -29.8006, 28.5098 11.2 -28, 28 11.9934 -28, 28 11.2 -28.4126, 4.88243 14 -28, 5.59999 14.7595 -28, 5.59999 14 -28.2946, 8.39999 16.2318 -28, 8.39999 14 -28.9778, 11.2 14 -29.3425, 
14 14 -29.5836, 16.8 14 -29.7383, 19.6 14 -29.754, 22.4 16.2941 -28, 22.4 14 -29.4915, 26.3223 14 -28, 25.2 14.8703 -28, 25.2 14 -28.668, 10.8077 16.8 -28, 11.2 16.8604 -28, 
11.2 16.8 -28.0388, 14 17.154 -28, 14 16.8 -28.2361, 16.8 17.2383 -28, 16.8 16.8 -28.3167, 20.515 16.8 -28, 19.6 17.0163 -28, 19.6 16.8 -28.177, -17.0395 25.2 -28, -16.4869 25.2 -28, 
-16.8 25.0861 -28, -16.8 25.406 -28, -16.8 25.2 -28.0257, 1.24077 -25.2 -25.2, 2.79999 -26.5585 -25.2, 2.79999 -25.2 -26.092, 5.59999 -27.2644 -25.2, 5.59999 -25.2 -27.5642, 8.39999 -27.1651 -25.2, 11.2 -26.7455 -25.2, 
14 -26.1404 -25.2, 14 -25.2 -27.4294, 17.3378 -25.2 -25.2, 16.8 -25.3729 -25.2, 16.8 -25.2 -25.5999, -29.3849 -22.4 -25.2, -28 -22.8862 -25.2, -28 -22.4 -23.1209, -25.2 -23.5224 -25.2, -22.4 -23.8458 -25.2, 
-19.6 -23.9034 -25.2, -16.8 -23.6799 -25.2, -12.2074 -22.4 -25.2, -14 -23.0764 -25.2, -14 -22.4 -26.345, 0.682129 -22.4 -25.2, 2.79999 -22.4 -26.8444, 19.6 -24.4283 -25.2, 23.6066 -22.4 -25.2, 22.4 -23.1493 -25.2, 
22.4 -22.4 -26.3166, -35.3891 -19.6 -25.2, -33.6 -20.7316 -25.2, -30.8 -21.9716 -25.2, -8.43434 -19.6 -25.2, -11.2 -21.9384 -25.2, -11.2 -19.6 -27.8011, 1.46336 -19.6 -25.2, 2.79999 -17.2753 -25.2, 2.79999 -19.6 -26.4319, 
26.1991 -19.6 -25.2, 25.2 -20.9146 -25.2, 25.2 -19.6 -26.4769, -38.6963 -16.8 -25.2, -36.4 -18.8609 -25.2, -7.03717 -16.8 -25.2, -8.40001 -19.5384 -25.2, -8.40001 -16.8 -26.5457, 2.98743 -16.8 -25.2, 27.2606 -16.8 -25.2, 
-40.9235 -14 -25.2, -39.2 -16.1445 -25.2, -6.7896 -14 -25.2, -8.40001 -14 -27.4914, 4.44624 -14 -25.2, 5.59999 -11.6474 -25.2, 5.59999 -14 -27.1927, 27.6914 -14 -25.2, -42.2357 -11.2 -25.2, -42 -11.5772 -25.2, 
-42 -11.2 -24.8646, -6.93825 -11.2 -25.2, -8.40001 -11.2 -27.8882, 5.78406 -11.2 -25.2, 27.9109 -11.2 -25.2, -43.1088 -8.40001 -25.2, -42 -8.40001 -23.7361, -7.3248 -8.40001 -25.2, -8.40001 -8.40001 -27.6222, 6.7529 -8.40001 -25.2, 
28.1771 -8.40001 -25.2, 28 -10.2762 -25.2, 28 -8.40001 -25.5168, -42.9952 -5.60001 -25.2, -42 -3.86423 -25.2, -42 -5.60001 -24.1008, -7.93533 -5.60001 -25.2, -8.40001 -4.0813 -25.2, -8.40001 -5.60001 -26.4674, 7.30746 -5.60001 -25.2, 
8.39999 -5.60001 -27.5681, 28.6506 -5.60001 -25.2, 28 -5.60001 -26.1834, -41.5525 -2.8 -25.2, -39.2 -0.474701 -25.2, -8.71988 -2.8 -25.2, 7.41414 -2.8 -25.2, 8.39999 -2.8 -27.1911, 29.3878 -2.8 -25.2, 28 -2.8 -26.9605, 
-38.7576 0 -25.2, -36.4 1.72821 -25.2, -9.69739 0 -25.2, -11.2 2.75671 -25.2, 7.06999 0 -25.2, 8.39999 0 -27.5622, 30.3094 0 -25.2, 28 0 -27.7339, -34.8078 2.79999 -25.2, -33.6 3.54424 -25.2, 
-30.8 5.06448 -25.2, -11.2288 2.79999 -25.2, 6.30939 2.79999 -25.2, 31.2082 2.79999 -25.2, 30.8 1.56621 -25.2, 30.8 2.79999 -25.7111, -29.5496 5.59999 -25.2, -28 6.42671 -25.2, -25.2 7.4959 -25.2, -22.4 8.11597 -25.2, 
-19.6 8.26953 -25.2, -16.8 7.78882 -25.2, -13.5295 5.59999 -25.2, -14 6.1093 -25.2, -14 5.59999 -23.6135, 5.21817 5.59999 -25.2, 5.59999 4.69148 -25.2, 5.59999 5.59999 -25.8964, 31.7379 5.59999 -25.2, 30.8 5.59999 -26.4107, 
4.00684 8.39999 -25.2, 5.59999 8.39999 -27.6148, 31.6233 8.39999 -25.2, 30.8 10.9028 -25.2, 30.8 8.39999 -26.401, 2.91078 11.2 -25.2, 30.698 11.2 -25.2, 2.23288 14 -25.2, 2.79999 11.7818 -25.2, 2.79999 14 -26.2502, 
28.834 14 -25.2, 28 14.8594 -25.2, 28 14 -26.4931, 2.62364 16.8 -25.2, 2.79999 17.045 -25.2, 2.79999 16.8 -25.4179, 5.59999 19.4474 -25.2, 5.59999 16.8 -27.177, 8.39999 16.8 -27.7523, 22.4 18.7265 -25.2, 
22.4 16.8 -27.5896, 25.7204 16.8 -25.2, 25.2 17.1745 -25.2, 25.2 16.8 -25.8432, 5.94119 19.6 -25.2, 8.39999 20.3423 -25.2, 8.39999 19.6 -25.868, 11.2 20.7305 -25.2, 11.2 19.6 -26.2043, 14 20.761 -25.2, 
14 19.6 -26.2934, 16.8 20.4612 -25.2, 16.8 19.6 -26.12, 20.1149 19.6 -25.2, 19.6 19.7997 -25.2, 19.6 19.6 -25.4607, -26.9017 22.4 -25.2, -25.2 21.6385 -25.2, -25.2 22.4 -25.6638, -22.4 20.5441 -25.2, 
-22.4 22.4 -26.3758, -19.6 19.7986 -25.2, -19.6 22.4 -26.9827, -16.8 19.634 -25.2, -16.8 22.4 -27.3669, -14 20.2648 -25.2, -14 22.4 -27.2621, -10.6876 22.4 -25.2, -11.2 21.9472 -25.2, -11.2 22.4 -25.7988, 
-30.3303 25.2 -25.2, -28 23.2355 -25.2, -28 25.2 -25.902, -25.2 25.2 -26.661, -22.4 25.2 -27.313, -19.6 25.2 -27.8018, -14 25.2 -27.7678, -9.73947 25.2 -25.2, -11.2 25.2 -26.5567, -30.4657 28 -25.2, 
-28 28 -26.0518, -25.2 28 -26.826, -22.4 28 -27.4007, -19.6 28 -27.7357, -16.8 28 -27.7436, -14 28 -27.2529, -10.3193 28 -25.2, -11.2 29.4412 -25.2, -11.2 28 -25.9067, -28.1163 30.8 -25.2, 
-28 30.8788 -25.2, -28 30.8 -25.2458, -25.2 32.461 -25.2, -25.2 30.8 -26.1305, -22.4 33.5042 -25.2, -22.4 30.8 -26.6935, -19.6 30.8 -26.9305, -16.8 33.5496 -25.2, -16.8 30.8 -26.7815, -12.1671 30.8 -25.2, 
-14 32.2776 -25.2, -14 30.8 -26.103, -21.7266 33.6 -25.2, -17.175 33.6 -25.2, -19.6 33.8622 -25.2, -19.6 33.6 -25.3926, -1.77811 -28 -22.4, 0 -28.6053 -22.4, 0 -28 -22.9236, 2.79999 -28.5694 -22.4, 
2.79999 -28 -23.3712, 5.91808 -28 -22.4, 5.59999 -28.0845 -22.4, 5.59999 -28 -22.7178, 5.59999 -28 -22.1081, -4.74924 -25.2 -22.4, -2.8 -27.2763 -22.4, -2.8 -25.2 -22.9976, 0 -25.2 -24.36, 8.39999 -27.4427 -22.4, 
11.2 -26.8173 -22.4, 14 -26.2045 -22.4, 14 -25.2 -19.8234, 18.4138 -25.2 -22.4, 16.8 -25.5797 -22.4, 16.8 -25.2 -21.1027, -27.5161 -22.4 -22.4, -25.2 -23.1674 -22.4, -22.4 -23.779 -22.4, -19.6 -24.1533 -22.4, 
-16.8 -24.339 -22.4, -14 -24.3602 -22.4, -11.2 -24.2335 -22.4, -11.2 -22.4 -24.5383, -8.40001 -24.0283 -22.4, -8.40001 -22.4 -23.3652, -5.60001 -24.3805 -22.4, -5.60001 -22.4 -22.8899, -2.8 -22.4 -23.1785, 0 -22.4 -24.5805, 
19.6 -24.8992 -22.4, 22.4 -24.0272 -22.4, 25.399 -22.4 -22.4, 25.2 -22.5556 -22.4, 25.2 -22.4 -22.6913, -33.7147 -19.6 -22.4, -33.6 -19.6734 -22.4, -33.6 -19.6 -22.2586, -30.8 -21.2375 -22.4, -28 -22.2699 -22.4, 
-8.40001 -19.6 -25.1629, -5.60001 -19.6 -23.3551, -2.8 -18.6144 -22.4, -2.8 -19.6 -22.7591, 0 -17.6528 -22.4, 0 -19.6 -23.6776, 27.3724 -19.6 -22.4, -37.3053 -16.8 -22.4, -36.4 -17.6015 -22.4, -36.4 -16.8 -21.1109, 
-3.74828 -16.8 -22.4, -5.60001 -16.8 -23.464, 0.651367 -16.8 -22.4, 2.79999 -14.7383 -22.4, 2.79999 -16.8 -24.8263, 28.0863 -16.8 -22.4, 28 -17.2255 -22.4, 28 -16.8 -22.6946, -39.4483 -14 -22.4, -39.2 -14.3052 -22.4, 
-39.2 -14 -22.0412, -4.85979 -14 -22.4, -5.60001 -12.0776 -22.4, -5.60001 -14 -23.0869, 3.22743 -14 -22.4, 28.4236 -14 -22.4, 28 -14 -24.0314, -40.8552 -11.2 -22.4, -39.2 -11.2 -19.9462, -5.74136 -11.2 -22.4, 
4.82053 -11.2 -22.4, 5.59999 -9.35909 -22.4, 5.59999 -11.2 -24.5866, 28.7443 -11.2 -22.4, 28 -11.2 -24.909, -41.3517 -8.40001 -22.4, -6.38005 -8.40001 -22.4, 5.91986 -8.40001 -22.4, 29.2431 -8.40001 -22.4, -41.0885 -5.60001 -22.4, 
-39.2 -5.60001 -19.8757, -7.21245 -5.60001 -22.4, 6.44006 -5.60001 -22.4, 30.0104 -5.60001 -22.4, -39.8109 -2.8 -22.4, -39.2 -2.09035 -22.4, -39.2 -2.8 -21.6532, -8.3847 -2.8 -22.4, -8.40001 -2.77002 -22.4, -8.40001 -2.8 -22.4917, 
6.46555 -2.8 -22.4, 31.03 -2.8 -22.4, 30.8 -3.40517 -22.4, 30.8 -2.8 -22.8022, -37.6195 0 -22.4, -36.4 1.12187 -22.4, -36.4 0 -20.1623, -9.66438 0 -22.4, -11.2 2.30104 -22.4, 6.0441 0 -22.4, 
32.134 0 -22.4, 30.8 0 -24.4924, -34.4538 2.79999 -22.4, -33.6 3.49055 -22.4, -30.8 5.35634 -22.4, -11.5947 2.79999 -22.4, -14 5.35574 -22.4, 5.25636 2.79999 -22.4, 5.59999 1.60695 -22.4, 5.59999 2.79999 -23.4031, 
32.9448 2.79999 -22.4, -30.3078 5.59999 -22.4, -28 7.07153 -22.4, -25.2 8.0997 -22.4, -19.6 8.36491 -22.4, -14.3617 5.59999 -22.4, -16.8 7.44928 -22.4, 4.27217 5.59999 -22.4, 33.2201 5.59999 -22.4, -23.2367 8.39999 -22.4, 
-20.1843 8.39999 -22.4, -22.4 8.66733 -22.4, -22.4 8.39999 -23.1851, 3.27687 8.39999 -22.4, 32.8194 8.39999 -22.4, 2.40047 11.2 -22.4, 2.79999 10.04 -22.4, 2.79999 11.2 -24.7371, 31.67 11.2 -22.4, 30.8 12.4824 -22.4, 
30.8 11.2 -24.9596, 1.841 14 -22.4, 29.735 14 -22.4, 28 15.8568 -22.4, 1.83115 16.8 -22.4, 2.79999 19.4164 -22.4, 27 16.8 -22.4, 25.2 18.3117 -22.4, -35.2882 19.6 -22.4, -33.6 19.1124 -22.4, 
-33.6 19.6 -22.677, -30.8 18.3429 -22.4, -30.8 19.6 -23.1355, -28 17.6297 -22.4, -28 19.6 -23.6153, -25.2 17.0654 -22.4, -25.2 19.6 -24.1225, -22.4 16.8179 -22.4, -22.4 19.6 -24.6283, -19.6 17.06 -22.4, 
-19.6 19.6 -25.051, -16.8 17.8891 -22.4, -16.8 19.6 -25.1632, -13.4809 19.6 -22.4, -14 19.289 -22.4, -14 19.6 -23.6156, 2.8925 19.6 -22.4, 5.59999 21.9612 -22.4, 5.59999 19.6 -25.0713, 19.6 21.7008 -22.4, 
23.3176 19.6 -22.4, 22.4 20.2354 -22.4, 22.4 19.6 -23.6647, -39.3975 22.4 -22.4, -39.2 22.1926 -22.4, -39.2 22.4 -22.4631, -36.4 20.1587 -22.4, -36.4 22.4 -23.2152, -33.6 22.4 -23.8248, -30.8 22.4 -24.3916, 
-28 22.4 -24.9703, -10.0575 22.4 -22.4, -11.2 21.3937 -22.4, 6.55765 22.4 -22.4, 8.39999 23.0534 -22.4, 8.39999 22.4 -23.1583, 11.2 23.4574 -22.4, 11.2 22.4 -23.5832, 14 23.3383 -22.4, 14 22.4 -23.4977, 
17.6337 22.4 -22.4, 16.8 22.733 -22.4, 16.8 22.4 -22.8392, -39.4564 25.2 -22.4, -39.2 25.5951 -22.4, -39.2 25.2 -22.5116, -36.4 25.2 -23.5493, -33.6 25.2 -24.3688, -30.8 25.2 -25.0848, -8.61464 25.2 -22.4, 
-37.7438 28 -22.4, -36.4 29.2232 -22.4, -36.4 28 -23.0493, -33.6 28 -24.1811, -30.8 28 -25.1017, -8.41219 28 -22.4, -34.6669 30.8 -22.4, -33.6 31.5208 -22.4, -33.6 30.8 -22.9778, -30.8 33.3287 -22.4, 
-30.8 30.8 -24.2587, -9.06761 30.8 -22.4, -11.2 30.8 -24.6046, -30.3559 33.6 -22.4, -28 34.8788 -22.4, -28 33.6 -23.6009, -25.2 36.1463 -22.4, -25.2 33.6 -24.5747, -22.4 33.6 -25.1496, -16.8 33.6 -25.1733, 
-14 33.6 -24.4587, -10.6501 33.6 -22.4, -11.2 34.218 -22.4, -11.2 33.6 -22.8762, -24.4297 36.4 -22.4, -22.4 37.0922 -22.4, -22.4 36.4 -23.0514, -19.6 37.54 -22.4, -19.6 36.4 -23.4035, -16.8 37.3704 -22.4, 
-16.8 36.4 -23.2233, -13.9832 36.4 -22.4, -14 36.4101 -22.4, -14 36.4 -22.4085, -8.09987 -28 -19.6, -5.60001 -29.961 -19.6, -5.60001 -28 -20.7612, -2.8 -30.4745 -19.6, -2.8 -28 -21.9916, 0 -29.6503 -19.6, 
3.65733 -28 -19.6, 2.79999 -28.4123 -19.6, 2.79999 -28 -19.0701, -14.255 -25.2 -19.6, -14 -25.3002 -19.6, -14 -25.2 -19.7865, -11.2 -26.3183 -19.6, -11.2 -25.2 -20.8004, -8.40001 -27.8371 -19.6, -8.40001 -25.2 -21.3852, 
-5.60001 -25.2 -22.0779, 5.59999 -27.1723 -19.6, 5.59999 -25.2 -17.7321, 8.39999 -26.2604 -19.6, 8.39999 -25.2 -18.5315, 13.4462 -25.2 -19.6, 11.2 -25.6027 -19.6, 11.2 -25.2 -19.1482, -25.2175 -22.4 -19.6, -25.2 -22.4077 -19.6, 
-25.2 -22.4 -19.5793, -22.4 -23.3915 -19.6, -19.6 -24.1261 -19.6, -16.8 -24.7155 -19.6, 14 -25.1051 -19.6, 16.8 -24.7281 -19.6, 19.6 -24.4165 -19.6, 22.4 -24.0475 -19.6, 26.455 -22.4 -19.6, 25.2 -23.2576 -19.6, 
-31.559 -19.6 -19.6, -30.8 -20.0475 -19.6, -30.8 -19.6 -18.7297, -28 -21.4186 -19.6, 27.8902 -19.6 -19.6, -35.4405 -16.8 -19.6, -33.6 -18.2809 -19.6, -33.6 -16.8 -17.1634, -2.8 -14.294 -19.6, -2.8 -16.8 -21.4711, 
0 -15.5435 -19.6, 0 -16.8 -21.4456, 28.2795 -16.8 -19.6, 28 -19.009 -19.6, -37.8239 -14 -19.6, -36.4 -15.6965 -19.6, -36.4 -14 -17.4501, -2.92827 -14 -19.6, 2.3586 -14 -19.6, 2.79999 -13.7348 -19.6, 
2.79999 -14 -20.3657, 2.79999 -14 -18.3888, 28.5821 -14 -19.6, -39.0099 -11.2 -19.6, -4.30827 -11.2 -19.6, -5.60001 -8.75198 -19.6, -5.60001 -11.2 -21.9392, 4.42293 -11.2 -19.6, 29.0763 -11.2 -19.6, -39.43 -8.40001 -19.6, 
-39.2 -9.71634 -19.6, -39.2 -6.966 -19.6, -39.2 -8.40001 -19.268, -5.70042 -8.40001 -19.6, 5.57898 -8.40001 -19.6, 5.59999 -8.29674 -19.6, 5.59999 -8.40001 -19.7347, 5.59999 -8.40001 -19.3828, 29.8831 -8.40001 -19.6, -39.0429 -5.60001 -19.6, 
-6.77611 -5.60001 -19.6, 6.008 -5.60001 -19.6, 31.0202 -5.60001 -19.6, 30.8 -6.13228 -19.6, 30.8 -5.60001 -20.171, -38.0224 -2.8 -19.6, -36.4 -0.366852 -19.6, -36.4 -2.8 -16.9862, -8.2971 -2.8 -19.6, -8.40001 -2.64919 -19.6, 
-8.40001 -2.8 -18.4565, 5.93869 -2.8 -19.6, 32.3729 -2.8 -19.6, -36.1567 0 -19.6, -10.0135 0 -19.6, -11.2 1.47382 -19.6, 5.46146 0 -19.6, 5.59999 -0.819672 -19.6, 5.59999 0 -20.2611, 33.5331 0 -19.6, 
-33.7706 2.79999 -19.6, -33.6 3.00722 -19.6, -33.6 2.79999 -18.8815, -12.4199 2.79999 -19.6, -14 4.39047 -19.6, 4.70767 2.79999 -19.6, 34.2955 2.79999 -19.6, 33.6 0.262863 -19.6, 33.6 2.79999 -21.0021, -30.8089 5.59999 -19.6, 
-30.8 5.61195 -19.6, -30.8 5.59999 -19.6478, -28 7.97327 -19.6, -19.6 8.15028 -19.6, -15.69 5.59999 -19.6, -16.8 6.60347 -19.6, -16.8 5.59999 -17.4966, 3.86607 5.59999 -19.6, 34.2996 5.59999 -19.6, 33.6 8.07233 -19.6, 
33.6 5.59999 -21.3981, -26.7269 8.39999 -19.6, -25.2 9.8846 -19.6, -25.2 8.39999 -21.0107, -20.6201 8.39999 -19.6, -22.4 9.67004 -19.6, 3.05859 8.39999 -19.6, 33.52 8.39999 -19.6, 2.36249 11.2 -19.6, 2.79999 9.51447 -19.6, 
32.1288 11.2 -19.6, 30.8 13.0121 -19.6, -33.0269 14 -19.6, -30.8 13.4078 -19.6, -30.8 14 -19.892, -28 12.6244 -19.6, -28 14 -20.202, -25.2 12.2068 -19.6, -25.2 14 -20.3427, -21.7067 14 -19.6, 
-22.4 13.2097 -19.6, -22.4 14 -19.965, 1.90778 14 -19.6, 30.0763 14 -19.6, 28 16.3191 -19.6, -44.8077 16.8 -19.6, -44.8 16.796 -19.6, -44.8 16.8 -19.6023, -42 15.8054 -19.6, -42 16.8 -20.2138, 
-39.2 15.1757 -19.6, -39.2 16.8 -20.6213, -36.4 14.6381 -19.6, -36.4 16.8 -20.9467, -33.6 14.1042 -19.6, -33.6 16.8 -21.2545, -30.8 16.8 -21.5739, -28 16.8 -21.9058, -25.2 16.8 -22.2141, -22.4 16.8 -22.3838, 
-17.0694 16.8 -19.6, -19.6 14.9806 -19.6, -19.6 16.8 -22.0442, 1.80881 16.8 -19.6, 27.5367 16.8 -19.6, 25.2 19.0893 -19.6, -47.1064 19.6 -19.6, -44.8 19.6 -20.5241, -42 19.6 -21.2863, -39.2 19.6 -21.8204, 
-36.4 19.6 -22.2421, -16.8 16.9594 -19.6, -13.2189 19.6 -19.6, -14 18.9967 -19.6, 2.30704 19.6 -19.6, 2.79999 20.6074 -19.6, 2.79999 19.6 -22.089, 24.5945 19.6 -19.6, 22.4 21.5261 -19.6, -47.1012 22.4 -19.6, 
-44.8 22.4 -20.7078, -42 22.4 -21.7016, -10.218 22.4 -19.6, -11.2 21.504 -19.6, 3.95816 22.4 -19.6, 5.59999 23.7961 -19.6, 5.59999 22.4 -21.8058, 8.39999 25.1378 -19.6, 16.8 24.8479 -19.6, 21.1004 22.4 -19.6, 
19.6 23.512 -19.6, 19.6 22.4 -21.2577, -45.8529 25.2 -19.6, -44.8 26.4469 -19.6, -44.8 25.2 -20.1819, -42 25.2 -21.4695, -8.46848 25.2 -19.6, 8.70142 25.2 -19.6, 11.2 25.6986 -19.6, 11.2 25.2 -20.2382, 
15.3746 25.2 -19.6, 14 25.5909 -19.6, 14 25.2 -20.0757, -43.4159 28 -19.6, -42 29.1003 -19.6, -42 28 -20.4011, -39.2 28 -21.7731, -7.66035 28 -19.6, -8.40001 25.4684 -19.6, -8.40001 28 -22.359, 
-39.5725 30.8 -19.6, -39.2 31.0159 -19.6, -39.2 30.8 -19.8332, -36.4 32.5854 -19.6, -36.4 30.8 -21.4935, -7.77455 30.8 -19.6, -8.40001 32.965 -19.6, -8.40001 30.8 -21.0854, -34.5508 33.6 -19.6, -33.6 34.0989 -19.6, 
-33.6 33.6 -20.3162, -30.8 35.5989 -19.6, -30.8 33.6 -22.1595, -8.5753 33.6 -19.6, 45.4174 33.6 -19.6, 48.715 33.6 -19.6, 47.6 31.3405 -19.6, 47.6 34.2602 -19.6, 47.6 33.6 -19.7357, -29.2907 36.4 -19.6, 
-28 37.1315 -19.6, -28 36.4 -20.6255, -25.2 38.5484 -19.6, -25.2 36.4 -22.1515, -10.1184 36.4 -19.6, -11.2 37.6434 -19.6, -11.2 36.4 -20.7275, -23.537 39.2 -19.6, -22.4 39.7097 -19.6, -22.4 39.2 -20.1872, 
-19.6 40.4038 -19.6, -19.6 39.2 -20.8531, -16.8 40.4284 -19.6, -16.8 39.2 -20.8069, -13.2894 39.2 -19.6, -14 39.6253 -19.6, -14 39.2 -20.0113, -6.85776 -30.8 -16.8, -4.39879 -30.8 -16.8, -5.60001 -31.1884 -16.8, 
-5.60001 -30.8 -17.8021, -5.60001 -30.8 -16.1674, -10.7388 -28 -16.8, -8.40001 -30.2708 -16.8, -8.40001 -28 -19.3555, -2.8 -30.2599 -16.8, -2.8 -28 -14.7863, 0.205414 -28 -16.8, 0 -28.185 -16.8, 0 -28 -16.6659, 
-15.3752 -25.2 -16.8, -14 -26.0676 -16.8, -11.2 -27.7662 -16.8, 0 -25.2 -15.153, 3.47589 -25.2 -16.8, 2.79999 -25.6669 -16.8, 2.79999 -25.2 -16.5473, -22.8235 -22.4 -16.8, -22.4 -22.6123 -16.8, -22.4 -22.4 -16.2414, 
-19.6 -23.7641 -16.8, -16.8 -24.7591 -16.8, 0 -22.4 -14.1582, 2.79999 -22.4 -15.5556, 5.59999 -23.7948 -16.8, 5.59999 -22.4 -16.1721, 8.39999 -22.9812 -16.8, 8.39999 -22.4 -16.4786, 11.2 -22.6488 -16.8, 11.2 -22.4 -16.6368, 
14 -22.5456 -16.8, 14 -22.4 -16.6884, 16.8 -22.6098 -16.8, 16.8 -22.4 -16.6095, 19.6 -22.8416 -16.8, 19.6 -22.4 -16.2963, 22.4 -23.2498 -16.8, 22.4 -22.4 -15.2865, 25.2 -23.7784 -16.8, 28.3651 -22.4 -16.8, 
28 -23.4722 -16.8, 28 -22.4 -17.2441, -29.0544 -19.6 -16.8, -28 -20.1912 -16.8, -28 -19.6 -15.5889, -25.2 -21.5129 -16.8, 2.79999 -19.6 -15.1423, 5.59999 -19.6 -15.4072, 8.39999 -19.6 -15.3526, 11.2 -19.6 -15.1993, 
14 -19.6 -14.9875, 16.8 -19.6 -14.69, 19.6 -19.6 -14.2346, 28.1611 -19.6 -16.8, 28 -19.6 -18.3365, -33.3156 -16.8 -16.8, -30.8 -18.5986 -16.8, 0 -15.0963 -16.8, 0 -16.8 -14.3699, 2.79999 -14.6224 -16.8, 
2.79999 -16.8 -15.4856, 5.59999 -16.8 -15.1038, 8.39999 -16.8 -14.5786, 11.2 -16.8 -14.1069, 28.0538 -16.8 -16.8, 28 -16.8 -16.3266, -35.9825 -14 -16.8, -33.6 -16.5274 -16.8, -1.06566 -14 -16.8, -2.8 -12.6449 -16.8, 
-2.8 -14 -19.1902, 3.27121 -14 -16.8, 5.59999 -14 -15.2839, 28.3273 -14 -16.8, 28 -14 -15.1069, -37.4007 -11.2 -16.8, -36.4 -13.1308 -16.8, -36.4 -11.2 -14.8229, -3.46034 -11.2 -16.8, 5.05237 -11.2 -16.8, 
5.59999 -9.63329 -16.8, 5.59999 -11.2 -16.0743, 29.0719 -11.2 -16.8, -37.7763 -8.40001 -16.8, -36.4 -8.40001 -14.1545, -5.06371 -8.40001 -16.8, -5.60001 -7.69406 -16.8, -5.60001 -8.40001 -18.8843, 5.8577 -8.40001 -16.8, 30.2908 -8.40001 -16.8, 
-37.3669 -5.60001 -16.8, -36.4 -3.10248 -16.8, -36.4 -5.60001 -14.9007, -6.60811 -5.60001 -16.8, -8.40001 -3.01344 -16.8, 6.02777 -5.60001 -16.8, 31.9214 -5.60001 -16.8, 30.8 -7.53862 -16.8, -36.2955 -2.8 -16.8, -8.52647 -2.8 -16.8, 
5.78291 -2.8 -16.8, 33.5771 -2.8 -16.8, -34.8915 0 -16.8, -33.6 2.13652 -16.8, -10.7443 0 -16.8, -11.2 0.475067 -16.8, -11.2 0 -15.5151, 5.21553 0 -16.8, 5.59999 -1.94023 -16.8, 34.9998 0 -16.8, 
33.6 -2.75243 -16.8, 33.6 0 -19.4479, -33.102 2.79999 -16.8, -16.8 5.35664 -16.8, -13.6326 2.79999 -16.8, -14 3.15614 -16.8, -14 2.79999 -16.0306, 4.49411 2.79999 -16.8, 35.5539 2.79999 -16.8, -31.3771 5.59999 -16.8, 
-17.2567 5.59999 -16.8, -19.6 7.6132 -16.8, 3.74994 5.59999 -16.8, 35.2308 5.59999 -16.8, -31.0424 8.39999 -16.8, -30.8 8.39999 -16.9566, -28 8.39999 -18.8031, -21.0376 8.39999 -16.8, 3.06183 8.39999 -16.8, 34.0908 8.39999 -16.8, 
33.6 9.12477 -16.8, 33.6 8.39999 -19.1675, -37.6083 11.2 -16.8, -36.4 10.882 -16.8, -36.4 11.2 -17.0482, -33.6 9.85774 -16.8, -33.6 11.2 -17.6491, -30.8 11.2 -18.2445, -28 11.2 -18.7669, -25.2 11.2 -18.9851, 
-21.6225 11.2 -16.8, -22.4 11.2 -17.9755, 2.47725 11.2 -16.8, 2.79999 9.70261 -16.8, 32.3665 11.2 -16.8, 30.8 13.1802 -16.8, -49.115 14 -16.8, -47.6 13.3418 -16.8, -47.6 14 -17.4021, -44.8 12.5791 -16.8, 
-44.8 14 -18.0985, -42 12.0385 -16.8, -42 14 -18.5331, -39.2 11.526 -16.8, -39.2 14 -18.8708, -36.4 14 -19.1937, -33.6 14 -19.5319, -19.3208 14 -16.8, -19.6 13.5466 -16.8, -19.6 14 -17.4534, 
2.07692 14 -16.8, 30.1756 14 -16.8, 28 16.5465 -16.8, -52.0524 16.8 -16.8, -50.4 14.9173 -16.8, -50.4 16.8 -17.7485, -47.6 16.8 -18.8738, -16.2857 16.8 -16.8, -16.8 16.2778 -16.8, -16.8 16.8 -18.9317, 
1.94159 16.8 -16.8, 27.7782 16.8 -16.8, -52.8415 19.6 -16.8, -50.4 19.6 -18.2362, -47.6 19.6 -19.4317, -13.1817 19.6 -16.8, -14 18.8613 -16.8, 2.22688 19.6 -16.8, 2.79999 21.2623 -16.8, 25.3803 19.6 -16.8, 
25.2 19.8426 -16.8, 25.2 19.6 -17.5352, -52.5173 22.4 -16.8, -50.4 22.4 -18.0805, -47.6 22.4 -19.3995, -10.4859 22.4 -16.8, -11.2 21.7098 -16.8, 3.27713 22.4 -16.8, 5.59999 25.1054 -16.8, 22.9882 22.4 -16.8, 
22.4 23.186 -16.8, 22.4 22.4 -17.8573, -51.2281 25.2 -16.8, -50.4 26.2341 -16.8, -50.4 25.2 -17.3181, -47.6 25.2 -18.8102, -8.61844 25.2 -16.8, 5.72551 25.2 -16.8, 8.39999 26.8021 -16.8, 8.39999 25.2 -19.5021, 
11.2 27.6547 -16.8, 14 27.8539 -16.8, 16.8 27.3729 -16.8, 16.8 25.2 -19.1457, 20.2596 25.2 -16.8, 19.6 25.8644 -16.8, 19.6 25.2 -17.401, 47.4259 25.2 -16.8, 47.6 25.0926 -16.8, 47.6 25.2 -16.8991, 
50.4 23.9209 -16.8, 50.4 25.2 -17.7603, 53.2 23.4806 -16.8, 53.2 25.2 -17.8148, 56.544 25.2 -16.8, 56 24.5745 -16.8, 56 25.2 -17.0802, -48.7851 28 -16.8, -47.6 28.9301 -16.8, -47.6 28 -17.4938, 
-44.8 30.6577 -16.8, -44.8 28 -18.9374, -7.52078 28 -16.8, -8.40001 25.8325 -16.8, 42.6485 28 -16.8, 44.8 26.6952 -16.8, 44.8 28 -17.8604, 47.6 28 -18.7494, 50.4 28 -19.0564, 53.2 28 -18.7527, 
57.6237 28 -16.8, 56 28 -17.7758, -44.5326 30.8 -16.8, -42 31.9499 -16.8, -42 30.8 -18.2237, -39.2 33.037 -16.8, -7.27589 30.8 -16.8, 37.9563 30.8 -16.8, 39.2 30.1298 -16.8, 39.2 30.8 -17.2907, 
42 28.4129 -16.8, 42 30.8 -18.3377, 44.8 30.8 -19.1403, 47.6 30.8 -19.5739, 50.4 30.8 -19.5522, 53.2 30.8 -19.0036, 57.5334 30.8 -16.8, 56 30.8 -17.8157, -37.8006 33.6 -16.8, -36.4 34.1603 -16.8, 
-36.4 33.6 -17.9611, -33.6 35.4072 -16.8, -7.63643 33.6 -16.8, -8.40001 35.9551 -16.8, -8.40001 33.6 -19.1545, 33.2299 33.6 -16.8, 33.6 33.4133 -16.8, 33.6 33.6 -16.9007, 36.4 31.8355 -16.8, 36.4 33.6 -17.7145, 
39.2 33.6 -18.4831, 42 33.6 -19.1335, 44.8 33.6 -19.5725, 50.4 33.6 -19.4308, 53.2 33.6 -18.6544, 56.5822 33.6 -16.8, 56 34.5102 -16.8, 56 33.6 -17.2093, -31.6226 36.4 -16.8, -30.8 36.8611 -16.8, 
-30.8 36.4 -17.888, -28 38.5307 -16.8, -8.54944 36.4 -16.8, 30.2043 36.4 -16.8, 30.8 35.8283 -16.8, 30.8 36.4 -16.9705, 33.6 36.4 -17.7057, 36.4 36.4 -18.3317, 39.2 36.4 -18.8485, 42 36.4 -19.2215, 
44.8 36.4 -19.3864, 47.6 36.4 -19.2585, 50.4 36.4 -18.7336, 54.6864 36.4 -16.8, 53.2 37.8563 -16.8, 53.2 36.4 -17.6708, -26.8318 39.2 -16.8, -25.2 40.2814 -16.8, -25.2 39.2 -18.5645, -22.4 41.7278 -16.8, 
-10.1709 39.2 -16.8, -11.2 40.3844 -16.8, -11.2 39.2 -18.0994, 29.8912 39.2 -16.8, 30.8 40.3774 -16.8, 30.8 39.2 -17.0777, 33.6 39.2 -17.7527, 36.4 39.2 -18.2387, 39.2 39.2 -18.5598, 42 39.2 -18.7003, 
44.8 39.2 -18.6082, 47.6 41.3206 -16.8, 47.6 39.2 -18.1968, 51.5289 39.2 -16.8, 50.4 39.9343 -16.8, 50.4 39.2 -17.337, -21.5352 42 -16.8, -19.6 42.7174 -16.8, -19.6 42 -17.6884, -16.8 42.9434 -16.8, 
-16.8 42 -17.8924, -13.5541 42 -16.8, -14 42.2588 -16.8, -14 42 -17.0951, 32.611 42 -16.8, 33.6 42.4289 -16.8, 33.6 42 -17.0229, 36.4 43.0703 -16.8, 36.4 42 -17.4085, 39.2 43.1967 -16.8, 
39.2 42 -17.5544, 42 42.9303 -16.8, 42 42 -17.4529, 45.7382 42 -16.8, 44.8 42.32 -16.8, 44.8 42 -17.0485, 32.2314 -33.6 -14, 34.3432 -33.6 -14, 33.6 -33.8329 -14, 33.6 -33.6 -14.1503, 
27.616 -30.8 -14, 28 -31.2419 -14, 28 -30.8 -14.2866, 30.8 -33.2974 -14, 30.8 -30.8 -15.2857, 33.6 -30.8 -15.3168, 37.3472 -30.8 -14, 36.4 -32.3718 -14, 36.4 -30.8 -14.5312, -53.3058 -28 -14, 
-52.5051 -28 -14, -53.2 -28.0525 -14, -53.2 -28 -14.0311, -10.7169 -28 -14, -8.40001 -29.6205 -14, -8.40001 -28 -12.7623, -3.99272 -28 -14, -5.60001 -29.2909 -14, -5.60001 -28 -13.2141, 25.8537 -28 -14, 
28 -28 -15.5677, 30.8 -28 -16.1036, 33.6 -28 -15.7519, 37.4273 -28 -14, 36.4 -25.5869 -14, 36.4 -28 -14.6611, -57.238 -25.2 -14, -56 -26.4664 -14, -56 -25.2 -14.5724, -53.2 -25.2 -15.017, 
-49.1368 -25.2 -14, -50.4 -27.6883 -14, -50.4 -25.2 -14.5951, -14.7872 -25.2 -14, -14 -25.8935 -14, -14 -25.2 -12.6729, -11.2 -27.8065 -14, -5.60001 -25.2 -11.4418, -1.6084 -25.2 -14, -2.8 -26.9126 -14, 
-2.8 -25.2 -13.2204, 24.6471 -25.2 -14, 25.2 -26.4977 -14, 25.2 -25.2 -15.0873, 28 -25.2 -16.4892, 30.8 -25.2 -16.2786, 36.1808 -25.2 -14, 33.6 -22.5222 -14, 33.6 -25.2 -15.3846, -59.0591 -22.4 -14, 
-58.8 -22.902 -14, -58.8 -22.4 -14.1585, -56 -22.4 -15.148, -53.2 -22.4 -15.2921, -49.0177 -22.4 -14, -50.4 -22.4 -14.6775, -20.5298 -22.4 -14, -19.6 -22.9479 -14, -19.6 -22.4 -12.7512, -16.8 -24.3326 -14, 
-0.197876 -22.4 -14, -2.8 -22.4 -12.0672, 23.6203 -22.4 -14, 33.4287 -22.4 -14, 30.8 -20.5144 -14, 30.8 -22.4 -15.5041, -59.6525 -19.6 -14, -58.8 -19.6 -14.4487, -56 -19.6 -15.1605, -53.2 -19.6 -15.0899, 
-49.7073 -19.6 -14, -50.4 -18.3488 -14, -50.4 -19.6 -14.3392, -26.4567 -19.6 -14, -25.2 -20.2965 -14, -25.2 -19.6 -12.4841, -22.4 -21.6445 -14, 0.391373 -19.6 -14, 0 -21.2885 -14, 0 -18.0975 -14, 
0 -19.6 -13.7901, 20.7366 -19.6 -14, 22.4 -20.8018 -14, 22.4 -19.6 -13.3431, 29.2983 -19.6 -14, 28 -17.809 -14, -59.1866 -16.8 -14, -58.8 -16.2175 -14, -58.8 -16.8 -14.175, -56 -14.9907 -14, 
-56 -16.8 -14.6904, -51.8285 -16.8 -14, -53.2 -15.7755 -14, -53.2 -16.8 -14.4378, -31.2083 -16.8 -14, -30.8 -17.0597 -14, -30.8 -16.8 -13.32, -28 -18.789 -14, -0.204498 -16.8 -14, 11.9074 -16.8 -14, 
14 -17.4973 -14, 14 -16.8 -13.688, 16.8 -18.2894 -14, 16.8 -16.8 -13.2805, 19.6 -19.1775 -14, 19.6 -16.8 -12.8445, 22.4 -16.8 -12.3561, 27.3886 -16.8 -14, 25.2 -16.8 -11.8815, -34.4155 -14 -14, 
-33.6 -14.7369 -14, -33.6 -14 -11.7717, -1.44551 -14 -14, -2.8 -12.2292 -14, 8.31706 -14 -14, 8.39999 -14.1161 -14, 8.39999 -14 -13.9733, 11.2 -16.492 -14, 11.2 -14 -13.1098, 14 -14 -12.4621, 
16.8 -14 -11.9409, 19.6 -14 -11.5022, 27.6309 -14 -14, 25.2 -14 -11.2777, -35.9699 -11.2 -14, -3.19794 -11.2 -14, 7.41916 -11.2 -14, 8.39999 -11.2 -13.3455, 11.2 -11.2 -11.9283, 28.7953 -11.2 -14, 
28 -13.3389 -14, -36.3181 -8.40001 -14, -4.81862 -8.40001 -14, -5.60001 -7.48816 -14, 7.00311 -8.40001 -14, 8.39999 -8.40001 -12.2832, 30.5929 -8.40001 -14, -35.9439 -5.60001 -14, -6.70314 -5.60001 -14, -8.40001 -3.61017 -14, 
6.54768 -5.60001 -14, 32.8369 -5.60001 -14, 30.8 -8.159 -14, 52.3153 -5.60001 -14, 53.2 -6.31172 -14, 53.2 -5.60001 -14.4164, 56 -7.20276 -14, 56 -5.60001 -14.9662, 59.9281 -5.60001 -14, 58.8 -6.52937 -14, 
58.8 -5.60001 -14.5599, -35.0642 -2.8 -14, -8.99948 -2.8 -14, -11.2 -0.549744 -14, 5.95869 -2.8 -14, 35.1299 -2.8 -14, 33.6 -4.63455 -14, 33.6 -2.8 -16.7425, 50.5547 -2.8 -14, 53.2 -2.8 -15.1664, 
56 -2.8 -15.6752, 61.5408 -2.8 -14, 58.8 -2.8 -15.3056, -33.8764 0 -14, -33.6 0.841248 -14, -11.7644 0 -14, -14 1.97498 -14, 5.23752 0 -14, 5.59999 -1.50259 -14, 36.657 0 -14, 
36.4 -0.401932 -14, 36.4 0 -14.2879, 50.6948 0 -14, 53.2 0 -15.078, 56 0 -15.6004, 58.8 0 -15.2748, 61.6213 0 -14, 61.6 -0.955994 -14, 61.6 0.0753174 -14, 61.6 0 -14.0154, 
-32.7797 2.79999 -14, -15.1279 2.79999 -14, -16.8 4.25516 -14, 4.48842 2.79999 -14, 37.0653 2.79999 -14, 36.4 4.73047 -14, 36.4 2.79999 -14.9649, 52.6024 2.79999 -14, 53.2 3.36568 -14, 53.2 2.79999 -14.2695, 
56 4.89468 -14, 56 2.79999 -14.8914, 60.3505 2.79999 -14, 58.8 4.48489 -14, 58.8 2.79999 -14.6443, -32.6982 5.59999 -14, -18.7844 5.59999 -14, -19.6 6.72757 -14, -19.6 5.59999 -11.2188, 3.78258 5.59999 -14, 
36.1985 5.59999 -14, -36.9684 8.39999 -14, -36.4 8.15784 -14, -36.4 8.39999 -14.2356, -33.6 6.42981 -14, -33.6 8.39999 -15.49, -21.0974 8.39999 -14, 3.15091 8.39999 -14, 34.6555 8.39999 -14, 33.6 9.68042 -14, 
-48.5978 11.2 -14, -47.6 10.9101 -14, -47.6 11.2 -14.4563, -44.8 10.2446 -14, -44.8 11.2 -15.3379, -42 9.64812 -14, -42 11.2 -15.945, -39.2 9.00526 -14, -39.2 11.2 -16.48, -20.5434 11.2 -14, 
2.62001 11.2 -14, 2.79999 10.2736 -14, 32.5291 11.2 -14, 30.8 13.2082 -14, -54.3283 14 -14, -53.2 13.2097 -14, -53.2 14 -14.8028, -50.4 11.8129 -14, -50.4 14 -16.3184, -18.4735 14 -14, 
-19.6 12.2944 -14, 2.2381 14 -14, 30.1712 14 -14, 28 16.6722 -14, -56.5426 16.8 -14, -56 16.0038 -14, -56 16.8 -14.4003, -53.2 16.8 -16.211, -15.8348 16.8 -14, -16.8 15.719 -14, 
2.08009 16.8 -14, 27.8989 16.8 -14, -57.2747 19.6 -14, -56 19.6 -14.9188, -53.2 19.6 -16.6141, -13.1014 19.6 -14, -14 18.6934 -14, 2.27597 19.6 -14, 2.79999 21.477 -14, 25.9901 19.6 -14, 
25.2 21.1338 -14, -56.9969 22.4 -14, -56 24.7887 -14, -56 22.4 -14.7209, -53.2 22.4 -16.4416, -10.6497 22.4 -14, -11.2 21.8275 -14, 3.09512 22.4 -14, 24.4557 22.4 -14, 47.6099 22.4 -14, 
50.4 20.8475 -14, 50.4 22.4 -15.5192, 53.2 19.7952 -14, 53.2 22.4 -16.098, 56 19.6375 -14, 56 22.4 -15.7587, 59.3799 22.4 -14, 58.8 21.4767 -14, 58.8 22.4 -14.4453, -55.8313 25.2 -14, 
-53.2 25.2 -15.7468, -8.79662 25.2 -14, 4.9015 25.2 -14, 5.59999 25.88 -14, 5.59999 25.2 -16.501, 8.39999 27.9372 -14, 23.3941 25.2 -14, 22.4 25.2 -14.94, 42.6577 25.2 -14, 44.8 23.9612 -14, 
44.8 25.2 -15.4408, 47.6 22.4043 -14, 60.4913 25.2 -14, 58.8 25.2 -15.5029, -53.749 28 -14, -53.2 28.5283 -14, -53.2 28 -14.3759, -50.4 30.6352 -14, -50.4 28 -16.0039, -7.61951 28 -14, 
-8.40001 26.2473 -14, 8.53145 28 -14, 11.2 29.302 -14, 11.2 28 -16.2105, 14 30.1974 -14, 14 28 -16.6092, 16.8 30.7893 -14, 16.8 28 -16.17, 19.6 28 -15.2684, 22.9096 28 -14, 
22.4 28 -14.184, 36.4747 28 -14, 39.2 26.8802 -14, 39.2 28 -15.189, 42 25.5382 -14, 42 28 -16.5202, 60.8196 28 -14, 58.8 28 -15.9734, -50.1013 30.8 -14, -47.6 31.9815 -14, 
-47.6 30.8 -15.3212, -44.8 32.8242 -14, -44.8 30.8 -16.6665, -42 33.4374 -14, -7.18248 30.8 -14, 16.9025 30.8 -14, 19.6 31.5303 -14, 19.6 30.8 -14.1853, 22.4 30.8 -14.2016, 25.2 29.9805 -14, 
25.2 30.8 -14.2602, 28 29.9323 -14, 28 30.8 -14.4751, 30.8 29.5385 -14, 30.8 30.8 -14.89, 33.6 28.9104 -14, 33.6 30.8 -15.5061, 36.4 28.0312 -14, 36.4 30.8 -16.2962, 60.5357 30.8 -14, 
58.8 30.8 -15.7916, -41.2872 33.6 -14, -39.2 34.084 -14, -39.2 33.6 -15.4084, -36.4 34.8846 -14, -33.6 35.9387 -14, -7.29152 33.6 -14, 21.0986 33.6 -14, 22.4 33.6 -14.369, 25.2 33.6 -15.0489, 
28 33.6 -15.6563, 30.8 33.6 -16.2556, 59.6558 33.6 -14, 58.8 35.1407 -14, 58.8 33.6 -14.9032, -32.6634 36.4 -14, -30.8 37.4567 -14, -7.84044 36.4 -14, -8.40001 37.99 -14, -8.40001 36.4 -16.3061, 
21.6878 36.4 -14, 22.4 38.4026 -14, 22.4 36.4 -14.3422, 25.2 36.4 -15.4426, 28 36.4 -16.2638, 58.1065 36.4 -14, 56 38.9268 -14, 56 36.4 -15.9166, -28.1225 39.2 -14, -28 39.2968 -14, 
-28 39.2 -14.332, -25.2 41.4528 -14, -8.87868 39.2 -14, 22.6303 39.2 -14, 25.2 39.2 -15.3247, 28 39.2 -16.3076, 55.7477 39.2 -14, 53.2 41.3335 -14, 53.2 39.2 -15.9433, -24.3286 42 -14, 
-22.4 43.3859 -14, -22.4 42 -16.3277, -19.6 44.5773 -14, -14 44.4059 -14, -10.6907 42 -14, -11.2 42.5764 -14, -11.2 42 -14.7855, 24.3262 42 -14, 25.2 42.8883 -14, 25.2 42 -14.5064, 
28 42 -15.7018, 30.8 42 -16.4701, 47.6 44.4262 -14, 47.6 42 -16.3317, 52.2272 42 -14, 50.4 43.1131 -14, 50.4 42 -15.1534, -17.8793 44.8 -14, -15.9709 44.8 -14, -16.8 44.9694 -14, 
-16.8 44.8 -14.2365, 27.6436 44.8 -14, 28 45.0096 -14, 28 44.8 -14.1686, 30.8 46.1588 -14, 30.8 44.8 -15.1056, 33.6 46.7437 -14, 33.6 44.8 -15.6279, 36.4 46.9058 -14, 36.4 44.8 -15.8449, 
39.2 46.7274 -14, 39.2 44.8 -15.7907, 42 46.2533 -14, 42 44.8 -15.4445, 46.6008 44.8 -14, 44.8 45.487 -14, 44.8 44.8 -14.7319, 29.1768 -36.4 -11.2, 30.8 -37.1749 -11.2, 30.8 -36.4 -11.9222, 
33.6 -37.5703 -11.2, 33.6 -36.4 -12.3004, 37.4612 -36.4 -11.2, 36.4 -37.0071 -11.2, 36.4 -36.4 -11.7698, 25.8574 -33.6 -11.2, 28 -35.739 -11.2, 28 -33.6 -12.775, 30.8 -33.6 -13.8628, 36.4 -33.6 -13.5943, 
40.2128 -33.6 -11.2, 39.2 -34.9772 -11.2, 39.2 -33.6 -12.0926, -55.2183 -30.8 -11.2, -53.2 -31.6742 -11.2, -53.2 -30.8 -12.141, -50.4 -32.0817 -11.2, -50.4 -30.8 -12.4373, -46.8995 -30.8 -11.2, -47.6 -31.3952 -11.2, 
-47.6 -30.8 -11.672, 24.285 -30.8 -11.2, 25.2 -32.6117 -11.2, 25.2 -30.8 -12.2645, 41.2164 -30.8 -11.2, 39.2 -30.8 -12.9596, -59.3128 -28 -11.2, -58.8 -28.488 -11.2, -58.8 -28 -11.6432, -56 -30.4662 -11.2, 
-56 -28 -13.2959, -50.4 -28 -13.9253, -45.0267 -28 -11.2, -47.6 -28 -12.9674, 23.5411 -28 -11.2, 25.2 -28 -13.5029, 41.2635 -28 -11.2, 39.2 -28 -12.941, -61.7364 -25.2 -11.2, -61.6 -25.3811 -11.2, 
-61.6 -25.2 -11.3273, -58.8 -25.2 -13.3498, -47.6 -25.2 -13.4269, -44.3281 -25.2 -11.2, -44.8 -27.3383 -11.2, -44.8 -25.2 -11.6188, -12.3417 -25.2 -11.2, -11.2 -25.9682 -11.2, -11.2 -25.2 -10.571, -6.18686 -25.2 -11.2, 
-8.40001 -26.3786 -11.2, -8.40001 -25.2 -10.4359, 23.3669 -25.2 -11.2, 36.4 -25.2 -13.9063, 40.4171 -25.2 -11.2, 39.2 -23.3128 -11.2, 39.2 -25.2 -12.162, -63.3089 -22.4 -11.2, -61.6 -22.4 -12.6006, -47.6 -22.4 -13.4714, 
-43.9661 -22.4 -11.2, -44.8 -22.4 -11.8407, -18.0975 -22.4 -11.2, -16.8 -23.2297 -11.2, -16.8 -22.4 -9.84015, -14 -24.6371 -11.2, -3.78633 -22.4 -11.2, -5.60001 -24.8615 -11.2, -5.60001 -22.4 -9.70129, 23.7135 -22.4 -11.2, 
33.6 -22.4 -13.9402, 38.4282 -22.4 -11.2, 36.4 -20.6596 -11.2, 36.4 -22.4 -12.4776, -64.2272 -19.6 -11.2, -61.6 -19.6 -13.1163, -47.6 -19.6 -13.2513, -43.822 -19.6 -11.2, -44.8 -19.6 -11.8228, -23.899 -19.6 -11.2, 
-22.4 -20.4254 -11.2, -22.4 -19.6 -9.37703, -19.6 -21.7899 -11.2, -2.59897 -19.6 -11.2, -2.8 -20.1522 -11.2, -2.8 -19.6 -10.9699, 24.6158 -19.6 -11.2, 25.2 -18.0847 -11.2, 28 -17.106 -11.2, 30.8 -17.7675 -11.2, 
30.8 -19.6 -13.2368, 34.5956 -19.6 -11.2, 33.6 -18.9732 -11.2, 33.6 -19.6 -11.7726, -64.4999 -16.8 -11.2, -64.4 -17.7579 -11.2, -64.4 -16.2366 -11.2, -64.4 -16.8 -11.2815, -61.6 -16.8 -13.1046, -50.4 -16.8 -13.6996, 
-47.6 -16.8 -12.7675, -44.1145 -16.8 -11.2, -44.8 -15.395 -11.2, -44.8 -16.8 -11.5391, -29.2624 -16.8 -11.2, -28 -17.4837 -11.2, -28 -16.8 -8.83633, -25.2 -18.9733 -11.2, -2.14656 -16.8 -11.2, -2.8 -16.8 -10.1631, 
-63.8937 -14 -11.2, -61.6 -11.3501 -11.2, -61.6 -14 -12.5632, -58.8 -14 -13.4682, -56 -14 -13.7001, -53.2 -14 -13.4131, -50.4 -11.3579 -11.2, -50.4 -14 -12.7675, -45.7193 -14 -11.2, -47.6 -12.6793 -11.2, 
-47.6 -14 -11.888, -33.346 -14 -11.2, -30.8 -15.773 -11.2, -2.4568 -14 -11.2, -2.8 -13.2411 -11.2, -2.8 -14 -10.3678, 22.2738 -14 -11.2, 23.2456 -14 -11.2, 22.4 -14.0551 -11.2, 22.4 -14 -11.1769, 
-61.3109 -11.2 -11.2, -58.8 -10.4212 -11.2, -58.8 -11.2 -11.97, -56 -10.2909 -11.2, -56 -11.2 -12.1135, -50.9308 -11.2 -11.2, -53.2 -10.623 -11.2, -53.2 -11.2 -11.7464, -35.5757 -11.2 -11.2, -33.6 -13.6721 -11.2, 
-3.3965 -11.2 -11.2, 13.327 -11.2 -11.2, 14 -11.5804 -11.2, 14 -11.2 -10.971, 16.8 -12.723 -11.2, 16.8 -11.2 -10.2249, 19.6 -13.5244 -11.2, 19.6 -11.2 -9.63643, 22.4 -11.2 -9.1861, 25.2 -13.9079 -11.2, 
25.2 -11.2 -9.0439, 28.1214 -11.2 -11.2, 28 -11.4699 -11.2, 28 -11.2 -10.8632, -35.8946 -8.40001 -11.2, -4.96719 -8.40001 -11.2, -5.60001 -7.72391 -11.2, 9.62903 -8.40001 -11.2, 11.2 -9.94643 -11.2, 11.2 -8.40001 -10.1145, 
14 -8.40001 -8.82826, 30.8714 -8.40001 -11.2, 30.8 -8.49146 -11.2, 30.8 -8.40001 -11.7182, 50.4666 -8.40001 -11.2, 53.2 -9.56245 -11.2, 53.2 -8.40001 -12.4809, 56 -9.81851 -11.2, 56 -8.40001 -13.0262, 60.3498 -8.40001 -11.2, 
58.8 -9.21523 -11.2, 58.8 -8.40001 -12.3683, -35.4002 -5.60001 -11.2, -7.05779 -5.60001 -11.2, -8.40001 -4.28526 -11.2, 7.70197 -5.60001 -11.2, 8.39999 -6.86815 -11.2, 8.39999 -5.60001 -10.0812, 34.0467 -5.60001 -11.2, 33.6 -5.97696 -11.2, 
33.6 -5.60001 -11.9096, 47.3459 -5.60001 -11.2, 47.6 -5.83876 -11.2, 47.6 -5.60001 -11.3414, 50.4 -8.3609 -11.2, 50.4 -5.60001 -13.0559, 63.2478 -5.60001 -11.2, 61.6 -7.49236 -11.2, 61.6 -5.60001 -12.9377, -34.535 -2.8 -11.2, 
-9.7234 -2.8 -11.2, -11.2 -1.50134 -11.2, 6.45399 -2.8 -11.2, 37.5265 -2.8 -11.2, 36.4 -3.55106 -11.2, 36.4 -2.8 -12.022, 45.368 -2.8 -11.2, 47.6 -2.8 -12.322, 50.4 -2.8 -13.9279, 61.6 -2.8 -13.9659, 
64.4854 -2.8 -11.2, 64.4 -3.02513 -11.2, 64.4 -2.8 -11.3026, -33.6833 0 -11.2, -33.6 1.71796 -11.2, -12.9229 0 -11.2, -14 0.904037 -11.2, 5.45758 0 -11.2, 5.59999 -0.478424 -11.2, 5.59999 0 -10.0695, 
40.1605 0 -11.2, 39.2 -0.643143 -11.2, 39.2 0 -11.4798, 44.7894 0 -11.2, 44.8 -0.015564 -11.2, 44.8 0.0065918 -11.2, 44.8 0 -11.2016, 47.6 0 -12.399, 50.4 0 -13.8688, 64.7712 0 -11.2, 
64.4 2.5744 -11.2, 64.4 0 -11.6098, -33.5299 2.79999 -11.2, -19.6 5.59482 -11.2, -16.4964 2.79999 -11.2, -16.8 3.1033 -11.2, -16.8 2.79999 -10.0708, 4.6057 2.79999 -11.2, 39.6183 2.79999 -11.2, 39.2 3.11479 -11.2, 
39.2 2.79999 -11.3937, 46.5388 2.79999 -11.2, 47.6 3.53041 -11.2, 47.6 2.79999 -11.5962, 50.4 2.79999 -13.017, 64.3618 2.79999 -11.2, 61.6 2.79999 -13.4303, -35.8763 5.59999 -11.2, -33.6 2.91557 -11.2, -33.6 5.59999 -13.1057, 
-19.6073 5.59999 -11.2, 3.87967 5.59999 -11.2, 37.8039 5.59999 -11.2, 36.4 6.96243 -11.2, 36.4 5.59999 -13.4618, 49.6759 5.59999 -11.2, 50.4 6.27344 -11.2, 50.4 5.59999 -11.5863, 53.2 5.59999 -12.9448, 56 5.59999 -13.6932, 
58.8 5.59999 -13.5579, 63.219 5.59999 -11.2, 61.6 8.37744 -11.2, 61.6 5.59999 -12.4151, -43.9064 8.39999 -11.2, -42 7.819 -11.2, -42 8.39999 -12.0695, -39.2 6.91074 -11.2, -39.2 8.39999 -13.1497, -36.4 5.82722 -11.2, 
-20.7699 8.39999 -11.2, 3.25255 8.39999 -11.2, 35.3673 8.39999 -11.2, 33.6 10.133 -11.2, 52.6499 8.39999 -11.2, 53.2 9.2247 -11.2, 53.2 8.39999 -11.5033, 56 8.39999 -12.3847, 61.5765 8.39999 -11.2, 58.8 8.39999 -12.3249, 
-53.0122 11.2 -11.2, -50.4 10.2285 -11.2, -50.4 11.2 -13.1084, -47.6 9.37375 -11.2, -44.8 8.62738 -11.2, -19.7584 11.2 -11.2, 2.73117 11.2 -11.2, 2.79999 10.8332 -11.2, 32.7052 11.2 -11.2, 30.8 13.1935 -11.2, 
55.3971 11.2 -11.2, 56 11.2 -11.41, 59.1037 11.2 -11.2, 58.8 12.2187 -11.2, 58.8 11.2 -11.325, -58.1262 14 -11.2, -56 12.6273 -11.2, -56 14 -12.8432, -53.2 11.2793 -11.2, -17.8304 14 -11.2, 
-19.6 11.3872 -11.2, 2.34538 14 -11.2, 30.1266 14 -11.2, 28 16.7551 -11.2, 55.8606 14 -11.2, 56.4968 14 -11.2, 56 14 -11.2456, -60.4108 16.8 -11.2, -58.8 14.7289 -11.2, -58.8 16.8 -12.4215, 
-15.4152 16.8 -11.2, -16.8 15.1455 -11.2, 2.17397 16.8 -11.2, 27.9681 16.8 -11.2, 52.6335 16.8 -11.2, 53.2 15.9748 -11.2, 53.2 16.8 -11.5488, 56 16.8 -12.1604, 59.3015 16.8 -11.2, 58.8 15.1715 -11.2, 
58.8 16.8 -11.5253, -61.0566 19.6 -11.2, -58.8 19.6 -12.9489, -12.9038 19.6 -11.2, -14 18.3952 -11.2, 2.34721 19.6 -11.2, 2.79999 21.3286 -11.2, 26.5456 19.6 -11.2, 48.7519 19.6 -11.2, 50.4 18.1812 -11.2, 
50.4 19.6 -12.518, 53.2 19.6 -13.805, 56 19.6 -13.9702, 60.7016 19.6 -11.2, 58.8 19.6 -12.8754, -60.739 22.4 -11.2, -58.8 22.4 -12.7499, -10.6351 22.4 -11.2, -11.2 21.7608 -11.2, 3.1058 22.4 -11.2, 
25.9166 22.4 -11.2, 25.2 22.4 -12.4896, 44.2325 22.4 -11.2, 44.8 22.0218 -11.2, 44.8 22.4 -11.7037, 47.6 20.2294 -11.2, 47.6 22.4 -13.9942, 61.7236 22.4 -11.2, 61.6 21.9548 -11.2, 61.6 22.4 -11.3848, 
-59.6261 25.2 -11.2, -58.8 26.4216 -11.2, -58.8 25.2 -11.8866, -56 25.2 -13.8942, -8.88371 25.2 -11.2, 4.71881 25.2 -11.2, 5.59999 26.1499 -11.2, 26.9972 25.2 -11.2, 25.2 25.2 -12.4111, 37.994 25.2 -11.2, 
39.2 24.7684 -11.2, 39.2 25.2 -11.7827, 42 23.5155 -11.2, 42 25.2 -13.559, 62.261 25.2 -11.2, 61.6 25.2 -12.3447, -57.7172 28 -11.2, -56 29.7597 -11.2, -56 28 -12.5575, -7.74292 28 -11.2, 
-8.40001 26.4844 -11.2, 7.66786 28 -11.2, 8.39999 28.5657 -11.2, 8.39999 28 -13.7388, 11.2 30.3943 -11.2, 25.2 28 -13.2933, 28 25.8078 -11.2, 28 28 -12.801, 30.8 26.3528 -11.2, 30.8 28 -12.7598, 
33.6 26.2149 -11.2, 33.6 28 -13.1607, 36.4 25.6848 -11.2, 36.4 28 -13.9695, 62.3589 28 -11.2, 61.6 28 -12.6376, -54.734 30.8 -11.2, -53.2 31.8606 -11.2, -53.2 30.8 -12.2956, -50.4 33.1069 -11.2, 
-50.4 30.8 -13.8597, -7.23558 30.8 -11.2, 11.9462 30.8 -11.2, 14 32.2301 -11.2, 14 30.8 -13.1383, 16.8 30.8 -13.9916, 61.9933 30.8 -11.2, 61.6 32.051 -11.2, 61.6 30.8 -11.972, -48.3084 33.6 -11.2, 
-47.6 33.7682 -11.2, -47.6 33.6 -11.4992, -44.8 34.0757 -11.2, -44.8 33.6 -12.3441, -42 34.2293 -11.2, -42 33.6 -13.47, -39.2 34.4689 -11.2, -36.4 34.9803 -11.2, -33.6 35.8991 -11.2, -7.21289 33.6 -11.2, 
15.6851 33.6 -11.2, 16.8 34.972 -11.2, 16.8 33.6 -12.1264, 19.6 33.6 -13.5167, 61.1749 33.6 -11.2, -32.5936 36.4 -11.2, -30.8 37.4609 -11.2, -7.55194 36.4 -11.2, 17.6795 36.4 -11.2, 19.6 36.4 -12.8229, 
59.8724 36.4 -11.2, 58.8 37.9179 -11.2, 58.8 36.4 -12.9486, -28.4658 39.2 -11.2, -28 39.6267 -11.2, -8.25984 39.2 -11.2, -8.40001 39.5751 -11.2, -8.40001 39.2 -11.9631, 19.1175 39.2 -11.2, 19.6 40.0329 -11.2, 
19.6 39.2 -11.713, 22.4 39.2 -13.8687, 57.8718 39.2 -11.2, 56 41.1038 -11.2, 56 39.2 -13.7091, -25.4268 42 -11.2, -25.2 42.2445 -11.2, -25.2 42 -11.9824, -22.4 44.6138 -11.2, -9.50694 42 -11.2, 
-11.2 44.3001 -11.2, 20.7174 42 -11.2, 22.4 44.0932 -11.2, 22.4 42 -12.7607, 55.0001 42 -11.2, 53.2 43.3615 -11.2, 53.2 42 -13.1559, -22.0388 44.8 -11.2, -19.6 46.1832 -11.2, -19.6 44.8 -13.6019, 
-16.8 46.6811 -11.2, -11.8534 44.8 -11.2, -14 46.1695 -11.2, -14 44.8 -13.3942, 23.075 44.8 -11.2, 25.2 46.4733 -11.2, 25.2 44.8 -12.8192, 44.8 47.488 -11.2, 47.6 46.4527 -11.2, 47.6 44.8 -13.528, 
50.8266 44.8 -11.2, 50.4 45.0488 -11.2, 50.4 44.8 -11.5749, 27.3621 47.6 -11.2, 28 47.9087 -11.2, 28 47.6 -11.5677, 30.8 48.7967 -11.2, 30.8 47.6 -12.6294, 33.6 49.209 -11.2, 33.6 47.6 -13.1537, 
36.4 49.2544 -11.2, 36.4 47.6 -13.2693, 39.2 48.9797 -11.2, 39.2 47.6 -13.0001, 44.4193 47.6 -11.2, 42 48.3927 -11.2, 42 47.6 -12.2896, 29.054 -39.2 -8.40001, 30.8 -39.6933 -8.40001, 30.8 -39.2 -9.04001, 
35.9799 -39.2 -8.40001, 33.6 -39.7646 -8.40001, 33.6 -39.2 -9.22571, 24.455 -36.4 -8.40001, 25.2 -37.1323 -8.40001, 25.2 -36.4 -9.01227, 28 -38.8876 -8.40001, 28 -36.4 -10.7435, 36.4 -39.0912 -8.40001, 40.418 -36.4 -8.40001, 
39.2 -37.514 -8.40001, 39.2 -36.4 -9.91385, -51.7791 -33.6 -8.40001, -50.4 -33.8597 -8.40001, -50.4 -33.6 -8.8808, -47.4498 -33.6 -8.40001, -47.6 -33.6565 -8.40001, -47.6 -33.6 -8.49356, 22.5788 -33.6 -8.40001, 25.2 -33.6 -10.7707, 
42.5012 -33.6 -8.40001, 42 -34.3935 -8.40001, 42 -33.6 -9.1321, -58.6993 -30.8 -8.40001, -56 -32.389 -8.40001, -56 -30.8 -10.8076, -53.2 -33.3793 -8.40001, -43.4058 -30.8 -8.40001, -44.8 -32.4043 -8.40001, -44.8 -30.8 -9.80769, 
21.7911 -30.8 -8.40001, 22.4 -33.0443 -8.40001, 22.4 -30.8 -9.20386, 43.612 -30.8 -8.40001, 42 -30.8 -10.4059, -62.1153 -28 -8.40001, -61.6 -28.509 -8.40001, -61.6 -28 -9.01468, -58.8 -30.7411 -8.40001, -44.8 -28 -11.0523, 
-41.9608 -28 -8.40001, -42 -28.1129 -8.40001, -42 -28 -8.44351, 21.702 -28 -8.40001, 22.4 -28 -9.63977, 44.0411 -28 -8.40001, 42 -28 -10.5512, -64.5101 -25.2 -8.40001, -64.4 -25.3386 -8.40001, -64.4 -25.2 -8.52847, 
-41.0873 -25.2 -8.40001, -42 -25.2 -9.28857, 22.1509 -25.2 -8.40001, 22.4 -24.3581 -8.40001, 22.4 -25.2 -9.13629, 43.8383 -25.2 -8.40001, 42 -25.2 -10.0083, -66.2564 -22.4 -8.40001, -64.4 -22.4 -10.2892, -40.2768 -22.4 -8.40001, 
-42 -22.4 -9.82678, -14.4189 -22.4 -8.40001, -14 -22.6221 -8.40001, -14 -22.4 -8.14543, -11.2 -23.2542 -8.40001, -11.2 -22.4 -7.5795, -7.85411 -22.4 -8.40001, -8.40001 -22.7699 -8.40001, -8.40001 -22.4 -8.08951, 23.1031 -22.4 -8.40001, 
39.2 -22.4 -10.7874, 42.913 -22.4 -8.40001, 42 -20.9208 -8.40001, 42 -22.4 -9.03265, -67.3667 -19.6 -8.40001, -67.2 -19.9858 -8.40001, -67.2 -19.6 -8.57149, -64.4 -19.6 -11.0771, -39.3801 -19.6 -8.40001, -42 -19.6 -10.1699, 
-21.2528 -19.6 -8.40001, -19.6 -20.4301 -8.40001, -19.6 -19.6 -6.71628, -16.8 -21.6257 -8.40001, -4.97173 -19.6 -8.40001, -5.60001 -20.5299 -8.40001, -5.60001 -19.6 -7.60661, 24.5322 -19.6 -8.40001, 25.2 -18.3661 -8.40001, 36.4 -16.8761 -8.40001, 
36.4 -19.6 -10.4666, 40.8218 -19.6 -8.40001, 39.2 -18.2581 -8.40001, 39.2 -19.6 -9.18626, -67.934 -16.8 -8.40001, -67.2 -16.8 -9.09782, -42 -16.8 -10.3045, -37.9677 -16.8 -8.40001, -39.2 -19.0347 -8.40001, -39.2 -16.8 -8.97737, 
-27.6798 -16.8 -8.40001, -25.2 -17.888 -8.40001, -22.4 -19.1335 -8.40001, -3.76212 -16.8 -8.40001, 26.9697 -16.8 -8.40001, 28 -15.6941 -8.40001, 28 -16.8 -10.5228, 30.8 -15.2227 -8.40001, 30.8 -16.8 -10.0501, 36.1464 -16.8 -8.40001, 
33.6 -15.7715 -8.40001, 33.6 -16.8 -9.21851, -67.7901 -14 -8.40001, -67.2 -12.4017 -8.40001, -67.2 -14 -8.92686, -64.4 -14 -10.9329, -44.8 -14 -10.9365, -42 -14 -10.1382, -39.2 -14 -9.40709, -36.4 -14.8679 -8.40001, 
-36.4 -14 -8.94948, -33.6 -14.6758 -8.40001, -33.6 -14 -10.3837, -30.8 -15.4865 -8.40001, -28 -16.6428 -8.40001, -3.43285 -14 -8.40001, -66.6157 -11.2 -8.40001, -64.4 -9.31119 -8.40001, -64.4 -11.2 -9.90475, -61.6 -11.2 -11.1277, 
-50.4 -11.2 -11.1171, -47.6 -11.2 -10.5512, -44.8 -11.2 -9.98706, -42 -8.6302 -8.40001, -42 -11.2 -9.5195, -39.2 -11.2 -9.33333, -36.4 -11.2 -10.1366, -3.92415 -11.2 -8.40001, 53.0914 -11.2 -8.40001, 53.3823 -11.2 -8.40001, 
53.2 -11.2159 -8.40001, 53.2 -11.2 -8.42778, -61.9293 -8.40001 -8.40001, -61.6 -8.31747 -8.40001, -61.6 -8.40001 -8.52411, -58.8 -7.94041 -8.40001, -58.8 -8.40001 -9.12189, -56 -7.79805 -8.40001, -56 -8.40001 -9.28535, -53.2 -7.78677 -8.40001, 
-53.2 -8.40001 -9.18054, -50.4 -7.88469 -8.40001, -50.4 -8.40001 -8.94275, -47.6 -8.09346 -8.40001, -47.6 -8.40001 -8.66209, -44.5677 -8.40001 -8.40001, -44.8 -8.38638 -8.40001, -44.8 -8.40001 -8.40944, -40.5779 -8.40001 -8.40001, -39.2 -8.09819 -8.40001, 
-39.2 -8.40001 -8.54247, -36.4 -8.40001 -10.2601, -5.43681 -8.40001 -8.40001, -5.60001 -8.23692 -8.40001, -5.60001 -8.40001 -7.67136, 15.3207 -8.40001 -8.40001, 16.8 -8.96487 -8.40001, 16.8 -8.40001 -7.87457, 19.6 -9.79655 -8.40001, 19.6 -8.40001 -7.07974, 
22.4 -10.4165 -8.40001, 22.4 -8.40001 -6.38872, 25.2 -10.7079 -8.40001, 25.2 -8.40001 -5.78461, 28 -10.3364 -8.40001, 31.0772 -8.40001 -8.40001, 30.8 -8.66367 -8.40001, 30.8 -8.40001 -6.84833, 46.2888 -8.40001 -8.40001, 47.6 -9.36783 -8.40001, 
47.6 -8.40001 -9.19571, 50.4 -10.7321 -8.40001, 50.4 -8.40001 -11.1614, 56 -10.9951 -8.40001, 58.8 -10.1389 -8.40001, 61.8676 -8.40001 -8.40001, 61.6 -8.60255 -8.40001, 61.6 -8.40001 -9.08414, -37.0751 -5.60001 -8.40001, -36.4 -4.34576 -8.40001, 
-36.4 -5.60001 -9.07529, -7.65495 -5.60001 -8.40001, -8.40001 -4.96849 -8.40001, -8.40001 -5.60001 -5.7397, 9.88318 -5.60001 -8.40001, 11.2 -6.59009 -8.40001, 11.2 -5.60001 -7.25726, 14 -7.95874 -8.40001, 14 -5.60001 -5.78476, 36.0125 -5.60001 -8.40001, 
33.6 -6.99512 -8.40001, 42.7136 -5.60001 -8.40001, 44.8 -7.08449 -8.40001, 44.8 -5.60001 -9.38707, 64.5597 -5.60001 -8.40001, 64.4 -5.79933 -8.40001, 64.4 -5.60001 -8.78795, -35.8209 -2.8 -8.40001, -10.5992 -2.8 -8.40001, -11.2 -2.32216 -8.40001, 
-11.2 -2.8 -6.23607, 7.32072 -2.8 -8.40001, 8.39999 -4.28215 -8.40001, 8.39999 -2.8 -6.14735, 36.4 -5.38594 -8.40001, 39.2 -4.54675 -8.40001, 39.2 -2.8 -9.9431, 42 -5.0336 -8.40001, 42 -2.8 -9.79034, 44.8 -2.8 -10.8232, 
65.944 -2.8 -8.40001, -35.3736 0 -8.40001, -16.8 2.37895 -8.40001, -13.9678 0 -8.40001, -14 0.0274506 -8.40001, -14 0 -8.21692, 5.84138 0 -8.40001, 42 0 -10.6327, 66.4907 0 -8.40001, -36.5243 2.79999 -8.40001, 
-36.4 2.53813 -8.40001, -36.4 2.79999 -8.49471, -33.6 2.79999 -11.1188, -17.3672 2.79999 -8.40001, -19.6 5.582 -8.40001, 4.79704 2.79999 -8.40001, 5.59999 0.523834 -8.40001, 42 2.79999 -10.1414, 44.8 2.79999 -10.4327, 66.3655 2.79999 -8.40001, 
64.4 2.79999 -11.156, -40.8558 5.59999 -8.40001, -39.2 4.5921 -8.40001, -39.2 5.59999 -9.36041, -36.4 5.59999 -10.9045, -19.6159 5.59999 -8.40001, 3.99251 5.59999 -8.40001, 39.2 6.48285 -8.40001, 39.2 5.59999 -9.47012, 42 5.66881 -8.40001, 
42 5.59999 -8.46196, 44.8 6.1862 -8.40001, 44.8 5.59999 -8.82935, 47.6 8.11896 -8.40001, 47.6 5.59999 -10.0052, 65.6442 5.59999 -8.40001, 64.4 5.59999 -9.98831, -48.0419 8.39999 -8.40001, -47.6 8.22079 -8.40001, -47.6 8.39999 -8.8045, 
-44.8 7.09947 -8.40001, -44.8 8.39999 -10.742, -42 6.02614 -8.40001, -20.0675 8.39999 -8.40001, 3.32457 8.39999 -8.40001, 33.6 10.5775 -8.40001, 36.4689 8.39999 -8.40001, 36.4 8.43538 -8.40001, 36.4 8.39999 -8.48674, 47.8893 8.39999 -8.40001, 
50.4 8.39999 -9.91614, 61.6 8.39999 -11.1874, 64.4398 8.39999 -8.40001, 64.4 8.48509 -8.40001, 64.4 8.39999 -8.44919, -55.9302 11.2 -8.40001, -53.2 10.1863 -8.40001, -53.2 11.2 -11.0346, -50.4 9.20456 -8.40001, -19.0246 11.2 -8.40001, 
-19.6 9.47354 -8.40001, -19.6 11.2 -10.6799, 2.7775 11.2 -8.40001, 2.79999 11.0832 -8.40001, 32.9693 11.2 -8.40001, 30.8 13.1767 -8.40001, 49.97 11.2 -8.40001, 50.4 11.2 -8.69865, 53.2 11.2 -10.399, 62.9346 11.2 -8.40001, 
61.6 11.2 -9.78844, -61.7181 14 -8.40001, -61.6 13.9244 -8.40001, -61.6 14 -8.48398, -58.8 12.3683 -8.40001, -58.8 14 -10.6562, -56 11.2287 -8.40001, -17.1897 14 -8.40001, 2.37448 14 -8.40001, 30.0669 14 -8.40001, 
50.3445 14 -8.40001, 50.4 14 -8.44519, 53.2 14 -10.2668, 58.8 14 -10.9076, 61.8961 14 -8.40001, 61.6 14 -8.77539, -63.9152 16.8 -8.40001, -61.6 16.8 -10.2643, -14.93 16.8 -8.40001, -16.8 14.4571 -8.40001, 
2.20161 16.8 -8.40001, 28.0037 16.8 -8.40001, 28 16.8099 -8.40001, 28 16.8 -8.62456, 28 16.8 -8.01646, 48.9897 16.8 -8.40001, 50.4 16.8 -9.68938, 61.6396 16.8 -8.40001, 61.6 16.8 -8.4704, -64.3064 19.6 -8.40001, 
-61.6 19.6 -10.7555, -12.5563 19.6 -8.40001, -14 17.9059 -8.40001, 2.40544 19.6 -8.40001, 2.79999 20.992 -8.40001, 27.0698 19.6 -8.40001, 45.9458 19.6 -8.40001, 47.6 17.962 -8.40001, 47.6 19.6 -10.1438, 61.9223 19.6 -8.40001, 
61.6 19.6 -9.2921, 61.6 19.6 -6.48155, -63.8322 22.4 -8.40001, -61.6 22.4 -10.4654, -10.4146 22.4 -8.40001, -11.2 21.429 -8.40001, 3.21638 22.4 -8.40001, 27.5184 22.4 -8.40001, 41.1526 22.4 -8.40001, 42 21.948 -8.40001, 
42 22.4 -9.06068, 44.8 20.2802 -8.40001, 62.3235 22.4 -8.40001, 61.6 22.4 -6.04073, -62.6532 25.2 -8.40001, -61.6 26.7319 -8.40001, -61.6 25.2 -9.43031, -8.81952 25.2 -8.40001, 4.86591 25.2 -8.40001, 5.59999 26.003 -8.40001, 
28 22.8887 -8.40001, 28 25.2 -10.5507, 30.8 24.1322 -8.40001, 30.8 25.2 -9.65501, 33.6 24.2793 -8.40001, 33.6 25.2 -9.65048, 36.4 23.8826 -8.40001, 36.4 25.2 -10.3927, 39.2 23.1264 -8.40001, 62.5708 25.2 -8.40001, 
61.6 25.2 -5.8759, -60.768 28 -8.40001, -58.8 30.1275 -8.40001, -58.8 28 -10.2992, -7.76907 28 -8.40001, -8.40001 26.385 -8.40001, 7.62402 28 -8.40001, 8.39999 28.6653 -8.40001, 62.5435 28 -8.40001, 61.6 28 -6.15758, 
-58.0823 30.8 -8.40001, -56 32.4268 -8.40001, -56 30.8 -10.2857, -7.2827 30.8 -8.40001, 11.0732 30.8 -8.40001, 11.2 30.9121 -8.40001, 11.2 30.8 -9.00552, 14 33.5504 -8.40001, 62.1744 30.8 -8.40001, 61.6 32.824 -8.40001, 
61.6 30.8 -7.06729, -53.7577 33.6 -8.40001, -53.2 33.8857 -8.40001, -53.2 33.6 -8.83942, -50.4 34.6991 -8.40001, -50.4 33.6 -10.3965, -47.6 34.902 -8.40001, -44.8 34.7329 -8.40001, -42 34.4502 -8.40001, -39.2 34.3144 -8.40001, 
-36.4 34.5526 -8.40001, -33.6 35.3486 -8.40001, -7.20761 33.6 -8.40001, 14.0449 33.6 -8.40001, 61.4091 33.6 -8.40001, -31.6159 36.4 -8.40001, -30.8 36.9319 -8.40001, -30.8 36.4 -6.99391, -7.42987 36.4 -8.40001, 15.9548 36.4 -8.40001, 
16.8 37.9648 -8.40001, 16.8 36.4 -9.96953, 60.2916 36.4 -8.40001, 58.8 38.7473 -8.40001, -28.2624 39.2 -8.40001, -28 39.4916 -8.40001, -28 39.2 -6.72224, -7.94463 39.2 -8.40001, -8.40001 40.7144 -8.40001, 17.3866 39.2 -8.40001, 
58.5119 39.2 -8.40001, -25.8347 42 -8.40001, -25.2 42.8256 -8.40001, -8.86455 42 -8.40001, 18.8371 42 -8.40001, 19.6 43.1897 -8.40001, 19.6 42 -9.69232, 53.2 44.353 -8.40001, 56.0192 42 -8.40001, 56 42.0176 -8.40001, 
56 42 -8.45224, 56 42 -8.26016, -23.2843 44.8 -8.40001, -22.4 45.7348 -8.40001, -22.4 44.8 -10.6947, -19.6 47.4204 -8.40001, -14 47.509 -8.40001, -10.4785 44.8 -8.40001, -11.2 45.6957 -8.40001, -11.2 44.8 -10.2364, 
20.7622 44.8 -8.40001, 22.4 46.4976 -8.40001, 22.4 44.8 -10.5358, 52.5683 44.8 -8.40001, 50.4 46.21 -8.40001, -18.6818 47.6 -8.40001, -14.5147 47.6 -8.40001, -16.8 48.03 -8.40001, -16.8 47.6 -9.26645, 23.8425 47.6 -8.40001, 
25.2 48.5061 -8.40001, 25.2 47.6 -9.74693, 28 49.7347 -8.40001, 39.2 50.3847 -8.40001, 42 49.7989 -8.40001, 44.8 48.9019 -8.40001, 44.8 47.6 -10.9687, 47.62 47.6 -8.40001, 47.6 47.6105 -8.40001, 47.6 47.6 -8.42271, 
30.7368 50.4 -8.40001, 30.8 50.4179 -8.40001, 30.8 50.4 -8.43005, 33.6 50.8065 -8.40001, 33.6 50.4 -9.09131, 39.0639 50.4 -8.40001, 36.4 50.7851 -8.40001, 36.4 50.4 -9.07108, 22.9779 -39.2 -5.60001, 25.2 -40.42 -5.60001, 
25.2 -39.2 -6.81172, 28 -41.204 -5.60001, 28 -39.2 -8.08665, 30.8 -41.3737 -5.60001, 33.6 -40.9962 -5.60001, 37.8615 -39.2 -5.60001, 36.4 -40.0289 -5.60001, 36.4 -39.2 -8.11163, 20.3247 -36.4 -5.60001, 22.4 -38.7707 -5.60001, 
22.4 -36.4 -7.08018, 41.4897 -36.4 -5.60001, 39.2 -38.3647 -5.60001, -54.924 -33.6 -5.60001, -53.2 -34.2295 -5.60001, -53.2 -33.6 -7.67534, -50.4 -34.7217 -5.60001, -47.6 -34.6853 -5.60001, -44.1865 -33.6 -5.60001, -44.8 -33.9498 -5.60001, 
-44.8 -33.6 -6.34105, 19.2867 -33.6 -5.60001, 19.6 -34.5419 -5.60001, 19.6 -33.6 -5.87495, 22.4 -33.6 -8.26443, 43.8605 -33.6 -5.60001, 42 -35.8605 -5.60001, -60.4969 -30.8 -5.60001, -58.8 -31.9495 -5.60001, -58.8 -30.8 -8.27783, 
-56 -33.2743 -5.60001, -41.0466 -30.8 -5.60001, -42 -32.0646 -5.60001, -42 -30.8 -6.82773, 19.2287 -30.8 -5.60001, 19.6 -29.1537 -5.60001, 19.6 -30.8 -6.01416, 45.4884 -30.8 -5.60001, 44.8 -31.994 -5.60001, 44.8 -30.8 -6.61588, 
-64.0245 -28 -5.60001, -61.6 -30.0672 -5.60001, -39.5425 -28 -5.60001, 19.8401 -28 -5.60001, 46.4908 -28 -5.60001, 44.8 -28 -7.5351, -66.6458 -25.2 -5.60001, -64.4 -27.6385 -5.60001, -38.3551 -25.2 -5.60001, -39.2 -27.2636 -5.60001, 
-39.2 -25.2 -6.47206, 20.8815 -25.2 -5.60001, 46.9211 -25.2 -5.60001, 44.8 -25.2 -7.545, -68.6095 -22.4 -5.60001, -67.2 -24.4108 -5.60001, -67.2 -22.4 -7.33084, -37.1197 -22.4 -5.60001, -39.2 -22.4 -7.46375, 22.264 -22.4 -5.60001, 
22.4 -22.138 -5.60001, 22.4 -22.4 -6.1559, 46.8587 -22.4 -5.60001, 44.8 -22.4 -7.10599, -69.882 -19.6 -5.60001, -39.2 -19.6 -8.27298, -35.3797 -19.6 -5.60001, -36.4 -21.0032 -5.60001, -36.4 -19.6 -6.29503, -17.5402 -19.6 -5.60001, 
-16.8 -19.8651 -5.60001, -16.8 -19.6 -5.1282, -14 -20.5001 -5.60001, -14 -19.6 -4.35057, -11.2 -20.6113 -5.60001, -11.2 -19.6 -4.34743, -8.10052 -19.6 -5.60001, -8.40001 -19.8016 -5.60001, -8.40001 -19.6 -5.34412, 23.984 -19.6 -5.60001, 
25.2 -17.6971 -5.60001, 42 -19.6 -7.84901, 46.3265 -19.6 -5.60001, 44.8 -19.6 -6.44301, -70.6408 -16.8 -5.60001, -70 -19.105 -5.60001, -70 -16.8 -6.32651, -36.4 -16.8 -7.64311, -31.1366 -16.8 -5.60001, -33.6 -17.7363 -5.60001, 
-33.6 -16.8 -6.46234, -27.7832 -16.8 -5.60001, -25.2 -17.3437 -5.60001, -22.4 -18.166 -5.60001, -19.6 -19.0372 -5.60001, -5.37405 -16.8 -5.60001, -5.60001 -17.1514 -5.60001, -5.60001 -16.8 -5.10165, 26.1049 -16.8 -5.60001, 28 -14.5874 -5.60001, 
36.4 -16.8 -8.33614, 39.2 -16.8 -7.47372, 42 -14.2885 -5.60001, 42 -16.8 -6.61798, 45.164 -16.8 -5.60001, 44.8 -16.0335 -5.60001, 44.8 -16.8 -5.72684, -70.7381 -14 -5.60001, -70 -14 -6.39622, -30.8 -16.6899 -5.60001, 
-28 -16.7503 -5.60001, -4.46042 -14 -5.60001, 29.2795 -14 -5.60001, 30.8 -12.7377 -5.60001, 30.8 -14 -6.69246, 33.6 -12.4769 -5.60001, 33.6 -14 -6.64397, 36.4 -12.8452 -5.60001, 36.4 -14 -6.22697, 40.8318 -14 -5.60001, 
39.2 -13.4808 -5.60001, 39.2 -14 -5.80118, -70.0568 -11.2 -5.60001, -70 -11.0896 -5.60001, -70 -11.2 -5.65892, -67.2 -11.2 -8.02917, -4.65466 -11.2 -5.60001, -5.60001 -9.40126 -5.60001, 45.8889 -11.2 -5.60001, 47.6 -12.2497 -5.60001, 
47.6 -11.2 -6.21463, 50.4 -12.4918 -5.60001, 50.4 -11.2 -7.44366, 53.2 -12.1449 -5.60001, 56.3624 -11.2 -5.60001, 56 -11.3698 -5.60001, 56 -11.2 -6.78152, 56 -11.2 -4.63133, -67.9472 -8.40001 -5.60001, -67.2 -7.87807 -5.60001, 
-67.2 -8.40001 -6.15782, -64.4 -6.8853 -5.60001, -64.4 -8.40001 -7.61552, -61.6 -6.50639 -5.60001, -58.8 -6.29564 -5.60001, -56 -6.08345 -5.60001, -53.2 -5.80965 -5.60001, -42 -8.40001 -8.31194, -6.03409 -8.40001 -5.60001, -8.40001 -5.65456 -5.60001, 
26.8884 -8.40001 -5.60001, 29.3605 -8.40001 -5.60001, 28 -8.63562 -5.60001, 28 -8.40001 -5.36803, 42.88 -8.40001 -5.60001, 44.8 -10.4575 -5.60001, 44.8 -8.40001 -6.86731, 58.8 -10.1725 -5.60001, 61.6577 -8.40001 -5.60001, 61.6 -8.44521 -5.60001, 
61.6 -8.40001 -5.48224, -51.5157 -5.60001 -5.60001, -50.4 -5.43033 -5.60001, -50.4 -5.60001 -5.80737, -47.6 -4.88902 -5.60001, -47.6 -5.60001 -6.24783, -44.8 -4.12651 -5.60001, -44.8 -5.60001 -6.5936, -42 -2.86476 -5.60001, -42 -5.60001 -6.9603, 
-39.2 -5.60001 -7.54123, -8.43953 -5.60001 -5.60001, -11.2 -2.99577 -5.60001, 14.5147 -5.60001 -5.60001, 16.8 -6.31941 -5.60001, 16.8 -5.60001 -4.73529, 19.6 -7.07487 -5.60001, 19.6 -5.60001 -3.896, 22.4 -7.7466 -5.60001, 22.4 -5.60001 -3.13176, 
25.2 -8.27202 -5.60001, 30.8 -8.26302 -5.60001, 33.6 -7.5018 -5.60001, 36.4 -6.58603 -5.60001, 36.4 -5.60001 -7.62888, 36.4 -5.60001 -3.02672, 39.2 -6.42212 -5.60001, 39.2 -5.60001 -6.52013, 39.2 -5.60001 -3.25839, 42 -7.67599 -5.60001, 
42 -5.60001 -7.66614, 64.5722 -5.60001 -5.60001, 64.4 -5.79071 -5.60001, 64.4 -5.60001 -5.18004, -41.8954 -2.8 -5.60001, -39.2 -2.8 -6.57372, -36.4 -2.8 -7.97722, -11.3889 -2.8 -5.60001, -14 -0.464798 -5.60001, 8.79617 -2.8 -5.60001, 
11.2 -4.37608 -5.60001, 11.2 -2.8 -3.18808, 14 -5.45268 -5.60001, 66.3131 -2.8 -5.60001, -40.2986 0 -5.60001, -39.2 0 -6.16257, -36.4 0 -7.70207, -14.5138 0 -5.60001, -16.8 2.34445 -5.60001, 6.42688 0 -5.60001, 
8.39999 -2.49754 -5.60001, 67.1979 0 -5.60001, -41.3887 2.79999 -5.60001, -39.2 2.79999 -6.90463, -17.2614 2.79999 -5.60001, 5.04893 2.79999 -5.60001, 5.59999 1.44038 -5.60001, 67.3551 2.79999 -5.60001, 67.2 0.0400696 -5.60001, 67.2 3.60275 -5.60001, 
67.2 2.79999 -6.01793, -44.7295 5.59999 -5.60001, -42 3.26617 -5.60001, -42 5.59999 -7.7235, -18.9032 5.59999 -5.60001, -19.6 5.59999 -8.35274, 4.10135 5.59999 -5.60001, 66.8083 5.59999 -5.60001, -50.0986 8.39999 -5.60001, -47.6 7.10902 -5.60001, 
-44.8 5.63516 -5.60001, -19.1037 8.39999 -5.60001, -19.6 8.39999 -7.16035, 3.34653 8.39999 -5.60001, 33.6 11.0592 -5.60001, 36.4 9.55324 -5.60001, 39.2 8.6899 -5.60001, 39.2 8.39999 -5.987, 42 8.68456 -5.60001, 42 8.39999 -5.84982, 
44.8 10.0522 -5.60001, 44.8 8.39999 -6.66685, 47.6 8.39999 -8.19675, 65.6428 8.39999 -5.60001, 64.4 10.6453 -5.60001, -58.5092 11.2 -5.60001, -56 10.4579 -5.60001, -56 11.2 -8.30933, -53.2 9.54253 -5.60001, -50.4 8.5206 -5.60001, 
-18.1835 11.2 -5.60001, 2.74161 11.2 -5.60001, 2.79999 10.9208 -5.60001, 33.422 11.2 -5.60001, 30.8 13.161 -5.60001, 45.9351 11.2 -5.60001, 47.6 11.2 -6.63014, 64.065 11.2 -5.60001, -65.2775 14 -5.60001, -64.4 13.406 -5.60001, 
-64.4 14 -6.27875, -61.6 12.1416 -5.60001, -58.8 11.2956 -5.60001, -16.4606 14 -5.60001, -16.8 13.419 -5.60001, -16.8 14 -6.88728, 2.31126 14 -5.60001, 29.9827 14 -5.60001, 28 16.7609 -5.60001, 47.0561 14 -5.60001, 
47.6 14 -6.02577, 62.5928 14 -5.60001, -66.892 16.8 -5.60001, -64.4 16.8 -7.94901, -14.3137 16.8 -5.60001, 2.15161 16.8 -5.60001, 27.978 16.8 -5.60001, 46.2627 16.8 -5.60001, 47.6 16.8 -6.95938, 61.7381 16.8 -5.60001, 
61.6 18.0881 -5.60001, 61.6 16.8 -5.31058, -66.9731 19.6 -5.60001, -64.4 19.6 -8.30392, -12.0233 19.6 -5.60001, -14 17.1791 -5.60001, 2.43954 19.6 -5.60001, 2.79999 20.6496 -5.60001, 27.5258 19.6 -5.60001, 43.5186 19.6 -5.60001, 
44.8 18.2561 -5.60001, 44.8 19.6 -6.98267, 61.4524 19.6 -5.60001, -66.3173 22.4 -5.60001, -64.4 22.4 -7.76994, -9.97246 22.4 -5.60001, -11.2 20.7496 -5.60001, 3.4028 22.4 -5.60001, 29.9025 22.4 -5.60001, 28 20.5723 -5.60001, 
28 22.4 -7.48685, 37.3378 22.4 -5.60001, 39.2 21.7476 -5.60001, 39.2 22.4 -6.63571, 42 20.4294 -5.60001, 61.4716 22.4 -5.60001, -64.9956 25.2 -5.60001, -64.4 26.0298 -5.60001, -64.4 25.2 -6.31473, -8.56729 25.2 -5.60001, 
5.26074 25.2 -5.60001, 5.59999 25.5499 -5.60001, 5.59999 25.2 -4.1225, 30.8 22.6851 -5.60001, 33.6 22.8894 -5.60001, 36.4 22.6116 -5.60001, 61.5033 25.2 -5.60001, -63.1222 28 -5.60001, -61.6 29.6888 -5.60001, -61.6 28 -7.44839, 
-7.63698 28 -5.60001, -8.40001 25.7193 -5.60001, 8.0412 28 -5.60001, 8.39999 28.3206 -5.60001, 8.39999 28 -4.34167, 61.3948 28 -5.60001, -60.5345 30.8 -5.60001, -58.8 32.2979 -5.60001, -58.8 30.8 -7.65977, -7.23656 30.8 -5.60001, 
11.1565 30.8 -5.60001, 11.2 30.8439 -5.60001, 11.2 30.8 -5.40605, 61.0699 30.8 -5.60001, -56.8229 33.6 -5.60001, -56 34.1208 -5.60001, -56 33.6 -6.50966, -53.2 35.2564 -5.60001, -50.4 35.6651 -5.60001, -47.6 35.497 -5.60001, 
-44.8 34.9334 -5.60001, -42 34.2289 -5.60001, -39.2 33.6852 -5.60001, -39.2 33.6 -5.37198, -36.4 33.6003 -5.60001, -36.4 33.6 -5.59941, -33.6 34.2462 -5.60001, -33.6 33.6 -4.50978, -30.8 35.897 -5.60001, -7.16499 33.6 -5.60001, 
13.6477 33.6 -5.60001, 14 34.1237 -5.60001, 14 33.6 -8.14836, 60.4567 33.6 -5.60001, 58.8 33.6 -3.49947, -30.2618 36.4 -5.60001, -28 39.0148 -5.60001, -7.33189 36.4 -5.60001, 15.3033 36.4 -5.60001, 59.4242 36.4 -5.60001, 
58.8 37.5435 -5.60001, 58.8 36.4 -4.79137, -27.8629 39.2 -5.60001, -7.73686 39.2 -5.60001, -8.40001 41.801 -5.60001, 16.6005 39.2 -5.60001, 16.8 39.6322 -5.60001, 16.8 39.2 -6.38358, 57.9167 39.2 -5.60001, 56 41.6523 -5.60001, 
-26.0163 42 -5.60001, -25.2 43.2991 -5.60001, -8.46037 42 -5.60001, 17.8755 42 -5.60001, 55.7154 42 -5.60001, 53.2 44.3898 -5.60001, -24.0177 44.8 -5.60001, -22.4 46.713 -5.60001, -9.75363 44.8 -5.60001, -11.2 46.774 -5.60001, 
19.5439 44.8 -5.60001, 19.6 44.8792 -5.60001, 19.6 44.8 -5.74677, 52.7173 44.8 -5.60001, 50.4 46.5238 -5.60001, -21.0595 47.6 -5.60001, -19.6 48.5741 -5.60001, -19.6 47.6 -7.94246, -16.8 49.1613 -5.60001, -12.3369 47.6 -5.60001, 
-14 48.6553 -5.60001, -14 47.6 -8.17569, 22.0496 47.6 -5.60001, 22.4 47.9152 -5.60001, 22.4 47.6 -6.24135, 25.2 49.7561 -5.60001, 44.8 49.6028 -5.60001, 48.6292 47.6 -5.60001, 47.6 48.219 -5.60001, 26.7997 50.4 -5.60001, 
28 50.9186 -5.60001, 28 50.4 -6.76555, 30.8 51.6447 -5.60001, 33.6 51.9355 -5.60001, 36.4 51.8676 -5.60001, 39.2 51.4469 -5.60001, 39.2 50.4 -8.35272, 42.5426 50.4 -5.60001, 42 50.6222 -5.60001, 42 50.4 -6.24301, 
20.7298 -42 -2.8, 22.4 -42.6097 -2.8, 22.4 -42 -3.35995, 25.2 -43.0824 -2.8, 25.2 -42 -4.06062, 28 -43.0471 -2.8, 28 -42 -4.46367, 32.2605 -42 -2.8, 30.8 -42.5246 -2.8, 30.8 -42 -4.10519, 
16.6171 -39.2 -2.8, 16.8 -39.3745 -2.8, 16.8 -39.2 -2.88603, 19.6 -41.4815 -2.8, 19.6 -39.2 -4.14153, 22.4 -39.2 -5.37358, 33.6 -41.5217 -2.8, 37.7405 -39.2 -2.8, 36.4 -40.0846 -2.8, 15.065 -36.4 -2.8, 
16.8 -36.4 -3.69925, 19.6 -36.4 -5.20811, 41.5073 -36.4 -2.8, 39.2 -38.1966 -2.8, -55.5322 -33.6 -2.8, -53.2 -34.3672 -2.8, -50.4 -34.8397 -2.8, -47.6 -34.8927 -2.8, -42.7669 -33.6 -2.8, -44.8 -34.4436 -2.8, 
14.944 -33.6 -2.8, 16.8 -33.6 -3.92651, 44.7209 -33.6 -2.8, 42 -35.9753 -2.8, -61.5297 -30.8 -2.8, -58.8 -32.3816 -2.8, -56 -33.4784 -2.8, -39.2796 -30.8 -2.8, -42 -33.258 -2.8, 15.916 -30.8 -2.8, 
16.8 -29.4234 -2.8, 16.8 -30.8 -3.4655, 47.4741 -30.8 -2.8, 44.8 -33.5152 -2.8, -65.4755 -28 -2.8, -64.4 -28.885 -2.8, -64.4 -28 -4.88661, -61.6 -30.7619 -2.8, -37.4755 -28 -2.8, -39.2 -30.7098 -2.8, 
-39.2 -28 -5.11244, 17.5719 -28 -2.8, 19.6 -28 -5.28564, 49.4988 -28 -2.8, 47.6 -30.6126 -2.8, 47.6 -28 -4.40782, -68.4242 -25.2 -2.8, -67.2 -26.4348 -2.8, -67.2 -25.2 -4.73126, -35.9859 -25.2 -2.8, 
-36.4 -26.0021 -2.8, -36.4 -25.2 -3.2334, 19.4826 -25.2 -2.8, 19.6 -25.0386 -2.8, 19.6 -25.2 -3.0202, 47.6 -25.2 -5.00421, 50.5508 -25.2 -2.8, 50.4 -25.5757 -2.8, 50.4 -25.2 -2.89574, -70.5691 -22.4 -2.8, 
-70 -23.146 -2.8, -70 -22.4 -3.61896, -34.27 -22.4 -2.8, -36.4 -22.4 -4.82941, 21.3951 -22.4 -2.8, 22.4 -20.9061 -2.8, 47.6 -22.4 -5.05663, 50.914 -22.4 -2.8, 50.4 -22.4 -3.12912, -72.0342 -19.6 -2.8, 
-70 -19.6 -5.45473, -31.6366 -19.6 -2.8, -33.6 -21.473 -2.8, -33.6 -19.6 -4.16791, 23.3746 -19.6 -2.8, 25.2 -17.0271 -2.8, 47.6 -19.6 -4.83217, 50.8061 -19.6 -2.8, 50.4 -19.6 -3.06787, -72.8135 -16.8 -2.8, 
-72.8 -16.8418 -2.8, -72.8 -16.8 -2.81848, -30.8 -18.9435 -2.8, -30.8 -16.8 -5.46245, -28 -17.8687 -2.8, -28 -16.8 -5.46729, -25.2 -17.5815 -2.8, -22.4 -17.7098 -2.8, -19.6 -18.0083 -2.8, -16.8 -18.3083 -2.8, 
-14 -18.4665 -2.8, -11.2 -18.2926 -2.8, -11.2 -16.8 -0.433228, -7.44359 -16.8 -2.8, -8.40001 -17.4273 -2.8, -8.40001 -16.8 -1.56754, 25.4237 -16.8 -2.8, 47.6 -16.8 -4.51176, 50.5628 -16.8 -2.8, 50.4 -16.8 -2.91492, 
-73.0527 -14 -2.8, -72.8 -12.3144 -2.8, -72.8 -14 -3.13651, -5.48819 -14 -2.8, -5.60001 -14.233 -2.8, -5.60001 -14 -2.25397, 27.8179 -14 -2.8, 28 -13.676 -2.8, 28 -14 -3.5589, 30.8 -11.4316 -2.8, 
42 -14 -5.40312, 44.8 -14 -4.98657, 47.6 -14 -4.43596, 50.8985 -14 -2.8, 50.4 -14 -3.226, -72.6249 -11.2 -2.8, -5.49283 -11.2 -2.8, -5.60001 -11.0113 -2.8, -5.60001 -11.2 -2.36058, 31.7731 -11.2 -2.8, 
33.6 -10.0977 -2.8, 33.6 -11.2 -3.69518, 36.4 -10.0266 -2.8, 36.4 -11.2 -3.68929, 39.2 -10.0676 -2.8, 39.2 -11.2 -3.55797, 42 -9.34106 -2.8, 42 -11.2 -3.72441, 44.8 -11.2 -4.70219, 44.8 -11.2 -0.85965, 
47.6 -11.2 -1.07674, 50.4 -11.2 -1.23813, 54.8687 -11.2 -2.8, 53.2 -12.2843 -2.8, 53.2 -11.2 -1.82994, -71.3156 -8.40001 -2.8, -70 -6.96548 -2.8, -70 -8.40001 -4.12311, -67.2 -5.66063 -2.8, -6.81244 -8.40001 -2.8, 
-8.40001 -6.67926 -2.8, 42.7925 -8.40001 -2.8, 44.8 -8.40001 -2.15256, 47.6 -8.40001 -1.36264, 50.4 -8.40001 -0.808395, 53.2 -8.40001 -0.566925, 56 -10.7751 -2.8, 56 -8.40001 -0.818893, 59.8582 -8.40001 -2.8, 58.8 -9.19797 -2.8, 
58.8 -8.40001 -1.93022, -66.8161 -5.60001 -2.8, -64.4 -5.29112 -2.8, -64.4 -5.60001 -3.41191, -61.6 -5.20197 -2.8, -61.6 -5.60001 -3.72369, -58.8 -5.08546 -2.8, -58.8 -5.60001 -4.04892, -56 -4.80902 -2.8, -56 -5.60001 -4.57761, 
-53.2 -4.31248 -2.8, -53.2 -5.60001 -5.22134, -50.4 -3.55345 -2.8, -9.16248 -5.60001 -2.8, -11.2 -3.56856 -2.8, 23.8313 -5.60001 -2.8, 25.2 -6.02748 -2.8, 25.2 -5.60001 -2.31897, 28 -6.71741 -2.8, 28 -5.60001 -1.66884, 
30.8 -7.04459 -2.8, 30.8 -5.60001 -1.60573, 36.0342 -5.60001 -2.8, 33.6 -6.60365 -2.8, 33.6 -5.60001 -2.22295, 39.6379 -5.60001 -2.8, 42 -7.45349 -2.8, 42 -5.60001 -2.35345, 44.8 -5.60001 -1.54906, 47.6 -5.60001 -0.732285, 
50.4 -5.60001 -0.0381012, 63.2291 -5.60001 -2.8, 61.6 -7.12811 -2.8, 61.6 -5.60001 -1.26208, -48.3838 -2.8 -2.8, -47.6 -2.2821 -2.8, -47.6 -2.8 -3.2487, -44.8 -2.8 -4.56627, -42 -2.8 -5.56541, -11.8313 -2.8 -2.8, 
-14 -0.453247 -2.8, 11.9655 -2.8 -2.8, 14 -3.42563 -2.8, 14 -2.8 -1.82089, 16.8 -4.07454 -2.8, 16.8 -2.8 -1.02621, 19.6 -4.6888 -2.8, 19.6 -2.8 -0.39267, 22.4 -5.32112 -2.8, 36.4 -5.52658 -2.8, 
36.4 -2.8 -0.676071, 39.2 -5.46056 -2.8, 39.2 -2.8 -1.14812, 42 -2.8 -0.999557, 44.8 -2.8 -0.410583, 65.4923 -2.8 -2.8, 64.4 -4.24384 -2.8, 64.4 -2.8 -1.40672, -45.0331 0 -2.8, -44.8 2.71951 -2.8, 
-44.8 0 -2.9825, -42 0 -4.74895, -14.382 0 -2.8, 7.32545 0 -2.8, 8.39999 -1.08182 -2.8, 8.39999 0 -0.476562, 11.2 -2.56134 -2.8, 66.8139 0 -2.8, -44.7934 2.79999 -2.8, -42 2.79999 -5.20535, 
-16.4533 2.79999 -2.8, -16.8 3.54706 -2.8, -16.8 2.79999 -4.10654, 5.3817 2.79999 -2.8, 5.59999 2.33672 -2.8, 5.59999 2.79999 -1.32317, 67.2809 2.79999 -2.8, 67.2 2.33592 -2.8, 67.2 3.33899 -2.8, 67.2 2.79999 -2.61365, 
-46.7135 5.59999 -2.8, -44.8 2.80875 -2.8, -44.8 5.59999 -5.52354, -17.7393 5.59999 -2.8, 4.21506 5.59999 -2.8, 66.8615 5.59999 -2.8, -51.0837 8.39999 -2.8, -50.4 8.02713 -2.8, -50.4 8.39999 -4.75023, -47.6 6.21397 -2.8, 
-17.9644 8.39999 -2.8, 3.31964 8.39999 -2.8, 36.4 10.8113 -2.8, 39.2 10.8297 -2.8, 65.5915 8.39999 -2.8, 64.4 10.1579 -2.8, 64.4 8.39999 -0.354355, -61.0696 11.2 -2.8, -58.8 10.7723 -2.8, -58.8 11.2 -5.12164, 
-56 10.1026 -2.8, -53.2 9.23434 -2.8, -17.1889 11.2 -2.8, 2.62157 11.2 -2.8, 2.79999 10.4542 -2.8, 30.8 13.1108 -2.8, 35.1053 11.2 -2.8, 33.6 11.5992 -2.8, 33.6 11.2 -4.77269, 40.2017 11.2 -2.8, 
42 12.1779 -2.8, 42 11.2 -3.34579, 44.8 11.2 -4.77455, 63.6901 11.2 -2.8, -68.0253 14 -2.8, -67.2 13.2408 -2.8, -67.2 14 -3.67599, -64.4 11.9232 -2.8, -61.6 11.3154 -2.8, -15.6028 14 -2.8, 
-16.8 11.8574 -2.8, 2.15019 14 -2.8, 29.8039 14 -2.8, 28 16.4252 -2.8, 43.4843 14 -2.8, 44.8 14 -3.66513, 61.8081 14 -2.8, 61.6 14.3844 -2.8, 61.6 14 -2.47604, -69.0968 16.8 -2.8, 
-67.2 16.8 -5.21204, -13.4601 16.8 -2.8, -14 16.1027 -2.8, -14 16.8 -4.47383, 2.01703 16.8 -2.8, 27.8071 16.8 -2.8, 43.5274 16.8 -2.8, 44.8 16.8 -3.95366, 60.3663 16.8 -2.8, 58.8 16.8 -0.721054, 
-68.9678 19.6 -2.8, -67.2 19.6 -5.27518, -11.2384 19.6 -2.8, 2.44844 19.6 -2.8, 2.79999 20.3841 -2.8, 27.7955 19.6 -2.8, 41.0404 19.6 -2.8, 42 18.5576 -2.8, 42 19.6 -3.67699, 59.6522 19.6 -2.8, 
58.8 19.6 -1.84509, -68.1524 22.4 -2.8, -67.2 24.1641 -2.8, -67.2 22.4 -4.21613, -9.29092 22.4 -2.8, -11.2 19.6533 -2.8, 3.67313 22.4 -2.8, 5.59999 24.8513 -2.8, 28 19.8563 -2.8, 30.8 21.4969 -2.8, 
30.8 22.4 -4.59766, 33.6 21.7575 -2.8, 33.6 22.4 -4.0009, 36.4 21.3147 -2.8, 36.4 22.4 -4.89291, 39.2 20.4179 -2.8, 59.3901 22.4 -2.8, 58.8 22.4 -2.20886, -66.7459 25.2 -2.8, -8.03705 25.2 -2.8, 
-8.40001 24.4059 -2.8, -8.40001 25.2 -4.60243, 5.89447 25.2 -2.8, 8.39999 27.6022 -2.8, 59.2873 25.2 -2.8, 58.8 25.2 -2.34122, -64.8475 28 -2.8, -64.4 28.4969 -2.8, -64.4 28 -3.50305, -7.33054 28 -2.8, 
8.84241 28 -2.8, 11.2 30.2385 -2.8, 56 28 -0.0819702, 59.142 28 -2.8, 58.8 28 -2.48715, -62.3475 30.8 -2.8, -61.6 31.4882 -2.8, -61.6 30.8 -3.97403, -39.2 32.6662 -2.8, -36.4 32.1625 -2.8, 
-36.4 30.8 -0.908981, -33.6 32.5085 -2.8, -33.6 30.8 -0.857544, -7.05746 30.8 -2.8, 11.7541 30.8 -2.8, 56 30.8 -0.313843, 58.8199 30.8 -2.8, 58.8 30.8935 -2.8, 58.8 30.8 -2.78203, -58.9121 33.6 -2.8, 
-58.8 33.6829 -2.8, -58.8 33.6 -2.97166, -56 35.2959 -2.8, -53.2 36.1193 -2.8, -50.4 36.2624 -2.8, -47.6 35.7925 -2.8, -44.8 34.8403 -2.8, -41.855 33.6 -2.8, -42 33.653 -2.8, -42 33.6 -2.60585, 
-31.7102 33.6 -2.8, -30.8 34.2676 -2.8, -30.8 33.6 -1.92671, -7.02866 33.6 -2.8, 13.8471 33.6 -2.8, 14 33.8663 -2.8, 14 33.6 -2.10312, 58.2787 33.6 -2.8, 56 33.6 -0.740616, -29.1651 36.4 -2.8, 
-28 38.3492 -2.8, -7.18375 36.4 -2.8, 15.2377 36.4 -2.8, 57.4139 36.4 -2.8, 56 36.4 -1.49706, -27.5694 39.2 -2.8, -7.53484 39.2 -2.8, 16.3461 39.2 -2.8, 16.8 40.3227 -2.8, 53.2 39.2 -0.0343475, 
56.0176 39.2 -2.8, 56 39.227 -2.8, 56 39.2 -2.78368, -26.2245 42 -2.8, -25.2 43.994 -2.8, -8.15614 42 -2.8, -8.40001 42.751 -2.8, -8.40001 42 -5.12271, 17.4737 42 -2.8, 54.1883 42 -2.8, 
53.2 43.1062 -2.8, 53.2 42 -1.80405, -24.6778 44.8 -2.8, -9.25642 44.8 -2.8, 18.9166 44.8 -2.8, 19.6 45.8157 -2.8, 51.6068 44.8 -2.8, 50.4 45.8597 -2.8, 50.4 44.8 -1.36549, -22.4978 47.6 -2.8, 
-22.4 47.7146 -2.8, -22.4 47.6 -3.09967, -19.6 49.5331 -2.8, -16.8 50.0159 -2.8, -14 49.4986 -2.8, -11.1908 47.6 -2.8, -11.2 47.6108 -2.8, -11.2 47.6 -2.83621, 21.1302 47.6 -2.8, 22.4 48.7688 -2.8, 
44.8 49.6782 -2.8, 48.1214 47.6 -2.8, 47.6 47.9712 -2.8, 47.6 47.6 -1.99683, 25.1195 50.4 -2.8, 25.2 50.4478 -2.8, 25.2 50.4 -2.96638, 28 51.6451 -2.8, 30.8 52.2719 -2.8, 33.6 52.4989 -2.8, 
36.4 52.3779 -2.8, 39.2 51.8926 -2.8, 43.1613 50.4 -2.8, 42 50.9605 -2.8, 16.5381 -44.8 0, 16.8 -44.9057 0, 16.8 -44.8 -0.0799713, 19.6 -45.5707 0, 19.6 -44.8 -0.657822, 22.4 -45.7377 0, 
22.4 -44.8 -0.948792, 27.3244 -44.8 0, 25.2 -45.4224 0, 25.2 -44.8 -0.798859, 11.5535 -42 0, 14 -43.6125 0, 14 -42 -0.894302, 16.8 -42 -1.76695, 19.6 -42 -2.54251, 28 -44.6001 0, 
32.8809 -42 0, 30.8 -43.323 0, 8.92448 -39.2 0, 11.2 -41.6513 0, 11.2 -39.2 -0.88707, 14 -39.2 -1.88533, 33.6 -41.5315 0, 36.7272 -39.2 0, 36.4 -39.4509 0, 36.4 -39.2 0.591522, 
7.59404 -36.4 0, 8.39999 -38.0047 0, 8.39999 -36.4 -0.301422, 11.2 -36.4 -1.32671, 14 -36.4 -2.37001, 40.592 -36.4 0, 39.2 -37.3528 0, 39.2 -36.4 2.09219, -54.1401 -33.6 0, -53.2 -33.8649 0, 
-53.2 -33.6 0.682343, -50.4 -34.2983 0, -50.4 -33.6 1.59003, -47.6 -34.3901 0, -47.6 -33.6 1.71614, -43.0334 -33.6 0, -44.8 -34.0945 0, -44.8 -33.6 1.12315, 7.71309 -33.6 0, 8.39999 -32.6639 0, 
8.39999 -33.6 -0.222458, 11.2 -33.6 -1.20346, 14 -33.6 -2.3394, 42 -35.43 0, 45.4435 -33.6 0, 44.8 -33.8596 0, 44.8 -33.6 -2.27179, -62.0236 -30.8 0, -61.6 -31.0425 0, -61.6 -30.8 -2.39902, 
-58.8 -32.3234 0, -56 -33.2087 0, -42 -33.3143 0, -38.1277 -30.8 0, -39.2 -31.7981 0, -39.2 -30.8 -2.5722, 9.98232 -30.8 0, 11.2 -30.0613 0, 11.2 -30.8 -0.390793, 14 -28.208 0, 
14 -30.8 -1.62714, 47.6 -32.6096 0, 47.6 -30.8 -2.64848, 50.4 -31.7028 0, 50.4 -30.8 -0.79126, 54.1165 -30.8 0, 53.2 -31.0134 0, 53.2 -30.8 -0.12059, -66.6882 -28 0, -64.4 -29.5621 0, 
-35.8279 -28 0, -36.4 -28.8447 0, -36.4 -28 -0.827698, 14.2524 -28 0, 16.8 -26.1618 0, 16.8 -28 -1.96547, 50.4 -28 -2.2321, 53.2 -28 -1.12956, 58.4194 -28 0, 56 -30.0014 0, 
56 -28 -0.471863, -69.9907 -25.2 0, -67.2 -27.6274 0, -33.9352 -25.2 0, 17.8569 -25.2 0, 19.6 -23.5439 0, 53.2 -25.2 -1.57635, 58.6691 -25.2 0, 56 -25.2 -0.697098, -72.3433 -22.4 0, 
-70 -25.1898 0, -31.6517 -22.4 0, -33.6 -24.7482 0, -33.6 -22.4 -1.94437, 20.637 -22.4 0, 22.4 -20.2096 0, 53.2 -22.4 -1.64861, 57.6711 -22.4 0, 56 -22.4 -0.570374, -73.9038 -19.6 0, 
-72.8 -21.5622 0, -72.8 -19.6 -1.66542, -28.1149 -19.6 0, -30.8 -21.542 0, -30.8 -19.6 -2.02472, 22.9003 -19.6 0, 53.2 -19.6 -1.41937, 56.1705 -19.6 0, 56 -19.2963 0, 56 -19.6 -0.07901, 
-74.7438 -16.8 0, -28 -19.5293 0, -25.2 -18.4596 0, -22.4 -17.8343 0, -19.6 -17.4391 0, -16.8 -17.1368 0, -16.8 -16.8 1.36797, -13.5615 -16.8 0, -14 -16.8453 0, -14 -16.8 0.12442, 
24.9356 -16.8 0, 25.2 -16.3549 0, 25.2 -16.8 -1.71638, 54.2705 -16.8 0, 53.2 -15.2643 0, 53.2 -16.8 -0.783356, -74.9928 -14 0, -11.2 -16.4388 0, -6.4785 -14 0, -8.40001 -15.5511 0, 
27.1678 -14 0, 28 -12.7816 0, 44.8 -11.4696 0, 47.6 -11.9357 0, 51.691 -14 0, 50.4 -12.8701 0, 50.4 -14 1.95267, -74.6939 -11.2 0, -72.8 -11.2 -2.5937, -6.38138 -11.2 0, 
30.258 -11.2 0, 30.8 -10.5981 0, 30.8 -11.2 -1.76375, 33.6 -9.73808 0, 36.4 -9.89192 0, 39.2 -10.3796 0, 43.022 -11.2 0, 42 -10.9866 0, 42 -11.2 0.285934, -73.7375 -8.40001 0, 
-72.8 -6.84203 0, -72.8 -8.40001 -1.24144, -7.90237 -8.40001 0, -8.40001 -7.91652 0, -8.40001 -8.40001 0.936859, -71.5426 -5.60001 0, -70 -4.55241 0, -70 -5.60001 -1.3443, -67.2 -4.0168 0, -67.2 -5.60001 -2.70915, 
-64.4 -4.08717 0, -61.6 -4.24522 0, -58.8 -4.25784 0, -56 -4.01376 0, -53.2 -3.4483 0, -9.92741 -5.60001 0, -11.2 -4.12367 0, 50.6189 -5.60001 0, 53.2 -6.98817 0, 53.2 -5.60001 0.316971, 
56 -6.91644 0, 56 -5.60001 0.426605, 59.0781 -5.60001 0, 58.8 -5.80893 0, 58.8 -5.60001 0.0939026, -51.2439 -2.8 0, -50.4 -2.37317 0, -50.4 -2.8 -0.853561, -47.6 -0.310165 0, -12.0304 -2.8 0, 
21.4323 -2.8 0, 22.4 -3.02245 0, 22.4 -2.8 0.3423, 25.2 -3.66313 0, 25.2 -2.8 1.18825, 28 -4.14771 0, 28 -2.8 1.55814, 30.8 -4.08881 0, 30.8 -2.8 1.12541, 34.2282 -2.8 0, 
33.6 -3.12955 0, 33.6 -2.8 0.198547, 46.2183 -2.8 0, 47.6 -3.72 0, 47.6 -2.8 0.233032, 50.4 -5.5063 0, 50.4 -2.8 0.743332, 53.2 -2.8 1.17041, 56 -2.8 1.41261, 58.8 -2.8 1.31819, 
62.7544 -2.8 0, 61.6 -3.91373 0, 61.6 -2.8 0.621384, -47.2593 0 0, -13.935 0 0, -14 0.104782 0, -14 0 -0.4104, 8.82784 0 0, 11.2 -1.04706 0, 11.2 0 2.32101, 
14 -1.63063 0, 16.8 -2.0341 0, 19.6 -2.46902 0, 33.6 0 2.45448, 36.4 -2.03748 0, 36.4 0 1.40891, 39.2 -1.34865 0, 39.2 0 0.787918, 42 -1.33655 0, 42 0 0.66713, 
44.8 -2.10132 0, 44.8 0 0.916321, 47.6 0 1.36186, 50.4 0 1.85623, 53.2 0 2.28262, 56 0 2.5336, 58.8 0 2.47752, 61.6 0 1.9064, 64.9198 0 0, 64.4 -0.765869 0, 
64.4 0 0.437073, -46.36 2.79999 0, -44.8 2.79999 -2.7907, -15.4751 2.79999 0, 5.88246 2.79999 0, 8.39999 0.20903 0, 65.8443 2.79999 0, 64.4 2.79999 1.35983, -47.5349 5.59999 0, -16.4645 5.59999 0, 
-16.8 5.59999 -0.770752, 4.36977 5.59999 0, 5.59999 3.16147 0, 65.5997 5.59999 0, 64.4 8.00328 0, 64.4 5.59999 1.32739, -51.1935 8.39999 0, -50.4 7.90117 0, -47.6 5.65767 0, -16.7098 8.39999 0, 
-16.8 8.39999 -0.199936, 3.27174 8.39999 0, 64.2055 8.39999 0, -63.3117 11.2 0, -61.6 11.0208 0, -61.6 11.2 -1.72231, -58.8 10.6447 0, -56 10.0751 0, -53.2 9.23361 0, -16.0811 11.2 0, 
-16.8 11.2 -1.7793, 2.43698 11.2 0, 2.79999 9.93251 0, 30.8 12.9485 0, 33.6 12.1992 0, 36.4 12.4202 0, 36.4 11.2 -1.96875, 39.2 13.8994 0, 39.2 11.2 -2.33652, 62.1334 11.2 0, 
61.6 11.8495 0, 61.6 11.2 0.737717, -69.6703 14 0, -67.2 12.003 0, -64.4 11.3415 0, -14.5511 14 0, 1.89882 14 0, 29.2818 14 0, 28 15.4129 0, 28 14 2.14742, 
39.3063 14 0, 42 14 -1.64444, 59.9666 14 0, 58.8 15.858 0, 58.8 14 1.78821, -70.4391 16.8 0, -70 14.9989 0, -70 16.8 -0.889664, -12.3299 16.8 0, -14 14.6841 0, 
1.79655 16.8 0, 27.2899 16.8 0, 40.4257 16.8 0, 42 16.8 -1.24486, 58.1945 16.8 0, -70.1757 19.6 0, -70 20.0727 0, -70 19.6 -0.372269, -10.0131 19.6 0, -11.2 18.1598 0, 
-11.2 19.6 -2.69456, 2.44086 19.6 0, 2.79999 20.1851 0, 27.6112 19.6 0, 38.3459 19.6 0, 39.2 18.5653 0, 39.2 19.6 -0.680679, 56.9795 19.6 0, 56 19.6 1.14423, -69.3632 22.4 0, 
-8.34531 22.4 0, -8.40001 22.3113 0, -8.40001 22.4 -0.126251, 4.06572 22.4 0, 5.59999 23.9952 0, 28 19.9399 0, 30.8 20.9171 0, 33.6 20.8916 0, 36.4 20.2981 0, 53.2 22.4 2.68468, 
56.3746 22.4 0, 56 22.4 0.372467, -68.0146 25.2 0, -67.2 26.3282 0, -67.2 25.2 -1.72169, -7.29047 25.2 0, 6.77504 25.2 0, 8.39999 26.6102 0, 53.2 25.2 2.20015, 56.095 25.2 0, 
56 26.4726 0, 56 25.2 0.0852051, -66.1396 28 0, -64.4 29.9718 0, -36.4 30.0016 0, -36.4 28 1.96425, -33.6 29.836 0, -33.6 28 1.44695, -30.8 28 2.23489, -6.87126 28 0, 
9.98793 28 0, 11.2 29.1676 0, 11.2 28 2.26614, 55.8924 28 0, 53.2 28 1.99884, -63.662 30.8 0, -61.6 32.6889 0, -42 32.8705 0, -38.1863 30.8 0, -39.2 31.1987 0, 
-39.2 30.8 0.697144, -31.8686 30.8 0, -30.8 31.6019 0, -30.8 30.8 0.671356, -6.74593 30.8 0, 12.7046 30.8 0, 14 32.7906 0, 55.6132 30.8 0, 53.2 30.8 1.81323, -60.4104 33.6 0, 
-58.8 34.7542 0, -56 36.1067 0, -47.6 35.9814 0, -43.1633 33.6 0, -44.8 34.6159 0, -29.6358 33.6 0, -6.78458 33.6 0, 14.4302 33.6 0, 55.1494 33.6 0, 53.2 33.6 1.49533, 
-54.7894 36.4 0, -53.2 36.8325 0, -53.2 36.4 -1.61203, -49.1939 36.4 0, -50.4 36.7773 0, -50.4 36.4 -1.97108, -28.4767 36.4 0, -28 37.7594 0, -6.95802 36.4 0, 15.5444 36.4 0, 
54.3905 36.4 0, 53.2 39.1179 0, 53.2 36.4 0.925781, -27.5699 39.2 0, -7.29387 39.2 0, 16.4634 39.2 0, 16.8 40.173 0, 16.8 39.2 2.37689, 53.1676 39.2 0, 50.4 39.2 2.30481, 
-26.6522 42 0, -7.86977 42 0, -8.40001 43.6586 0, 17.4357 42 0, 51.6277 42 0, 50.4 43.5725 0, 50.4 42 1.03378, -25.4738 44.8 0, -25.2 45.3384 0, -25.2 44.8 -1.09589, 
-8.86314 44.8 0, 18.729 44.8 0, 19.6 46.1617 0, 49.448 44.8 0, 47.6 46.6598 0, 47.6 44.8 1.79874, -23.5741 47.6 0, -22.4 48.8916 0, -19.6 50.3612 0, -14 50.121 0, 
-10.6078 47.6 0, -11.2 48.3085 0, 20.7859 47.6 0, 22.4 49.1035 0, 46.5405 47.6 0, 44.8 48.9655 0, 44.8 47.6 1.98352, -19.2782 50.4 0, -15.3117 50.4 0, -16.8 50.7567 0, 
-16.8 50.4 -1.28056, 24.557 50.4 0, 25.2 50.7777 0, 28 51.8876 0, 30.8 52.4523 0, 33.6 52.6169 0, 36.4 52.4093 0, 39.2 51.7758 0, 42.2683 50.4 0, 42 50.5577 0, 
42 50.4 0.34993, 12.7498 -47.6 2.79999, 14 -48.0914 2.79999, 14 -47.6 2.41013, 16.8 -48.7184 2.79999, 16.8 -47.6 1.84775, 19.6 -48.8652 2.79999, 19.6 -47.6 1.61197, 22.4 -48.5269 2.79999, 22.4 -47.6 1.80408, 
25.2428 -47.6 2.79999, 25.2 -47.6216 2.79999, 25.2 -47.6 2.77191, 7.5444 -44.8 2.79999, 8.39999 -45.3918 2.79999, 8.39999 -44.8 2.41576, 11.2 -46.9749 2.79999, 11.2 -44.8 1.37508, 14 -44.8 0.567322, 29.7704 -44.8 2.79999, 
28 -46.1565 2.79999, 28 -44.8 0.36116, 4.27017 -42 2.79999, 5.59999 -43.1909 2.79999, 5.59999 -42 2.15741, 8.39999 -42 1.02991, 11.2 -42 0.102692, 32.7692 -42 2.79999, 30.8 -43.9348 2.79999, 1.93701 -39.2 2.79999, 
2.79999 -40.2085 2.79999, 2.79999 -39.2 2.35783, 5.59999 -39.2 1.15016, 8.39999 -39.2 0.170822, 35.533 -39.2 2.79999, 33.6 -41.1474 2.79999, 0.345963 -36.4 2.79999, 2.79999 -36.4 1.64487, 5.59999 -36.4 0.636948, 38.8337 -36.4 2.79999, 
36.4 -38.3635 2.79999, 57.1162 -36.4 2.79999, 58.8 -36.8131 2.79999, 58.8 -36.4 2.52905, 62.6514 -36.4 2.79999, 61.6 -36.7526 2.79999, 61.6 -36.4 2.58762, -0.610718 -33.6 2.79999, 0 -35.2593 2.79999, 0 -33.6 2.49782, 
2.79999 -33.6 1.41002, 5.59999 -33.6 0.586716, 39.2 -36.1222 2.79999, 42 -34.6122 2.79999, 44.8 -33.7697 2.79999, 44.8 -33.6 4.5518, 47.6 -33.6196 2.79999, 47.6 -33.6 2.72978, 50.4 -34.1318 2.79999, 50.4 -33.6 2.01665, 
53.2 -35.1017 2.79999, 53.2 -33.6 1.4799, 56 -36.1409 2.79999, 56 -33.6 1.19151, 58.8 -33.6 1.1431, 61.6 -33.6 1.35126, 66.9355 -33.6 2.79999, 64.4 -35.7248 2.79999, 64.4 -33.6 1.88466, -62.3046 -30.8 2.79999, 
-61.6 -31.1016 2.79999, -58.8 -32.0034 2.79999, -56 -32.6118 2.79999, -53.2 -32.9963 2.79999, -50.4 -33.1913 2.79999, -47.6 -33.2033 2.79999, -44.8 -33.0027 2.79999, -42 -32.4957 2.79999, -42 -30.8 5.21889, -38.1316 -30.8 2.79999, 
-39.2 -31.4503 2.79999, -39.2 -30.8 3.90332, -0.905365 -30.8 2.79999, 0 -30.8 2.42178, 2.79999 -30.8 1.60558, 5.59999 -30.8 1.01852, 8.39999 -30.8 0.435669, 56 -30.8 0.160828, 58.8 -30.8 0.389282, 61.6 -30.8 0.722672, 
64.4 -30.8 1.26711, 68.4812 -30.8 2.79999, 67.2 -33.2378 2.79999, 67.2 -30.8 2.17459, -68.099 -28 2.79999, -67.2 -28.5803 2.79999, -67.2 -28 1.05501, -64.4 -30.0155 2.79999, -34.7888 -28 2.79999, -36.4 -29.6269 2.79999, 
-0.468292 -28 2.79999, 0 -26.8472 2.79999, 0 -28 2.65302, 2.79999 -25.8329 2.79999, 2.79999 -28 2.17543, 5.59999 -26.1792 2.79999, 5.59999 -28 1.95323, 8.39999 -26.4397 2.79999, 8.39999 -28 1.74948, 11.2 -26.3764 2.79999, 
11.2 -28 1.2948, 14 -25.8905 2.79999, 14 -28 0.179016, 58.8 -28 0.0513611, 61.6 -28 0.496201, 64.4 -28 1.08624, 68.9722 -28 2.79999, 67.2 -28 1.96881, -71.7256 -25.2 2.79999, -70 -26.6878 2.79999, 
-70 -25.2 0.0152435, -32.2604 -25.2 2.79999, -33.6 -26.7703 2.79999, -33.6 -25.2 0.734344, 15.9004 -25.2 2.79999, 16.8 -24.8357 2.79999, 16.8 -25.2 1.95872, 19.6 -22.9867 2.79999, 58.8 -25.2 0.0239868, 61.6 -25.2 0.577423, 
64.4 -25.2 1.23969, 68.5991 -25.2 2.79999, 67.2 -25.2 2.16141, -74.1096 -22.4 2.79999, -72.8 -24.005 2.79999, -72.8 -22.4 0.72348, -29.3937 -22.4 2.79999, -30.8 -23.7267 2.79999, -30.8 -22.4 1.26387, 20.2615 -22.4 2.79999, 
22.4 -19.9965 2.79999, 58.8 -22.4 0.27063, 61.6 -22.4 0.942459, 64.4 -22.4 1.70805, 67.3531 -22.4 2.79999, 67.2 -22.1776 2.79999, 67.2 -22.4 2.7305, -75.5432 -19.6 2.79999, -25.2572 -19.6 2.79999, -28 -21.3391 2.79999, 
-28 -19.6 0.130951, 22.7249 -19.6 2.79999, 58.8 -19.6 0.83847, 61.6 -17.0949 2.79999, 61.6 -19.6 1.65315, 64.9814 -19.6 2.79999, 64.4 -19.0369 2.79999, 64.4 -19.6 2.56647, -76.4239 -16.8 2.79999, -75.6 -19.3996 2.79999, 
-75.6 -16.8 1.42157, -25.2 -19.5686 2.79999, -22.4 -18.3485 2.79999, -17.9189 -16.8 2.79999, -19.6 -17.3106 2.79999, 24.6043 -16.8 2.79999, 25.2 -15.7381 2.79999, 50.4 -14.1437 2.79999, 53.2 -14.5583 2.79999, 56 -15.007 2.79999, 
56 -16.8 0.92276, 60.9458 -16.8 2.79999, 58.8 -15.7616 2.79999, 58.8 -16.8 2.02846, -76.6919 -14 2.79999, -75.6 -14 0.977768, -16.8 -16.4125 2.79999, -14 -15.6196 2.79999, -11.2 -14.925 2.79999, -11.2 -14 4.79764, 
-7.16264 -14 2.79999, -8.40001 -14.3305 2.79999, -8.40001 -14 4.68179, 26.508 -14 2.79999, 28 -11.9071 2.79999, 42 -11.9718 2.79999, 44.8 -12.7975 2.79999, 49.6976 -14 2.79999, 47.6 -13.5478 2.79999, 47.6 -14 3.81844, 
-76.4386 -11.2 2.79999, -75.6 -11.2 1.40536, -7.77086 -11.2 2.79999, -8.40001 -10.6027 2.79999, -8.40001 -11.2 3.48372, 29.0855 -11.2 2.79999, 30.8 -9.88234 2.79999, 33.6 -9.63817 2.79999, 36.4 -10.2062 2.79999, 39.3305 -11.2 2.79999, 
39.2 -11.1488 2.79999, 39.2 -11.2 3.02808, -75.6454 -8.40001 2.79999, -75.6 -8.28984 2.79999, -75.6 -8.40001 2.72513, -9.30338 -8.40001 2.79999, -11.2 -8.40001 5.50386, -74.1529 -5.60001 2.79999, -72.8 -3.99771 2.79999, -72.8 -5.60001 1.09247, 
-70 -2.81842 2.79999, -67.2 -2.84586 2.79999, -64.4 -3.25031 2.79999, -61.6 -3.64516 2.79999, -58.8 -3.83403 2.79999, -56 -3.70778 2.79999, -53.2 -3.18672 2.79999, -10.8836 -5.60001 2.79999, -11.2 -5.15427 2.79999, -11.2 -5.60001 3.4281, 
-52.0619 -2.8 2.79999, -50.4 -1.95566 2.79999, -12.2848 -2.8 2.79999, -47.9026 0 2.79999, -47.6 0.67337 2.79999, -47.6 0 1.44687, -47.6 0 4.09853, -13.61 0 2.79999, -14 0.915482 2.79999, 12.8827 0 2.79999, 
14 -0.15004 2.79999, 14 0 3.34866, 16.8 -0.347931 2.79999, 16.8 0 3.90331, 19.6 -0.604202 2.79999, 19.6 0 4.52922, 22.4 -1.01489 2.79999, 22.4 0 5.46199, 25.2 -1.4875 2.79999, 28 -1.65034 2.79999, 
32.6658 0 2.79999, 30.8 -0.992584 2.79999, 30.8 0 4.07997, -46.7508 2.79999 2.79999, -14.7188 2.79999 2.79999, 6.63136 2.79999 2.79999, 8.39999 1.20889 2.79999, 11.2 0.220566 2.79999, 33.6 0.444061 2.79999, 33.6 2.79999 5.21126, 
36.4 1.72864 2.79999, 36.4 2.79999 3.84073, 39.2 2.50981 2.79999, 39.2 2.79999 3.06517, 42 2.78958 2.79999, 42 2.79999 2.80881, 44.8 2.6763 2.79999, 44.8 2.79999 2.89529, 47.6 2.27541 2.79999, 47.6 2.79999 3.16312, 
50.4 1.68901 2.79999, 50.4 2.79999 3.48434, 53.2 1.05522 2.79999, 53.2 2.79999 3.75235, 56 0.617981 2.79999, 56 2.79999 3.85982, 58.8 0.835449 2.79999, 58.8 2.79999 3.6667, 61.9055 2.79999 2.79999, 61.6 2.46069 2.79999, 
61.6 2.79999 2.9433, -47.4855 5.59999 2.79999, -15.4554 5.59999 2.79999, 4.6124 5.59999 2.79999, 5.59999 3.87918 2.79999, 56 5.59999 5.59262, 58.8 5.59999 4.87085, 62.6243 5.59999 2.79999, 61.6 5.59999 3.54176, -50.5488 8.39999 2.79999, 
-50.4 8.29709 2.79999, -50.4 8.39999 3.13719, -47.6 5.7231 2.79999, -15.6242 8.39999 2.79999, 3.26146 8.39999 2.79999, 61.7523 8.39999 2.79999, 61.6 8.61406 2.79999, 61.6 8.39999 2.98222, -62.7618 11.2 2.79999, -61.6 11.1264 2.79999, 
-61.6 11.2 3.2762, -58.8 10.8316 2.79999, -58.8 11.2 5.20459, -56 10.323 2.79999, -53.2 9.52037 2.79999, -14.9645 11.2 2.79999, 2.23938 11.2 2.79999, 2.79999 9.60892 2.79999, 28 13.6445 2.79999, 30.8 12.5825 2.79999, 
33.6 12.8759 2.79999, 60.0376 11.2 2.79999, 58.8 12.9455 2.79999, 58.8 11.2 5.19073, -70.3294 14 2.79999, -70 13.5357 2.79999, -70 14 1.3963, -67.2 11.7421 2.79999, -64.4 11.3224 2.79999, -13.2505 14 2.79999, 
-14 12.8098 2.79999, -14 14 1.29024, 1.58966 14 2.79999, 27.6508 14 2.79999, 25.2 14 5.37355, 35.5078 14 2.79999, 36.4 15.0216 2.79999, 36.4 14 2.17661, 39.2 14 0.0879364, 58.0939 14 2.79999, 
-71.0907 16.8 2.79999, -10.8146 16.8 2.79999, -11.2 16.3846 2.79999, -11.2 16.8 2.21092, 1.50409 16.8 2.79999, 25.9278 16.8 2.79999, 25.2 16.8 3.60136, 37.3923 16.8 2.79999, 39.2 16.8 1.19728, 56.1961 16.8 2.79999, 
56 17.118 2.79999, 56 16.8 3.52155, -70.8817 19.6 2.79999, -70 22.3777 2.79999, -30.8 19.6 5.45985, -8.54677 19.6 2.79999, 2.4507 19.6 2.79999, 2.79999 20 2.79999, 26.305 19.6 2.79999, 25.2 19.6 3.76642, 
36.045 19.6 2.79999, 36.4 18.9993 2.79999, 36.4 19.6 2.43416, 54.3181 19.6 2.79999, 53.2 22.056 2.79999, 53.2 19.6 5.37735, -69.9948 22.4 2.79999, -36.4 22.4 5.58315, -33.6 22.4 4.46822, -30.8 22.4 4.47688, 
-7.02315 22.4 2.79999, -8.40001 19.8502 2.79999, 4.67519 22.4 2.79999, 5.59999 23.1452 2.79999, 5.59999 22.4 5.33569, 28 20.6629 2.79999, 30.8 20.9609 2.79999, 33.6 20.4718 2.79999, 53.0231 22.4 2.79999, -68.7901 25.2 2.79999, 
-67.2 27.5407 2.79999, -36.4 26.8285 2.79999, -36.4 25.2 4.06172, -33.6 25.5897 2.79999, -33.6 25.2 3.04202, -30.8 26.5954 2.79999, -30.8 25.2 3.42798, -28 25.2 5.44225, -6.46338 25.2 2.79999, 8.0267 25.2 2.79999, 
8.39999 25.4795 2.79999, 8.39999 25.2 3.45122, 11.2 27.7085 2.79999, 52.2397 25.2 2.79999, 50.4 25.2 4.46989, -66.9241 28 2.79999, -37.6316 28 2.79999, -39.2 29.2388 2.79999, -39.2 28 4.55219, -30.0397 28 2.79999, 
-6.31546 28 2.79999, 11.5554 28 2.79999, 51.9528 28 2.79999, 50.4 28 4.08685, -64.5788 30.8 2.79999, -64.4 30.9748 2.79999, -64.4 30.8 2.29845, -61.6 33.5419 2.79999, -40.6608 30.8 2.79999, -42 32.0231 2.79999, 
-29.1904 30.8 2.79999, -6.33855 30.8 2.79999, 13.9746 30.8 2.79999, 14 30.843 2.79999, 14 30.8 2.84616, 51.754 30.8 2.79999, 50.4 30.8 3.8931, -61.5247 33.6 2.79999, -58.8 35.5429 2.79999, -47.6 36.2888 2.79999, 
-43.7111 33.6 2.79999, -44.8 34.5119 2.79999, -28.7449 33.6 2.79999, -6.45474 33.6 2.79999, 15.3156 33.6 2.79999, 51.4142 33.6 2.79999, 50.4 33.6 3.61504, -56.9354 36.4 2.79999, -56 36.8608 2.79999, -56 36.4 1.18542, 
-53.2 37.5138 2.79999, -47.9208 36.4 2.79999, -50.4 37.3384 2.79999, -28.4137 36.4 2.79999, -6.66362 36.4 2.79999, 16.1359 36.4 2.79999, 16.8 38.9623 2.79999, 16.8 36.4 5.01007, 47.6 36.4 5.43906, 50.7831 36.4 2.79999, 
50.4 37.4252 2.79999, 50.4 36.4 3.10527, -28.0175 39.2 2.79999, -28 39.2835 2.79999, -28 39.2 2.69339, -7.00836 39.2 2.79999, 16.8574 39.2 2.79999, 49.8528 39.2 2.79999, 47.6 39.2 4.73207, -27.4538 42 2.79999, 
-7.57344 42 2.79999, -8.40001 44.5072 2.79999, 17.6779 42 2.79999, 48.5444 42 2.79999, 47.6 43.4212 2.79999, 47.6 42 3.59637, -26.5243 44.8 2.79999, -25.2 47.2835 2.79999, -8.52065 44.8 2.79999, 18.8761 44.8 2.79999, 
19.6 45.9876 2.79999, 46.7057 44.8 2.79999, 44.8 46.9736 2.79999, 44.8 44.8 4.56223, -24.9528 47.6 2.79999, -22.4 50.0475 2.79999, -10.1717 47.6 2.79999, -11.2 48.8219 2.79999, 20.8942 47.6 2.79999, 22.4 48.9992 2.79999, 
44.1528 47.6 2.79999, 42 49.3843 2.79999, 42 47.6 4.87936, -21.557 50.4 2.79999, -19.6 51.2415 2.79999, -19.6 50.4 0.130737, -16.8 51.4042 2.79999, -13.6351 50.4 2.79999, -14 50.6265 2.79999, -14 50.4 1.61742, 
24.7992 50.4 2.79999, 25.2 50.6279 2.79999, 25.2 50.4 3.85985, 28 51.6993 2.79999, 30.8 52.2072 2.79999, 33.6 52.2768 2.79999, 36.4 51.8981 2.79999, 40.1449 50.4 2.79999, 39.2 50.9345 2.79999, 39.2 50.4 3.67094, 
10.6652 -50.4 5.59999, 11.2 -50.6409 5.59999, 11.2 -50.4 5.39156, 14 -51.4669 5.59999, 14 -50.4 4.63017, 16.8 -51.8157 5.59999, 16.8 -50.4 4.23924, 19.6 -51.711 5.59999, 19.6 -50.4 4.25262, 24.0026 -50.4 5.59999, 
22.4 -51.0957 5.59999, 22.4 -50.4 4.82278, 5.33101 -47.6 5.59999, 5.59999 -47.7892 5.59999, 5.59999 -47.6 5.4548, 8.39999 -49.447 5.59999, 8.39999 -47.6 4.15729, 11.2 -47.6 3.19237, 25.2 -49.8659 5.59999, 28.2297 -47.6 5.59999, 
28 -47.8255 5.59999, 28 -47.6 5.24313, 1.78116 -44.8 5.59999, 2.79999 -45.6799 5.59999, 2.79999 -44.8 4.98991, 5.59999 -44.8 3.58168, 30.6517 -44.8 5.59999, -0.870148 -42 5.59999, 0 -42.9335 5.59999, 0 -42 5.02518, 
2.79999 -42 3.46643, 32.5862 -42 5.59999, 30.8 -44.5953 5.59999, -2.8446 -39.2 5.59999, -2.8 -39.2587 5.59999, -2.8 -39.2 5.56763, 0 -39.2 3.75674, 34.5308 -39.2 5.59999, 33.6 -40.4527 5.59999, 56.2442 -39.2 5.59999, 
58.8 -40.2062 5.59999, 58.8 -39.2 4.62244, 61.6 -40.4121 5.59999, 61.6 -39.2 4.47371, 65.6039 -39.2 5.59999, 64.4 -39.804 5.59999, 64.4 -39.2 5.04182, -4.37874 -36.4 5.59999, -2.8 -36.4 4.47939, 0 -36.4 2.95808, 
37.0938 -36.4 5.59999, 36.4 -36.9934 5.59999, 36.4 -36.4 6.77103, 51.6657 -36.4 5.59999, 53.2 -37.4737 5.59999, 53.2 -36.4 4.20433, 56 -39.1138 5.59999, 56 -36.4 2.98584, 64.4 -36.4 3.09885, 69.5688 -36.4 5.59999, 
67.2 -38.3999 5.59999, 67.2 -36.4 4.09668, -5.40688 -33.6 5.59999, -2.8 -33.6 3.8429, 39.2 -34.8631 5.59999, 43.7576 -33.6 5.59999, 42 -33.7485 5.59999, 42 -33.6 6.13126, 45.1922 -33.6 5.59999, 47.6 -34.1616 5.59999, 
50.4 -35.584 5.59999, 67.2 -33.6 2.88577, 71.705 -33.6 5.59999, 70 -35.9386 5.59999, 70 -33.6 4.28116, -63.1713 -30.8 5.59999, -61.6 -31.2231 5.59999, -58.8 -31.6629 5.59999, -56 -31.8544 5.59999, -53.2 -31.8549 5.59999, 
-53.2 -30.8 7.84523, -50.4 -31.7041 5.59999, -50.4 -30.8 6.90678, -47.6 -31.4283 5.59999, -47.6 -30.8 6.30518, -43.4543 -30.8 5.59999, -44.8 -31.034 5.59999, -44.8 -30.8 5.82458, -6.10403 -30.8 5.59999, -5.60001 -32.7182 5.59999, 
-5.60001 -30.8 5.21457, -2.8 -30.8 3.54976, 44.8 -33.5109 5.59999, 70 -30.8 3.49571, 72.9311 -30.8 5.59999, 72.8 -31.1042 5.59999, 72.8 -30.8 5.48489, -70.0618 -28 5.59999, -70 -28.0414 5.59999, -70 -28 5.51143, 
-67.2 -29.5497 5.59999, -64.4 -30.5189 5.59999, -44.8 -28 8.31369, -42 -30.5462 5.59999, -42 -28 7.76822, -39.2 -29.8873 5.59999, -39.2 -28 7.28227, -35.1626 -28 5.59999, -36.4 -28.7699 5.59999, -36.4 -28 6.451, 
-6.49791 -28 5.59999, -5.60001 -28 4.9265, -2.8 -28 3.47902, 70 -28 3.24223, 73.5641 -28 5.59999, 72.8 -28 4.9767, -73.6194 -25.2 5.59999, -72.8 -25.9713 5.59999, -72.8 -25.2 4.37369, -31.3484 -25.2 5.59999, 
-33.6 -27.0596 5.59999, -6.76045 -25.2 5.59999, -5.60001 -25.2 4.73181, -2.8 -25.2 3.48961, 0 -25.2 2.99814, 2.79999 -25.2 2.99059, 5.59999 -25.2 3.33273, 8.39999 -23.4364 5.59999, 8.39999 -25.2 3.92682, 11.2 -24.5511 5.59999, 
11.2 -25.2 4.60626, 14 -24.9094 5.59999, 14 -25.2 4.78831, 16.8 -24.4987 5.59999, 19.6 -23.2212 5.59999, 70 -25.2 3.36998, 73.5918 -25.2 5.59999, 72.8 -25.2 5.00005, -75.7944 -22.4 5.59999, -75.6 -22.6654 5.59999, 
-75.6 -22.4 5.28001, -30.8 -24.813 5.59999, -27.7504 -22.4 5.59999, -28 -22.6063 5.59999, -28 -22.4 5.25911, -7.07469 -22.4 5.59999, -5.60001 -22.4 4.47229, -2.8 -22.4 3.45541, 0 -22.4 3.31882, 2.79999 -22.4 3.81923, 
6.71852 -22.4 5.59999, 5.59999 -21.1146 5.59999, 5.59999 -22.4 4.9364, 20.6563 -22.4 5.59999, 22.4 -20.3761 5.59999, 70 -22.4 3.83029, 72.9912 -22.4 5.59999, 72.8 -21.9569 5.59999, 72.8 -22.4 5.46541, -77.2041 -19.6 5.59999, 
-75.6 -19.6 2.8947, -23.4626 -19.6 5.59999, -25.2 -20.7276 5.59999, -25.2 -19.6 2.89676, -7.5473 -19.6 5.59999, -5.60001 -19.6 4.04095, -2.8 -19.6 3.32951, 0 -19.6 3.59198, 4.29585 -19.6 5.59999, 2.79999 -19.6 4.61925, 
22.9462 -19.6 5.59999, 67.2 -19.6 3.4922, 71.6781 -19.6 5.59999, 70 -17.4762 5.59999, 70 -19.6 4.65317, -77.9082 -16.8 5.59999, -22.4 -18.9822 5.59999, -18.2102 -16.8 5.59999, -19.6 -17.4541 5.59999, -8.12463 -16.8 5.59999, 
-5.60001 -16.8 3.45232, -2.8 -16.8 3.24184, 0 -16.8 3.93629, 2.99353 -16.8 5.59999, 2.79999 -16.2916 5.59999, 2.79999 -16.8 5.43349, 24.3759 -16.8 5.59999, 25.2 -14.8375 5.59999, 47.6 -14.4898 5.59999, 50.4 -14.7487 5.59999, 
53.2 -14.609 5.59999, 56 -14.2388 5.59999, 61.6 -16.8 2.95161, 64.4 -14.1339 5.59999, 64.4 -16.8 3.73068, 69.2475 -16.8 5.59999, 67.2 -15.245 5.59999, 67.2 -16.8 4.6752, -78.121 -14 5.59999, -16.8 -16.0213 5.59999, 
-12.0965 -14 5.59999, -14 -14.6667 5.59999, -14 -14 7.19159, -8.1769 -14 5.59999, -5.60001 -12.7544 5.59999, -5.60001 -14 3.31258, -2.8 -12.2539 5.59999, -2.8 -14 3.78673, 1.20155 -14 5.59999, 0 -12.8309 5.59999, 
0 -14 4.78156, 25.659 -14 5.59999, 39.2 -11.5457 5.59999, 42 -12.728 5.59999, 45.6248 -14 5.59999, 44.8 -13.7819 5.59999, 44.8 -14 6.32455, 57.8543 -14 5.59999, 58.8 -13.8445 5.59999, 58.8 -14 5.26543, 
63.4484 -14 5.59999, 61.6 -13.6994 5.59999, 61.6 -14 5.23465, -77.9133 -11.2 5.59999, -10.4002 -11.2 5.59999, -11.2 -12.6604 5.59999, -11.2 -8.90939 5.59999, -11.2 -11.2 6.10049, 27.2172 -11.2 5.59999, 28 -9.86717 5.59999, 
28 -11.2 4.05591, 30.8 -8.65935 5.59999, 33.6 -9.12393 5.59999, 38.2928 -11.2 5.59999, 36.4 -10.2236 5.59999, -77.2718 -8.40001 5.59999, -11.2504 -8.40001 5.59999, -76.1042 -5.60001 5.59999, -75.6 -4.66988 5.59999, -75.6 -5.60001 4.76201, 
-61.6 -3.32159 5.59999, -58.8 -3.76176 5.59999, -56 -3.86945 5.59999, -53.2 -3.54033 5.59999, -12.0095 -5.60001 5.59999, -73.9189 -2.8 5.59999, -72.8 -1.80046 5.59999, -72.8 -2.8 4.34042, -70 -1.22557 5.59999, -70 -2.8 2.83481, 
-67.2 -1.74821 5.59999, -67.2 -2.8 2.93156, -63.8845 -2.8 5.59999, -64.4 -2.62872 5.59999, -64.4 -2.8 4.91977, -50.8525 -2.8 5.59999, -50.4 -2.58472 5.59999, -50.4 -2.8 5.96353, -47.6 -0.349274 5.59999, -12.8792 -2.8 5.59999, 
-47.2683 0 5.59999, -13.7494 0 5.59999, -14 0.915329 5.59999, -14 0 6.51842, 22.9361 0 5.59999, 25.2 -0.407349 5.59999, 28.2767 0 5.59999, 28 -0.181671 5.59999, -46.1769 2.79999 5.59999, -44.8 2.79999 8.23306, 
-14.4737 2.79999 5.59999, 7.37828 2.79999 5.59999, 8.39999 1.87848 5.59999, 11.2 0.917847 5.59999, 14 0.688828 5.59999, 16.8 0.641693 5.59999, 19.6 0.485992 5.59999, 22.4 0.0744781 5.59999, 32.8789 2.79999 5.59999, 30.8 1.37274 5.59999, 
-46.6764 5.59999 5.59999, -14.9361 5.59999 5.59999, 4.94437 5.59999 5.59999, 5.59999 4.51297 5.59999, 33.6 3.25221 5.59999, 36.4 4.47844 5.59999, 36.4 5.59999 7.71257, 39.2 5.02342 5.59999, 39.2 5.59999 6.68016, 42 5.242 5.59999, 
42 5.59999 6.2415, 44.8 5.29541 5.59999, 44.8 5.59999 6.10866, 47.6 5.26781 5.59999, 47.6 5.59999 6.10719, 50.4 5.22752 5.59999, 50.4 5.59999 6.11211, 55.9422 5.59999 5.59999, 53.2 5.27347 5.59999, 53.2 5.59999 5.99901, 
-49.3749 8.39999 5.59999, -47.6 6.68597 5.59999, -14.9034 8.39999 5.59999, 3.36293 8.39999 5.59999, 56 5.61362 5.59999, 59.0011 8.39999 5.59999, 58.8 7.98697 5.59999, 58.8 9.53181 5.59999, 58.8 8.39999 5.98904, -58.4716 11.2 5.59999, 
-56 10.7739 5.59999, -56 11.2 7.82071, -53.2 10.0263 5.59999, -50.4 8.92587 5.59999, -13.9563 11.2 5.59999, -14 11.0844 5.59999, -14 11.2 5.49124, 2.11751 11.2 5.59999, 2.79999 9.61705 5.59999, 25.2 13.7205 5.59999, 
25.2 11.2 8.39424, 28 11.9831 5.59999, 28 11.2 7.2317, 30.8 12.0157 5.59999, 33.6 13.7495 5.59999, 58.5648 11.2 5.59999, -70.0249 14 5.59999, -70 13.9678 5.59999, -70 14 5.65488, -67.2 12.1634 5.59999, 
-64.4 11.7145 5.59999, -61.6 11.5062 5.59999, -58.8 11.2516 5.59999, -30.8 14 8.19736, -11.8721 14 5.59999, 1.29883 14 5.59999, 25.0156 14 5.59999, 22.4 14 8.22668, 33.7992 14 5.59999, 57.1985 14 5.59999, 
56 15.841 5.59999, -71.0396 16.8 5.59999, -33.6 16.8 7.12715, -30.8 19.2261 5.59999, -30.8 16.8 6.7679, -28 16.8 7.43094, -9.01964 16.8 5.59999, -11.2 14.6539 5.59999, 1.19217 16.8 5.59999, 23.685 16.8 5.59999, 
22.4 16.8 6.80887, 35.3377 16.8 5.59999, 36.4 16.8 4.09775, 55.3371 16.8 5.59999, 53.2 19.4711 5.59999, -70.9789 19.6 5.59999, -36.4 22.3619 5.59999, -36.4 19.6 7.24883, -32.7611 19.6 5.59999, -33.6 19.7363 5.59999, 
-33.6 19.6 5.67772, -30.241 19.6 5.59999, -28 19.6 6.49025, -6.68401 19.6 5.59999, -8.40001 17.5214 5.59999, -8.40001 19.6 3.07083, 2.58609 19.6 5.59999, 2.79999 19.7643 5.59999, 2.79999 19.6 6.89529, 5.59999 22.2999 5.59999, 
23.4866 19.6 5.59999, 22.4 19.6 6.39391, 34.8379 19.6 5.59999, 53.0742 19.6 5.59999, -70.2446 22.4 5.59999, -70 22.8905 5.59999, -70 22.4 2.87402, -70 22.4 8.2946, -36.4215 22.4 5.59999, -28.203 22.4 5.59999, 
-28 23.6084 5.59999, -28 22.4 5.76601, -5.82629 22.4 5.59999, 5.71831 22.4 5.59999, 8.39999 24.1583 5.59999, 19.6 22.4 8.36292, 22.4 22.4 7.03085, 25.2 21.7493 5.59999, 25.2 22.4 6.00169, 28 22.3141 5.59999, 
28 22.4 5.69675, 30.8 21.6744 5.59999, 30.8 22.4 7.04924, 33.6 20.3874 5.59999, 50.5852 22.4 5.59999, 50.4 22.6887 5.59999, -69.1192 25.2 5.59999, -38.0904 25.2 5.59999, -39.2 26.8622 5.59999, -39.2 25.2 7.97176, 
-27.874 25.2 5.59999, -5.66724 25.2 5.59999, 10.0527 25.2 5.59999, 11.2 25.9695 5.59999, 11.2 25.2 6.78157, 14 25.2 8.2305, 48.9219 25.2 5.59999, -67.396 28 5.59999, -67.2 28.2388 5.59999, -67.2 28 4.57352, 
-39.7582 28 5.59999, -28.0164 28 5.59999, -28 27.6991 5.59999, -28 28 5.75279, -5.74728 28 5.59999, 13.8672 28 5.59999, 14 28.1529 5.59999, 14 28 5.73898, 16.8 28 7.73639, 48.3722 28 5.59999, 
47.6 28 6.73647, -65.2612 30.8 5.59999, -64.4 31.6853 5.59999, -41.4165 30.8 5.59999, -42 31.5896 5.59999, -28.4171 30.8 5.59999, -5.89989 30.8 5.59999, 15.7447 30.8 5.59999, 16.8 30.8 6.98982, 48.1749 30.8 5.59999, 
47.6 30.8 6.30676, -62.4145 33.6 5.59999, -61.6 34.2961 5.59999, -61.6 33.6 3.0327, -58.8 36.2234 5.59999, -43.505 33.6 5.59999, -44.8 34.9741 5.59999, -28.8197 33.6 5.59999, -6.08847 33.6 5.59999, 16.496 33.6 5.59999, 
16.8 35.2351 5.59999, 16.8 33.6 6.20865, 47.9156 33.6 5.59999, 47.6 35.1936 5.59999, 47.6 33.6 5.95215, -58.4345 36.4 5.59999, -56 37.6318 5.59999, -53.2 38.2627 5.59999, -50.4 38.117 5.59999, -46.6571 36.4 5.59999, 
-47.6 37.0663 5.59999, -47.6 36.4 3.25874, -29.0882 36.4 5.59999, -6.33629 36.4 5.59999, 16.9859 36.4 5.59999, 47.4199 36.4 5.59999, 44.8 36.4 8.39342, -29.1173 39.2 5.59999, -6.70039 39.2 5.59999, 17.4821 39.2 5.59999, 
46.6628 39.2 5.59999, 44.8 39.2 7.50082, -28.8087 42 5.59999, -28 42 3.95825, -7.27335 42 5.59999, 18.1756 42 5.59999, 45.4589 42 5.59999, 44.8 43.0884 5.59999, 44.8 42 6.23074, -28.0366 44.8 5.59999, 
-28 44.8863 5.59999, -28 44.8 5.53419, -8.21854 44.8 5.59999, -8.40001 45.202 5.59999, -8.40001 44.8 3.86137, 19.3318 44.8 5.59999, 19.6 45.2603 5.59999, 19.6 44.8 6.64279, 43.7498 44.8 5.59999, 42 46.8918 5.59999, 
42 44.8 7.24612, -26.5995 47.6 5.59999, -25.2 49.3298 5.59999, -25.2 47.6 3.16782, -9.83241 47.6 5.59999, -11.2 49.1908 5.59999, 21.4592 47.6 5.59999, 22.4 48.4551 5.59999, 22.4 47.6 7.96698, 25.2 50.0723 5.59999, 
41.2429 47.6 5.59999, 39.2 49.2599 5.59999, 39.2 47.6 7.35774, -23.6916 50.4 5.59999, -22.4 51.2312 5.59999, -22.4 50.4 3.63437, -19.6 51.9771 5.59999, -16.8 51.9072 5.59999, -12.9979 50.4 5.59999, -14 51.0416 5.59999, 
26.1952 50.4 5.59999, 28 51.0392 5.59999, 28 50.4 7.14519, 30.8 51.4608 5.59999, 30.8 50.4 7.77321, 33.6 51.3446 5.59999, 33.6 50.4 7.21277, 36.7862 50.4 5.59999, 36.4 50.5959 5.59999, 36.4 50.4 5.86972, 
10.6007 -53.2 8.39999, 11.2 -53.4415 8.39999, 11.2 -53.2 8.15356, 14 -54.1345 8.39999, 14 -53.2 7.40422, 16.8 -54.3681 8.39999, 16.8 -53.2 7.10855, 19.6 -54.1568 8.39999, 19.6 -53.2 7.30737, 22.86 -53.2 8.39999, 
22.4 -53.4109 8.39999, 22.4 -53.2 8.15268, 4.63348 -50.4 8.39999, 5.59999 -51.0286 8.39999, 5.59999 -50.4 7.81308, 8.39999 -52.4449 8.39999, 8.39999 -50.4 6.42184, 27.3931 -50.4 8.39999, 25.2 -52.1294 8.39999, 25.2 -50.4 6.26311, 
0.773041 -47.6 8.39999, 2.79999 -49.21 8.39999, 2.79999 -47.6 7.00137, 29.7188 -47.6 8.39999, 28 -49.8091 8.39999, -2.14175 -44.8 8.39999, 0 -46.9063 8.39999, 0 -44.8 6.74629, 31.2476 -44.8 8.39999, 30.8 -45.6629 8.39999, 
30.8 -44.8 6.21924, -4.43286 -42 8.39999, -2.8 -43.991 8.39999, -2.8 -42 7.01147, 32.5041 -42 8.39999, 58.4583 -42 8.39999, 58.8 -42.1564 8.39999, 58.8 -42 8.17549, 63.9231 -42 8.39999, 61.6 -42.4607 8.39999, 
61.6 -42 7.74942, -6.21899 -39.2 8.39999, -5.60001 -40.0998 8.39999, -5.60001 -39.2 7.83684, 33.7809 -39.2 8.39999, 33.6 -39.5325 8.39999, 33.6 -39.2 9.63133, 53.5598 -39.2 8.39999, 56 -41.0506 8.39999, 56 -39.2 5.71759, 
64.4 -41.9261 8.39999, 69.5937 -39.2 8.39999, 67.2 -40.8447 8.39999, 67.2 -39.2 6.38631, -7.634 -36.4 8.39999, -5.60001 -36.4 6.56122, 35.6725 -36.4 8.39999, 50.263 -36.4 8.39999, 50.4 -36.5113 8.39999, 50.4 -36.4 8.06003, 
53.2 -38.9453 8.39999, 72.4724 -36.4 8.39999, 70 -38.9057 8.39999, 70 -36.4 5.90649, -8.67189 -33.6 8.39999, -8.40001 -34.2122 8.39999, -8.40001 -33.6 8.1476, -5.60001 -33.6 5.742, 36.4 -35.6014 8.39999, 39.7329 -33.6 8.39999, 
39.2 -33.7505 8.39999, 39.2 -33.6 8.98009, 45.6549 -33.6 8.39999, 47.6 -34.4561 8.39999, 74.3865 -33.6 8.39999, 72.8 -35.9679 8.39999, 72.8 -33.6 6.59473, -66.6598 -30.8 8.39999, -64.4 -31.3849 8.39999, -64.4 -30.8 6.58687, 
-61.6 -31.6655 8.39999, -58.8 -31.5859 8.39999, -54.3049 -30.8 8.39999, -56 -31.192 8.39999, -9.42441 -30.8 8.39999, -8.40001 -30.8 7.45392, 42 -33.0116 8.39999, 44.8 -33.2285 8.39999, 75.5437 -30.8 8.39999, -72.5397 -28 8.39999, 
-70 -29.6071 8.39999, -67.2 -30.6778 8.39999, -53.2 -30.557 8.39999, -50.4 -29.7795 8.39999, -50.4 -28 10.5822, -45.0966 -28 8.39999, -47.6 -28.8536 8.39999, -47.6 -28 9.12456, -9.82047 -28 8.39999, -8.40001 -28 7.07799, 
76.3265 -28 8.39999, 75.6 -30.5708 8.39999, 75.6 -28 7.57565, -75.5467 -25.2 8.39999, -72.8 -27.8162 8.39999, -47.6 -25.2 10.8885, -44.8 -27.8861 8.39999, -44.8 -25.2 9.91881, -42 -27.1231 8.39999, -42 -25.2 9.38658, 
-39.2 -26.5946 8.39999, -39.2 -25.2 9.1326, -36.4 -26.2212 8.39999, -36.4 -25.2 9.04019, -32.3622 -25.2 8.39999, -33.6 -25.6823 8.39999, -33.6 -25.2 8.84677, -9.99527 -25.2 8.39999, -8.40001 -25.2 6.86061, 11.2 -23.7478 8.39999, 
14 -24.8973 8.39999, 14 -25.2 9.18504, 16.8 -25.1612 8.39999, 16.8 -25.2 8.46205, 19.6 -24.3839 8.39999, 19.6 -25.2 9.36299, 76.6043 -25.2 8.39999, 75.6 -25.2 7.34598, -77.4857 -22.4 8.39999, -75.6 -25.1304 8.39999, 
-44.8 -22.4 10.9374, -42 -22.4 10.4715, -39.2 -22.4 10.3875, -36.4 -22.4 10.6759, -30.8 -24.7221 8.39999, -26.7645 -22.4 8.39999, -28 -23.2863 8.39999, -10.0709 -22.4 8.39999, -8.40001 -22.4 6.65695, 9.24066 -22.4 8.39999, 
8.39999 -21.3801 8.39999, 8.39999 -22.4 7.2422, 22.1257 -22.4 8.39999, 22.4 -21.9693 8.39999, 22.4 -22.4 8.73901, 76.4023 -22.4 8.39999, 75.6 -22.4 7.62402, -78.6141 -19.6 8.39999, -78.4 -20.0896 8.39999, -78.4 -19.6 7.99577, 
-22.4931 -19.6 8.39999, -25.2 -21.4975 8.39999, -10.1049 -19.6 8.39999, -8.40001 -19.6 6.35732, 7.09572 -19.6 8.39999, 5.59999 -19.6 6.5999, 23.4935 -19.6 8.39999, 72.8 -19.6 6.22174, 75.6309 -19.6 8.39999, 75.6 -19.5317 8.39999, 
75.6 -19.6 8.37256, -79.2891 -16.8 8.39999, -78.4 -16.8 6.629, -22.4 -19.5397 8.39999, -18.1977 -16.8 8.39999, -19.6 -17.6784 8.39999, -9.9805 -16.8 8.39999, -8.40001 -16.8 5.91655, 5.93826 -16.8 8.39999, 5.59999 -15.6671 8.39999, 
5.59999 -16.8 7.96614, 24.1621 -16.8 8.39999, 44.8 -14.5061 8.39999, 47.6 -15.2156 8.39999, 50.4 -15.2828 8.39999, 53.2 -14.8029 8.39999, 70 -16.8 5.89192, 74.2724 -16.8 8.39999, 72.8 -14.9107 8.39999, 72.8 -16.8 7.35278, 
-79.461 -14 8.39999, -78.4 -14 6.20111, -14.5876 -14 8.39999, -16.8 -15.6798 8.39999, -8.59991 -14 8.39999, -8.40001 -13.8914 8.39999, -8.40001 -14 6.89423, -5.60001 -12.1244 8.39999, 4.84769 -14 8.39999, 2.79999 -14 6.47655, 
24.5711 -14 8.39999, 25.2 -14 6.65581, 39.2 -11.6231 8.39999, 43.6513 -14 8.39999, 42 -13.2231 8.39999, 55.9418 -14 8.39999, 56 -13.9807 8.39999, 56 -14 8.15213, 58.8 -12.9056 8.39999, 61.6 -11.9924 8.39999, 
64.4 -11.487 8.39999, 64.4 -14 5.71361, 67.2 -11.6033 8.39999, 67.2 -14 6.40456, 71.7787 -14 8.39999, 70 -12.6171 8.39999, 70 -14 7.44128, -79.2204 -11.2 8.39999, -78.4 -11.2 6.65831, -13.0765 -11.2 8.39999, 
-14 -12.8929 8.39999, -14 -11.2 9.24529, -3.45833 -11.2 8.39999, -2.8 -10.9916 8.39999, -2.8 -11.2 7.63585, 0 -10.4944 8.39999, 0 -11.2 7.18286, 2.9364 -11.2 8.39999, 2.79999 -11.0778 8.39999, 2.79999 -11.2 8.28523, 
24.8941 -11.2 8.39999, 25.2 -11.2 7.94048, 38.4369 -11.2 8.39999, 36.4 -9.7289 8.39999, -78.5809 -8.40001 8.39999, -78.4 -7.84485 8.39999, -78.4 -8.40001 8.01321, -13.0829 -8.40001 8.39999, -14 -8.40001 9.4726, 25.1701 -8.40001 8.39999, 
25.2 -8.40001 8.37102, 28 -8.40001 6.52039, 30.8 -8.40001 5.89799, 34.2567 -8.40001 8.39999, 33.6 -7.6898 8.39999, 33.6 -8.40001 7.19748, -77.5917 -5.60001 8.39999, -61.6 -3.18994 8.39999, -58.8 -3.98062 8.39999, -56 -4.49141 8.39999, 
-53.2 -4.59396 8.39999, -53.2 -5.60001 10.0084, -50.4 -4.09428 8.39999, -50.4 -5.60001 9.99776, -47.6 -5.60001 10.5749, -13.4718 -5.60001 8.39999, -14 -5.60001 9.14394, 25.1747 -5.60001 8.39999, 25.2 -5.60001 8.38298, 28 -5.60001 7.47955, 
30.9309 -5.60001 8.39999, 30.8 -5.26802 8.39999, 30.8 -5.60001 8.24318, -76.0358 -2.8 8.39999, -75.6 -2.13519 8.39999, -75.6 -2.8 7.65016, -72.8 -0.164246 8.39999, -70 -0.133057 8.39999, -67.2 -0.950439 8.39999, -62.8083 -2.8 8.39999, 
-64.4 -2.10411 8.39999, -47.8365 -2.8 8.39999, -47.6 -2.59998 8.39999, -47.6 -2.8 8.54645, -44.8 -2.8 10.4916, -13.9785 -2.8 8.39999, -14 -2.69406 8.39999, -14 -2.8 8.43614, 23.7961 -2.8 8.39999, 25.2 -2.8 7.72856, 
29.0256 -2.8 8.39999, 28 -2.8 7.61253, -45.5136 0 8.39999, -44.8 2.46194 8.39999, -44.8 0 9.16692, -14.4559 0 8.39999, 17.0262 0 8.39999, 19.6 -0.541885 8.39999, 19.6 0 7.15224, 22.4 -1.89072 8.39999, 
22.4 0 5.76299, 29.6833 0 8.39999, -44.6955 2.79999 8.39999, -14.8845 2.79999 8.39999, 7.56923 2.79999 8.39999, 8.39999 1.85002 8.39999, 11.2 0.620758 8.39999, 14 0.272827 8.39999, 16.8 0.0387573 8.39999, 31.4189 2.79999 8.39999, 
30.8 1.6839 8.39999, -45.1248 5.59999 8.39999, -44.8 3.49078 8.39999, -44.8 5.59999 8.85054, -15.1064 5.59999 8.39999, 5.24533 5.59999 8.39999, 5.59999 4.95842 8.39999, 35.2385 5.59999 8.39999, 33.6 4.85419 8.39999, -47.6886 8.39999 8.39999, 
-47.6 8.32162 8.39999, -47.6 8.39999 8.54008, -14.8118 8.39999 8.39999, 3.59959 8.39999 8.39999, 25.2 11.1941 8.39999, 28 10.4617 8.39999, 36.4 6.00162 8.39999, 39.2 6.47952 8.39999, 42 6.68755 8.39999, 44.8 6.80533 8.39999, 
47.6 6.90346 8.39999, 50.4 7.04066 8.39999, 53.2 7.31274 8.39999, 57.0562 8.39999 8.39999, 56 7.93869 8.39999, -55.5434 11.2 8.39999, -53.2 10.6074 8.39999, -50.4 9.66324 8.39999, -36.4 11.2 10.9683, -33.6 11.2 10.1852, 
-30.8 13.6507 8.39999, -30.8 11.2 10.0224, -28 11.2 10.5391, -13.4138 11.2 8.39999, -14 10.1004 8.39999, 2.16867 11.2 8.39999, 2.79999 9.9413 8.39999, 25.1939 11.2 8.39999, 22.4 13.7224 8.39999, 30.002 11.2 8.39999, 
30.8 11.4725 8.39999, 58.644 11.2 8.39999, -68.5614 14 8.39999, -67.2 13.1848 8.39999, -67.2 14 9.82164, -64.4 12.4392 8.39999, -61.6 12.0691 8.39999, -58.8 11.7281 8.39999, -56 11.2946 8.39999, -36.4 14 9.91325, 
-32.615 14 8.39999, -33.6 14.2076 8.39999, -33.6 14 8.53133, -29.5969 14 8.39999, -28 14.6637 8.39999, -28 14 8.75751, -25.2 14 10.4471, -10.5997 14 8.39999, -11.2 13.4747 8.39999, -11.2 14 7.20863, 
1.15596 14 8.39999, 22.2536 14 8.39999, 32.9833 14 8.39999, 33.6 15.135 8.39999, 33.6 14 6.26212, 58.0455 14 8.39999, -70.2706 16.8 8.39999, -70 16.1561 8.39999, -70 16.8 8.91518, -36.2501 16.8 8.39999, 
-36.4 16.979 8.39999, -36.4 16.8 8.51872, -26.4723 16.8 8.39999, -25.2 16.8 9.7997, -7.13322 16.8 8.39999, -8.40001 15.8531 8.39999, -8.40001 16.8 6.726, 0.992493 16.8 8.39999, 2.79999 19.2653 8.39999, 20.9561 16.8 8.39999, 
19.6 16.8 9.75464, 34.2436 16.8 8.39999, 56.583 16.8 8.39999, 56 17.5783 8.39999, 56 16.8 7.01112, -70.518 19.6 8.39999, -70 22.3443 8.39999, -70 19.6 9.82365, -37.5052 19.6 8.39999, -26.042 19.6 8.39999, 
-25.2 19.6 10.3653, -5.06551 19.6 8.39999, -5.60001 18.9251 8.39999, -5.60001 19.6 7.73103, 3.04822 19.6 8.39999, 5.59999 21.2474 8.39999, 16.8 19.6 11.0248, 20.0555 19.6 8.39999, 19.6 22.0915 8.39999, 19.6 19.6 8.74167, 
34.2771 19.6 8.39999, 54.2499 19.6 8.39999, 53.2 20.5966 8.39999, 53.2 19.6 5.85786, -69.9928 22.4 8.39999, -38.4629 22.4 8.39999, -39.2 24.6329 8.39999, -26.3366 22.4 8.39999, -4.655 22.4 8.39999, -5.60001 22.4 6.24893, 
7.50247 22.4 8.39999, 8.39999 22.8362 8.39999, 8.39999 22.4 9.36719, 11.2 24.0212 8.39999, 11.2 22.4 10.7437, 14 24.9938 8.39999, 14 22.4 10.6374, 19.5231 22.4 8.39999, 16.8 22.4 9.68411, 31.7914 22.4 8.39999, 
33.6 20.4603 8.39999, 50.9113 22.4 8.39999, 50.4 22.818 8.39999, -69.0937 25.2 8.39999, -39.3346 25.2 8.39999, -26.9767 25.2 8.39999, -4.89001 25.2 8.39999, -5.60001 25.2 5.87317, 15.2162 25.2 8.39999, 16.8 25.8627 8.39999, 
16.8 25.2 8.60767, 19.6 23.0538 8.39999, 19.6 25.2 8.51103, 22.4 25.0899 8.39999, 22.4 25.2 8.44809, 25.2 24.6758 8.39999, 25.2 25.2 8.8378, 28 23.8887 8.39999, 28 25.2 10.0961, 30.8 22.8415 8.39999, 
47.7345 25.2 8.39999, 47.6 25.3885 8.39999, -67.5787 28 8.39999, -67.2 28.5032 8.39999, -40.0493 28 8.39999, -27.8036 28 8.39999, -5.20428 28 8.39999, -5.60001 28 6.40794, 18.1694 28 8.39999, 19.6 28 9.05466, 
22.4 28 10.2242, 46.3433 28 8.39999, -65.6404 30.8 8.39999, -64.4 32.174 8.39999, -40.9513 30.8 8.39999, -42 32.96 8.39999, -28.8894 30.8 8.39999, -28 28.553 8.39999, -5.49216 30.8 8.39999, -5.60001 31.8298 8.39999, 
-5.60001 30.8 7.69527, 18.1114 30.8 8.39999, 19.6 30.8 9.83228, 45.8318 30.8 8.39999, -63.0547 33.6 8.39999, -61.6 34.9249 8.39999, -42.3258 33.6 8.39999, -29.8675 33.6 8.39999, -5.74692 33.6 8.39999, 18.0553 33.6 8.39999, 
19.6 33.6 10.6526, 45.4229 33.6 8.39999, 44.8 36.364 8.39999, 44.8 33.6 9.8418, -59.6083 36.4 8.39999, -58.8 36.9875 8.39999, -58.8 36.4 6.33197, -56 38.4417 8.39999, -53.2 39.1786 8.39999, -47.6 38.5099 8.39999, 
-44.4991 36.4 8.39999, -44.8 36.6821 8.39999, -44.8 36.4 7.99292, -30.5702 36.4 8.39999, -6.02498 36.4 8.39999, 18.1133 36.4 8.39999, 44.7938 36.4 8.39999, -52.2406 39.2 8.39999, -50.22 39.2 8.39999, -50.4 39.2504 8.39999, 
-50.4 39.2 8.29391, -30.9463 39.2 8.39999, -30.8 38.279 8.39999, -30.8 39.2 8.22963, -6.40721 39.2 8.39999, 18.3644 39.2 8.39999, 43.9314 39.2 8.39999, 42 39.2 10.9167, -30.8054 42 8.39999, -30.8 42.0204 8.39999, 
-30.8 42 8.39407, -6.99432 42 8.39999, 18.9414 42 8.39999, 19.6 43.7046 8.39999, 19.6 42 10.2328, 42.6194 42 8.39999, 42 42.9721 8.39999, 42 42 9.11313, -30.1461 44.8 8.39999, -7.95781 44.8 8.39999, 
-8.40001 45.7133 8.39999, 20.1375 44.8 8.39999, 22.4 47.4258 8.39999, 40.7222 44.8 8.39999, 39.2 46.4983 8.39999, 39.2 44.8 9.87759, -28.7374 47.6 8.39999, -28 48.5846 8.39999, -28 47.6 7.4471, -9.57773 47.6 8.39999, 
-11.2 49.4366 8.39999, 22.6384 47.6 8.39999, 25.2 49.116 8.39999, 28 49.9126 8.39999, 30.8 50.1085 8.39999, 33.6 49.7304 8.39999, 33.6 47.6 11.088, 37.7949 47.6 8.39999, 36.4 48.6178 8.39999, 36.4 47.6 9.48332, 
-26.0281 50.4 8.39999, -25.2 51.0388 8.39999, -25.2 50.4 7.30093, -22.4 52.218 8.39999, -19.6 52.561 8.39999, -16.8 52.2878 8.39999, -12.5896 50.4 8.39999, -14 51.3282 8.39999, 13.6387 -56 11.2, 14 -56.0872 11.2, 
14 -56 11.0873, 16.8 -56.3193 11.2, 16.8 -56 10.7802, 19.9285 -56 11.2, 19.6 -56.0824 11.2, 19.6 -56 11.0918, 5.47198 -53.2 11.2, 5.59999 -53.2787 11.2, 5.59999 -53.2 11.1065, 8.39999 -54.6736 11.2, 
8.39999 -53.2 9.36211, 11.2 -55.5576 11.2, 22.4 -55.4714 11.2, 26.6886 -53.2 11.2, 25.2 -54.263 11.2, 25.2 -53.2 9.83287, 1.04428 -50.4 11.2, 2.79999 -51.6922 11.2, 2.79999 -50.4 9.71764, 29.3695 -50.4 11.2, 
28 -52.0626 11.2, 28 -50.4 9.14691, -2.2364 -47.6 11.2, 0 -49.5959 11.2, 0 -47.6 9.06367, 30.8355 -47.6 11.2, 30.8 -47.6762 11.2, 30.8 -47.6 11.1075, -4.8287 -44.8 11.2, -2.8 -47.0134 11.2, 
-2.8 -44.8 9.05423, 31.8524 -44.8 11.2, -6.9324 -42 11.2, -5.60001 -43.7368 11.2, -5.60001 -42 9.69753, 32.6127 -42 11.2, 55.8854 -42 11.2, 56 -42.0996 11.2, 56 -42 10.9708, 58.8 -43.4299 11.2, 
61.6 -43.7137 11.2, 64.4 -43.2813 11.2, 64.4 -42 8.55991, 67.4359 -42 11.2, 67.2 -42.1455 11.2, 67.2 -42 10.9014, -8.59427 -39.2 11.2, -8.40001 -39.4806 11.2, -8.40001 -39.2 10.9803, 33.4096 -39.2 11.2, 
52.5213 -39.2 11.2, 53.2 -39.9261 11.2, 53.2 -39.2 9.19006, 71.612 -39.2 11.2, 70 -40.5583 11.2, 70 -39.2 8.86211, -10.0919 -36.4 11.2, -8.40001 -36.4 9.28221, 34.7929 -36.4 11.2, 33.6 -38.6779 11.2, 
49.6419 -36.4 11.2, 50.4 -37.115 11.2, 74.2647 -36.4 11.2, 72.8 -38.088 11.2, 72.8 -36.4 8.86543, -11.1389 -33.6 11.2, 38.0249 -33.6 11.2, 36.4 -34.5852 11.2, 45.8219 -33.6 11.2, 47.6 -34.6041 11.2, 
76.0527 -33.6 11.2, 75.6 -34.3161 11.2, 75.6 -33.6 10.4365, -70.9431 -30.8 11.2, -70 -31.3196 11.2, -70 -30.8 10.3932, -67.2 -32.274 11.2, -67.2 -30.8 8.62997, -64.4 -32.6592 11.2, -61.6 -32.5808 11.2, 
-58.8 -32.0465 11.2, -55.6135 -30.8 11.2, -56 -30.9943 11.2, -12.0122 -30.8 11.2, -11.2 -33.3394 11.2, -11.2 -30.8 10.3589, 39.2 -33.0455 11.2, 42 -32.56 11.2, 44.8 -33.0253 11.2, 77.3379 -30.8 11.2, 
75.6 -30.8 8.48418, -74.9698 -28 11.2, -72.8 -29.7865 11.2, -72.8 -28 8.65056, -51.116 -28 11.2, -53.2 -29.4948 11.2, -12.4515 -28 11.2, -11.2 -28 9.89772, 14 -25.7588 11.2, 16.8 -26.4514 11.2, 
16.8 -28 13.2377, 19.6 -26.3749 11.2, 19.6 -28 12.9205, 22.4 -28 13.5753, 78.0824 -28 11.2, -77.4007 -25.2 11.2, -75.6 -27.3692 11.2, -75.6 -25.2 8.47403, -48.1503 -25.2 11.2, -50.4 -27.3333 11.2, 
-50.4 -25.2 13.0608, -12.5623 -25.2 11.2, -11.2 -25.2 9.74197, 12.8443 -25.2 11.2, 11.2 -23.9614 11.2, 11.2 -25.2 13.6305, 22.337 -25.2 11.2, 22.4 -25.1373 11.2, 22.4 -25.2 11.2355, 78.4648 -25.2 11.2, 
78.4 -25.5693 11.2, 78.4 -25.2 11.1042, -78.948 -22.4 11.2, -78.4 -23.3759 11.2, -78.4 -22.4 10.1782, -45.5672 -22.4 11.2, -47.6 -24.4538 11.2, -47.6 -22.4 11.983, -34.1601 -22.4 11.2, -33.6 -22.7003 11.2, 
-33.6 -22.4 11.4005, -30.8 -23.4599 11.2, -30.8 -22.4 12.5115, -26.601 -22.4 11.2, -28 -23.1087 11.2, -28 -22.4 13.4622, -12.4406 -22.4 11.2, -11.2 -22.4 9.7816, 9.68477 -22.4 11.2, 8.39999 -19.8818 11.2, 
23.8305 -22.4 11.2, 78.502 -22.4 11.2, 78.4 -21.7216 11.2, 78.4 -22.4 11.061, -79.9383 -19.6 11.2, -47.6 -19.6 12.5531, -44.8 -21.3895 11.2, -44.8 -19.6 11.6332, -42 -19.9188 11.2, -42 -19.6 11.2857, 
-39.2 -20.2538 11.2, -39.2 -19.6 11.4203, -36.4 -21.4601 11.2, -36.4 -19.6 12.0767, -33.6 -19.6 13.4162, -25.2 -21.8399 11.2, -21.8601 -19.6 11.2, -22.4 -19.9966 11.2, -22.4 -19.6 8.91527, -12.0658 -19.6 11.2, 
-11.2 -17.3342 11.2, -11.2 -19.6 10.0666, 8.25626 -19.6 11.2, 24.1045 -19.6 11.2, 78.1306 -19.6 11.2, -80.4023 -16.8 11.2, -47.6 -16.8 12.7926, -44.8 -16.8 12.0827, -42 -16.8 11.9385, -39.2 -16.8 12.325, 
-36.4 -16.8 13.3477, -18.3622 -16.8 11.2, -19.6 -17.7992 11.2, -11.0172 -16.8 11.2, 7.5753 -16.8 11.2, 23.8452 -16.8 11.2, 44.8 -15.0756 11.2, 47.6 -15.8936 11.2, 50.4 -15.8697 11.2, 53.2 -15.1498 11.2, 
77.2896 -16.8 11.2, 75.6 -16.8 9.48172, -80.4823 -14 11.2, -50.4 -14 13.9592, -47.6 -14 12.7825, -44.8 -14 12.3319, -42 -14 12.4426, -39.2 -14 13.1271, -16.1345 -14 11.2, -16.8 -14.7906 11.2, 
-16.8 -14 12.0863, -8.76396 -14 11.2, -8.40001 -13.7963 11.2, -5.60001 -11.9523 11.2, 7.188 -14 11.2, 5.59999 -14 9.11433, 23.2396 -14 11.2, 39.2 -11.2842 11.2, 42.9119 -14 11.2, 42 -13.4376 11.2, 
55.9599 -14 11.2, 56 -13.9816 11.2, 56 -14 11.348, 58.8 -12.4437 11.2, 72.8 -14 8.93753, 75.7365 -14 11.2, 75.6 -13.8011 11.2, 75.6 -14 11.073, -80.2322 -11.2 11.2, -50.4 -11.2 13.2888, 
-47.6 -11.2 12.4987, -44.8 -11.2 12.3745, -42 -11.2 12.7995, -39.2 -11.2 13.8225, -15.202 -11.2 11.2, -16.8 -11.2 13.3931, -4.26306 -11.2 11.2, -2.8 -10.5063 11.2, 0 -9.39159 11.2, 2.79999 -8.68433 11.2, 
6.65314 -11.2 11.2, 5.59999 -9.23242 11.2, 5.59999 -11.2 10.2374, 22.2761 -11.2 11.2, 22.4 -11.4623 11.2, 22.4 -11.2 11.0704, 39.0894 -11.2 11.2, 36.4 -8.61824 11.2, 61.2538 -11.2 11.2, 61.6 -10.9539 11.2, 
61.6 -11.2 10.5744, 64.4 -9.52695 11.2, 64.4 -11.2 8.82135, 67.2 -8.86711 11.2, 67.2 -11.2 8.80902, 70 -9.15387 11.2, 70 -11.2 9.51091, 73.2502 -11.2 11.2, 72.8 -10.7493 11.2, 72.8 -11.2 10.8821, 
-79.6579 -8.40001 11.2, -53.2 -6.47227 11.2, -53.2 -8.40001 13.2669, -50.4 -7.05698 11.2, -50.4 -8.40001 12.0887, -47.6 -6.85342 11.2, -47.6 -8.40001 11.8276, -44.8 -8.40001 12.1459, -42 -8.40001 12.9642, -15.0367 -8.40001 11.2, 
-16.8 -8.40001 13.7377, 20.7859 -8.40001 11.2, 22.4 -8.40001 10.1212, 36.1363 -8.40001 11.2, -78.7266 -5.60001 11.2, -78.4 -4.79851 11.2, -78.4 -5.60001 10.3716, -61.6 -3.14508 11.2, -58.8 -4.39302 11.2, -55.8199 -5.60001 11.2, 
-56 -5.54723 11.2, -56 -5.60001 11.3278, -45.8169 -5.60001 11.2, -44.8 -4.53688 11.2, -44.8 -5.60001 11.5431, -42 -5.60001 12.8638, -15.147 -5.60001 11.2, -16.8 -5.60001 13.7023, 18.341 -5.60001 11.2, 19.6 -6.63795 11.2, 
19.6 -5.60001 10.7216, 22.4 -5.60001 9.44727, 33.9158 -5.60001 11.2, 33.6 -4.82275 11.2, 33.6 -5.60001 10.6182, -77.3748 -2.8 11.2, -75.6 -0.360779 11.2, -67.2 -0.334747 11.2, -62.3896 -2.8 11.2, -64.4 -1.69176 11.2, 
-43.8035 -2.8 11.2, -42 -2.8 12.4513, -15.3945 -2.8 11.2, -16.8 -2.8 13.425, 12.3302 -2.8 11.2, 14 -3.259 11.2, 14 -2.8 10.9217, 16.8 -4.3409 11.2, 16.8 -2.8 10.351, 19.6 -2.8 9.55917, 
22.4 -2.8 8.70595, 32.4538 -2.8 11.2, 30.8 -2.8 9.15631, -74.9826 0 11.2, -72.8 1.17479 11.2, -72.8 0 8.78084, -68.268 0 11.2, -70 0.885544 11.2, -70 0 8.83238, -42.6942 0 11.2, 
-42 0 11.8209, -39.2 0 13.9776, -15.7037 0 11.2, -16.8 0 12.9874, 8.4812 0 11.2, 11.2 -2.43509 11.2, 11.2 0 9.24651, 14 0 8.70891, 16.8 0 8.43355, 31.9658 0 11.2, 
30.8 0 9.19067, -42.1187 2.79999 11.2, -42 2.79999 11.3156, -39.2 2.79999 13.2943, -15.9912 2.79999 11.2, -16.8 2.79999 12.5227, 6.96223 2.79999 11.2, 8.39999 0.0709686 11.2, 32.3276 2.79999 11.2, -42.2761 5.59999 11.2, 
-42 5.59999 11.4304, -39.2 5.59999 12.7325, -36.4 5.59999 13.3314, -33.6 5.59999 13.7475, -16.1002 5.59999 11.2, -16.8 5.59999 12.3042, 5.31723 5.59999 11.2, 5.59999 4.93782 11.2, 34.1313 5.59999 11.2, 33.6 5.06792 11.2, 
-45.0506 8.39999 11.2, -44.8 8.19615 11.2, -44.8 8.39999 11.4605, -42 8.39999 12.5734, -39.2 8.39999 12.5007, -36.4 10.5924 11.2, -36.4 8.39999 12.1288, -33.6 9.49113 11.2, -33.6 8.39999 11.9049, -30.8 9.5421 11.2, 
-30.8 8.39999 12.0541, -28 10.3206 11.2, -28 8.39999 12.6397, -25.2 8.39999 13.5488, -15.6473 8.39999 11.2, -16.8 8.39999 12.8661, 3.86226 8.39999 11.2, 25.2 10.0302 11.2, 28 9.85945 11.2, 36.4 6.7421 11.2, 
39.2 7.20398 11.2, 42 7.40865 11.2, 44.8 7.52409 11.2, 47.6 7.60414 11.2, 50.4 7.68115 11.2, 53.2 7.79715 11.2, 57.9557 8.39999 11.2, 56 8.03792 11.2, -53.6407 11.2 11.2, -53.2 11.0864 11.2, 
-53.2 11.2 12.4334, -50.4 10.2798 11.2, -47.6 9.36972 11.2, -36.9465 11.2 11.2, -39.2 11.2 12.6753, -26.3868 11.2 11.2, -25.2 12.4707 11.2, -25.2 11.2 11.7862, -22.4 11.2 13.4938, -13.6312 11.2 11.2, 
-14 10.7274 11.2, -14 11.2 12.0993, 2.41017 11.2 11.2, 2.79999 10.4629 11.2, 22.7666 11.2 11.2, 22.4 11.3624 11.2, 22.4 11.2 11.8053, 30.7866 11.2 11.2, 30.8 11.2079 11.2, 30.8 11.2 11.3967, 
61.2937 11.2 11.2, 58.8 8.74333 11.2, 58.8 11.2 8.58112, -65.7959 14 11.2, -64.4 13.4686 11.2, -64.4 14 12.355, -61.6 12.7629 11.2, -58.8 12.2289 11.2, -56 11.6985 11.2, -37.9309 14 11.2, 
-39.2 14 13.4377, -24.3533 14 11.2, -22.4 14 13.6182, -9.92442 14 11.2, -11.2 13.0976 11.2, 1.29616 14 11.2, 19.9769 14 11.2, 19.6 14.4753 11.2, 19.6 14 11.7048, 32.5784 14 11.2, 
61.4267 14 11.2, 58.8 14 9.06303, -68.8854 16.8 11.2, -67.2 14.8797 11.2, -67.2 16.8 13.5506, -38.3072 16.8 11.2, -24.2959 16.8 11.2, -5.96579 16.8 11.2, -8.40001 15.0791 11.2, 1.14911 16.8 11.2, 
2.79999 18.4092 11.2, 18.281 16.8 11.2, 16.8 19.264 11.2, 16.8 16.8 12.9577, 33.5476 16.8 11.2, 33.6 17.5008 11.2, 33.6 16.8 10.9559, 60.767 16.8 11.2, 58.8 16.8 9.95711, -69.5824 19.6 11.2, 
-38.5631 19.6 11.2, -24.9221 19.6 11.2, -3.92792 19.6 11.2, -5.60001 17.2861 11.2, 4.11887 19.6 11.2, 5.59999 20.2572 11.2, 5.59999 19.6 13.2112, 8.39999 21.3749 11.2, 11.2 22.0215 11.2, 16.5444 19.6 11.2, 
14 21.6899 11.2, 14 19.6 13.1967, 33.7466 19.6 11.2, 56 19.6 9.39201, 59.623 19.6 11.2, 58.8 21.034 11.2, 58.8 19.6 10.818, -69.449 22.4 11.2, -38.7669 22.4 11.2, -25.9652 22.4 11.2, 
-25.2 20.2957 11.2, -3.99942 22.4 11.2, 32.6648 22.4 11.2, 33.6 19.9987 11.2, 53.2 24.8802 11.2, 53.2 22.4 9.58376, 57.6309 22.4 11.2, 56 23.67 11.2, 56 22.4 10.6803, -68.7581 25.2 11.2, 
-38.9131 25.2 11.2, -39.2 25.2 9.48103, -27.2316 25.2 11.2, -4.4209 25.2 11.2, 29.3487 25.2 11.2, 30.8 24.0415 11.2, 30.8 25.2 13.7531, 47.6 27.572 11.2, 52.3931 25.2 11.2, 50.4 25.9396 11.2, 
50.4 25.2 10.487, -67.4491 28 11.2, -67.2 28.3705 11.2, -67.2 28 12.8717, -38.9966 28 11.2, -39.2 28 10.8062, -28.8217 28 11.2, -28 26.6716 11.2, -28 28 9.08772, -4.8297 28 11.2, 
24.3522 28 11.2, 25.2 27.479 11.2, 25.2 28 11.7008, 28 25.9225 11.2, 47.1607 28 11.2, -65.7778 30.8 11.2, -64.4 32.4861 11.2, -39.0699 30.8 11.2, -39.2 32.1085 11.2, -39.2 30.8 11.0808, 
-30.5383 30.8 11.2, -5.16879 30.8 11.2, 21.2852 30.8 11.2, 22.4 29.4534 11.2, 22.4 30.8 12.1209, 45.2792 30.8 11.2, 44.8 31.7092 11.2, -63.4791 33.6 11.2, -61.6 35.4721 11.2, -39.3196 33.6 11.2, 
-42 33.6 8.77812, -32.6486 33.6 11.2, -30.8 31.2701 11.2, -30.8 33.6 9.68646, -5.46945 33.6 11.2, -5.60001 34.6884 11.2, -5.60001 33.6 9.93767, 20.0565 33.6 11.2, 22.4 33.6 13.8612, 44.1629 33.6 11.2, 
-60.5032 36.4 11.2, -58.8 37.754 11.2, -40.2057 36.4 11.2, -42 38.0714 11.2, -42 36.4 10.3037, -34.2354 36.4 11.2, -33.6 35.674 11.2, -33.6 36.4 10.983, -30.8 36.4 8.68214, -5.77596 36.4 11.2, 
19.5571 36.4 11.2, 19.6 36.1035 11.2, 19.6 36.4 11.28, 43.1121 36.4 11.2, 42 38.6421 11.2, 65.0668 36.4 11.2, 67.4901 36.4 11.2, 67.2 36.0994 11.2, 67.2 36.4 11.1579, -56.2289 39.2 11.2, 
-56 39.3377 11.2, -56 39.2 10.8363, -53.2 40.4447 11.2, -53.2 39.2 8.45398, -50.4 40.8597 11.2, -47.6 40.6545 11.2, -47.6 39.2 9.33109, -43.5739 39.2 11.2, -44.8 39.7885 11.2, -44.8 39.2 10.6755, 
-34.8278 39.2 11.2, -33.6 39.2 10.6322, -6.1678 39.2 11.2, 19.534 39.2 11.2, 19.6 39.6183 11.2, 19.6 39.2 11.3495, 41.7553 39.2 11.2, 63.9398 39.2 11.2, 64.4 36.7027 11.2, 64.4 39.2 11.0804, 
68.7301 39.2 11.2, 67.2 39.2 10.9509, -34.2743 42 11.2, -33.6 43.3963 11.2, -33.6 42 10.8228, -6.76813 42 11.2, 20.0444 42 11.2, 40.0312 42 11.2, 39.2 43.0677 11.2, 39.2 42 12.3416, 
64.3303 42 11.2, 64.4 42.1652 11.2, 64.4 42 11.177, 68.151 42 11.2, 67.2 43.1773 11.2, 67.2 42 11.011, -33.1258 44.8 11.2, -30.8 44.8 9.11086, -7.75935 44.8 11.2, -8.40001 46.0362 11.2, 
21.4386 44.8 11.2, 22.4 45.8724 11.2, 22.4 44.8 12.7204, 33.6 47.5016 11.2, 37.5637 44.8 11.2, 36.4 45.8755 11.2, 36.4 44.8 12.3354, -31.3967 47.6 11.2, -30.8 48.2982 11.2, -30.8 47.6 10.6411, 
-9.41801 47.6 11.2, -11.2 49.5628 11.2, 25.1526 47.6 11.2, 25.2 47.6241 11.2, 25.2 47.6 11.2401, 28 48.3566 11.2, 28 47.6 12.3168, 33.2406 47.6 11.2, 30.8 48.323 11.2, 30.8 47.6 12.1521, 
-28.5784 50.4 11.2, -28 50.8605 11.2, -28 50.4 10.5597, -25.2 52.3122 11.2, -22.4 52.9303 11.2, -19.6 52.9851 11.2, -16.8 52.546 11.2, -12.3775 50.4 11.2, -14 51.4935 11.2, 8.31882 -56 14, 
8.39999 -56.0398 14, 8.39999 -56 13.932, 11.2 -57.0655 14, 11.2 -56 12.1162, 14 -57.6357 14, 16.8 -57.8419 14, 19.6 -57.6962 14, 25.1766 -56 14, 22.4 -57.1377 14, 22.4 -56 12.1557, 
2.79453 -53.2 14, 2.79999 -53.2038 14, 2.79999 -53.2 13.9938, 5.59999 -54.8934 14, 25.2 -55.9904 14, 29.0829 -53.2 14, 28 -54.2373 14, 28 -53.2 12.6661, -1.12701 -50.4 14, 0 -51.3259 14, 
0 -50.4 12.5353, 30.963 -50.4 14, 30.8 -50.6883 14, 30.8 -50.4 13.7261, -4.1403 -47.6 14, -2.8 -48.9134 14, -2.8 -47.6 12.0485, 32.0311 -47.6 14, -6.55383 -44.8 14, -5.60001 -45.904 14, 
-5.60001 -44.8 12.5105, 32.611 -44.8 14, -8.49689 -42 14, -8.40001 -42.1248 14, -8.40001 -42 13.8489, 33.0139 -42 14, 55.2261 -42 14, 56 -42.6729 14, 58.8 -43.939 14, 61.6 -44.2296 14, 
64.4 -43.8729 14, 68.7541 -42 14, 67.2 -42.907 14, -10.3091 -39.2 14, 33.4846 -39.2 14, 52.1327 -39.2 14, 53.2 -40.3709 14, 72.6719 -39.2 14, 70 -41.3478 14, -11.8232 -36.4 14, 
-11.2 -37.3739 14, -11.2 -36.4 13.1078, 34.5529 -36.4 14, 33.6 -38.7648 14, 49.4154 -36.4 14, 50.4 -37.3768 14, 75.2429 -36.4 14, 72.8 -39.0884 14, -68.4009 -33.6 14, -67.2 -33.9982 14, 
-67.2 -33.6 13.4215, -64.4 -34.3101 14, -64.4 -33.6 12.8984, -60.3047 -33.6 14, -61.6 -34.0191 14, -61.6 -33.6 13.283, -13.1174 -33.6 14, -11.2 -33.6 11.2993, 37.7593 -33.6 14, 36.4 -34.3713 14, 
45.7925 -33.6 14, 47.6 -34.6723 14, 77.1206 -33.6 14, 75.6 -35.8868 14, -74.0189 -30.8 14, -72.8 -31.731 14, -72.8 -30.8 12.6923, -70 -33.154 14, -58.8 -33.1629 14, -54.973 -30.8 14, 
-56 -31.6324 14, -13.9389 -30.8 14, 16.8 -28.4438 14, 19.6 -28.7731 14, 19.6 -30.8 16.3644, 22.4 -28.3804 14, 22.4 -30.8 16.4499, 39.2 -33.0069 14, 42 -32.5531 14, 44.8 -33.0111 14, 
78.3125 -30.8 14, -76.9641 -28 14, -75.6 -29.466 14, -75.6 -28 12.014, -52.477 -28 14, -53.2 -28.9269 14, -14.5327 -28 14, -14 -30.3696 14, -14 -28 13.4113, 11.2 -25.3344 14, 
15.447 -28 14, 14 -27.3563 14, 14 -28 14.7511, 23.2178 -28 14, 25.2 -28 15.3553, 79.2818 -28 14, 78.4 -30.4982 14, 78.4 -28 12.0161, -78.8585 -25.2 14, -78.4 -25.8927 14, 
-78.4 -25.2 13.1412, -51.065 -25.2 14, -14.6496 -25.2 14, -14 -25.2 13.2908, 11.0541 -25.2 14, 25.1372 -25.2 14, 25.2 -25.2 14.0953, 79.8091 -25.2 14, -80.1566 -22.4 14, -50.3175 -22.4 14, 
-50.4 -22.6644 14, -50.4 -22.4 14.1084, -14.2864 -22.4 14, -14 -21.5589 14, -14 -22.4 13.6909, 9.35423 -22.4 14, 25.157 -22.4 14, 25.2 -22.4 14.1591, 79.9683 -22.4 14, -80.8609 -19.6 14, 
-49.8875 -19.6 14, -50.4 -19.6 14.5061, -32.5938 -19.6 14, -30.8 -21.3087 14, -30.8 -19.6 16.1053, -28 -22.2538 14, -25.2 -21.8083 14, -21.6639 -19.6 14, -22.4 -20.1764 14, -13.5162 -19.6 14, 
8.65889 -19.6 14, 8.39999 -19.6 12.0986, 24.4857 -19.6 14, 79.7668 -19.6 14, 78.4 -19.6 11.6659, -81.1697 -16.8 14, -49.8892 -16.8 14, -50.4 -14.341 14, -50.4 -16.8 14.3937, -35.2076 -16.8 14, 
-33.6 -18.7877 14, -33.6 -16.8 15.5464, -18.9645 -16.8 14, -19.6 -17.5099 14, -19.6 -16.8 15.5288, -11.8169 -16.8 14, -11.2 -16.3391 14, -11.2 -16.8 12.0418, 8.63513 -16.8 14, 8.39999 -16.8 13.3336, 
23.3447 -16.8 14, 44.8 -15.5628 14, 47.6 -16.6373 14, 47.6 -16.8 14.498, 50.4 -16.6369 14, 50.4 -16.8 14.4217, 53.2 -15.7466 14, 56 -14.2643 14, 79.1346 -16.8 14, 78.4 -14.9566 14, 
78.4 -16.8 12.8653, -81.169 -14 14, -50.4579 -14 14, -37.3136 -14 14, -36.4 -15.293 14, -36.4 -14 14.6717, -17.629 -14 14, -8.65958 -14 14, -8.40001 -13.8547 14, -5.60001 -11.9604 14, 
9.1488 -14 14, 8.39999 -14 12.9176, 21.5694 -14 14, 22.4 -15.0723 14, 22.4 -14 12.6767, 42.7352 -14 14, 42 -13.3933 14, 56.4164 -14 14, 58.8 -12.3044 14, 78.0145 -14 14, 
-80.8925 -11.2 14, -51.603 -11.2 14, -53.2 -9.37552 14, -53.2 -11.2 15.5054, -38.8625 -11.2 14, -36.4 -11.2 16.0009, -17.1261 -11.2 14, -4.40236 -11.2 14, -2.8 -10.2671 14, 0 -8.6843 14, 
10.4055 -11.2 14, 8.39999 -11.2 12.556, 18.7278 -11.2 14, 19.6 -11.7275 14, 19.6 -11.2 13.4934, 39.8115 -11.2 14, 39.2 -10.4523 14, 39.2 -11.2 11.5, 60.4203 -11.2 14, 61.6 -10.1132 14, 
76.3907 -11.2 14, 75.6 -10.0713 14, 75.6 -11.2 13.1349, -80.3435 -8.40001 14, -54.0496 -8.40001 14, -56 -6.84366 14, -39.842 -8.40001 14, -39.2 -10.2017 14, -39.2 -8.40001 14.4394, -16.954 -8.40001 14, 
0.610214 -8.40001 14, 2.79999 -6.95813 14, 2.79999 -8.40001 11.6073, 5.59999 -8.40001 11.6053, 8.39999 -8.40001 12.3969, 11.2 -10.1996 14, 11.2 -8.40001 13.1632, 14 -9.2623 14, 14 -8.40001 13.4252, 16.8 -9.86008 14, 
16.8 -8.40001 12.9565, 19.6 -8.40001 11.8313, 37.4819 -8.40001 14, 36.4 -6.60622 14, 36.4 -8.40001 11.5496, 64.0381 -8.40001 14, 64.4 -7.98404 14, 64.4 -8.40001 13.4129, 67.2 -6.23927 14, 67.2 -8.40001 11.805, 
70 -5.94524 14, 70 -8.40001 11.951, 73.9228 -8.40001 14, 72.8 -7.2151 14, 72.8 -8.40001 13.1393, -79.494 -5.60001 14, -78.4 -3.04872 14, -61.6 -3.05989 14, -57.6612 -5.60001 14, -58.8 -4.83539 14, 
-40.1158 -5.60001 14, -39.2 -5.60001 14.7623, -16.9837 -5.60001 14, 4.6572 -5.60001 14, 5.59999 -3.86893 14, 5.59999 -5.60001 13.116, 8.39999 -5.60001 12.3324, 11.2 -5.60001 12.2439, 14 -5.60001 12.1122, 16.8 -5.60001 11.6512, 
35.6789 -5.60001 14, -78.2636 -2.8 14, -62.07 -2.8 14, -64.4 -1.28288 14, -39.8446 -2.8 14, -39.2 -0.111908 14, -39.2 -2.8 14.6077, -17.171 -2.8 14, 6.13452 -2.8 14, 8.39999 -2.8 12.1041, 
11.2 -2.8 11.3481, 34.4129 -2.8 14, 33.6 -2.8 12.4499, -76.322 0 14, -75.6 0.80098 14, -75.6 0 12.107, -72.8 1.95209 14, -70 1.57074 14, -66.8557 0 14, -67.2 0.25502 14, 
-67.2 0 12.9537, -39.166 0 14, -36.4 0 16.2456, -17.4963 0 14, -19.6 0 16.6824, 6.39403 0 14, 8.39999 0 11.2457, 33.7464 0 14, 33.6 0 13.6388, -37.7513 2.79999 14, 
-36.4 4.17038 14, -36.4 2.79999 14.7606, -33.6 5.22978 14, -33.6 2.79999 15.954, -17.9371 2.79999 14, -19.6 2.79999 15.765, 5.92216 2.79999 14, 33.6393 2.79999 14, 33.6 2.79999 13.8662, -32.2288 5.59999 14, 
-30.8 5.93803 14, -30.8 5.59999 14.298, -28 6.76053 14, -28 5.59999 15.019, -25.2 7.81046 14, -25.2 5.59999 15.6582, -22.4 5.59999 15.8017, -18.4191 5.59999 14, -19.6 5.59999 14.9321, 5.0639 5.59999 14, 
5.59999 3.66589 14, 34.5137 5.59999 14, -23.6517 8.39999 14, -22.4 9.75417 14, -22.4 8.39999 14.3994, -18.5334 8.39999 14, -19.6 8.39999 14.4819, 3.95604 8.39999 14, 22.4 10.7628 14, 25.2 9.9814 14, 
28 9.92412 14, 30.8 11.0802 14, 36.4 6.95676 14, 39.2 7.54083 14, 42 7.74989 14, 44.8 7.8284 14, 47.6 7.83153 14, 50.4 7.7733 14, 53.2 7.65694 14, 56 7.48946 14, 
58.8 7.30182 14, 58.8 8.39999 11.5458, 61.6 7.20593 14, 61.6 8.39999 12.571, 65.6966 8.39999 14, 64.4 7.60905 14, 64.4 8.39999 13.4971, -52.629 11.2 14, -50.4 10.5928 14, -47.6 9.96761 14, 
-44.8 9.61168 14, -40.8299 11.2 14, -42 10.0575 14, -42 11.2 16.5331, -21.3333 11.2 14, -19.6 11.2 14.8943, -15.4052 11.2 14, -16.8 9.87801 14, -16.8 11.2 14.9648, 2.69951 11.2 14, 
2.79999 10.9942 14, 2.79999 11.2 16.5457, 21.6906 11.2 14, 19.6 12.5493 14, 30.8979 11.2 14, 61.6 11.2 11.3543, 64.4 11.2 12.6863, 67.2498 11.2 14, 67.2 11.0493 14, 67.2 11.2 13.9759, 
-62.7803 14 14, -61.6 13.5663 14, -61.6 14 15.3391, -58.8 12.7059 14, -56 11.9882 14, -53.2 11.3204 14, -39.4584 14 14, -22.0701 14 14, -14 11.7991 14, -10.1269 14 14, 
-11.2 13.3883 14, -11.2 14 16.4502, 1.71242 14 14, 18.246 14 14, 16.8 15.6761 14, 32.3727 14 14, 61.6 14 11.2815, 64.4 14 12.5334, 67.8036 14 14, 67.2 14 13.7357, 
-66.9114 16.8 14, -64.4 14.7855 14, -38.7581 16.8 14, -39.2 14.8967 14, -23.2288 16.8 14, -22.4 14.539 14, -22.4 16.8 16.6593, -5.67763 16.8 14, -8.40001 15.0218 14, 1.90976 16.8 14, 
2.79999 17.4486 14, 2.79999 16.8 16.1598, 5.59999 19.2156 14, 15.8819 16.8 14, 14 18.7319 14, 14 16.8 16.7845, 33.0361 16.8 14, 61.6 16.8 11.5201, 64.4 16.8 12.5485, 68.3762 16.8 14, 
67.2 16.8 13.5567, -68.3118 19.6 14, -67.2 17.3061 14, -67.2 19.6 15.8393, -38.212 19.6 14, -24.6443 19.6 14, -3.68198 19.6 14, -5.60001 16.8962 14, 6.64001 19.6 14, 8.39999 20.0331 14, 
8.39999 19.6 15.1401, 12.4159 19.6 14, 11.2 20.0542 14, 11.2 19.6 14.8353, 33.184 19.6 14, 33.6 19.6 11.7827, 61.6 19.6 11.7593, 64.4 19.6 12.5262, 69.3467 19.6 14, 67.2 19.6 13.3155, 
-68.5664 22.4 14, -37.662 22.4 14, -26.4302 22.4 14, -25.2 20.455 14, -3.81158 22.4 14, 32.6091 22.4 14, 58.8 22.4 11.4032, 61.6 22.4 11.8968, 64.4 22.4 12.4087, 67.2 22.4 12.9922, 
70.8555 22.4 14, 70 20.7454 14, 70 22.4 13.725, -68.1282 25.2 14, -67.2 27.592 14, -67.2 25.2 16.7496, -36.9471 25.2 14, -28.5967 25.2 14, -28 24.573 14, -28 25.2 13.1064, 
-4.25002 25.2 14, 30.8998 25.2 14, 53.2 25.2 11.3092, 56 25.2 11.546, 58.8 25.2 11.7199, 61.6 25.2 11.9213, 64.4 25.2 12.2041, 67.2 25.2 12.6098, 72.5954 25.2 14, 70 25.2 13.1961, 
-67.0754 28 14, -34.8731 28 14, -36.4 26.6792 14, -36.4 28 13.501, -32.259 28 14, -30.8 27.3662 14, -30.8 28 13.4708, -4.66466 28 14, 27.9538 28 14, 28 27.9583 14, 
28 28 14.0654, 30.8 25.2953 14, 47.6 28 11.4112, 50.4 28 12.0986, 53.2 28 12.2078, 56 28 12.0775, 58.8 28 11.9236, 61.6 28 11.8615, 64.4 28 11.9444, 67.2 28 12.2025, 
70 28 12.6782, 74.1298 28 14, 72.8 25.517 14, 72.8 28 13.4645, -65.7002 30.8 14, -64.4 32.5971 14, -36.4 30.8 12.6468, -33.6 28.6387 14, -33.6 30.8 12.8452, -30.8 30.8 11.4712, 
-5.00291 30.8 14, 24.73 30.8 14, 25.2 30.3504 14, 25.2 30.8 14.4749, 47.6 32.1388 14, 47.6 30.8 12.9563, 50.4 31.9265 14, 50.4 30.8 13.3797, 53.2 33.4688 14, 53.2 30.8 13.0681, 
56 30.8 12.5422, 58.8 30.8 12.0665, 61.6 30.8 11.7605, 64.4 30.8 11.6675, 67.2 30.8 11.8048, 70 30.8 12.2024, 75.2012 30.8 14, 72.8 30.8 12.9425, -63.6961 33.6 14, -61.6 35.9295 14, 
-39.2 33.6 11.2709, -36.4 33.6 12.0748, -33.6 33.6 11.7413, -5.29861 33.6 14, -5.60001 36.1827 14, 22.5471 33.6 14, 45.3762 33.6 14, 44.8 33.9473 14, 44.8 33.6 13.2125, 53.3051 33.6 14, 
56 33.6 13.034, 58.8 33.6 12.2115, 61.6 33.6 11.6645, 64.4 33.6 11.4103, 67.2 33.6 11.4487, 70 33.6 11.799, 72.8 33.6 12.5405, 75.7812 33.6 14, 75.6 32.7078 14, 75.6 33.6 13.8892, 
-61.1254 36.4 14, -58.8 38.4582 14, -39.2 36.4 11.557, -36.4 36.4 11.7829, -5.62175 36.4 14, 21.4551 36.4 14, 22.4 33.9234 14, 22.4 36.4 15.3212, 42.643 36.4 14, 42 37.0447 14, 
55.3159 36.4 14, 56 37.5108 14, 56 36.4 13.6665, 58.8 36.4 12.4269, 61.6 36.4 11.6203, 64.4 36.4 11.2097, 70 36.4 11.505, 72.8 36.4 12.3044, 75.86 36.4 14, 75.6 38.0163 14, 
75.6 36.4 13.8182, -57.7068 39.2 14, -56 40.3699 14, -53.2 41.6468 14, -42 39.2 11.6775, -39.2 39.2 12.0914, -36.4 39.2 11.8225, -6.01341 39.2 14, 21.1446 39.2 14, 22.4 39.2 15.8715, 
40.2905 39.2 14, 39.2 40.3744 14, 56.7863 39.2 14, 58.8 39.2 12.7922, 61.6 39.2 11.6809, 70 39.2 11.3772, 75.422 39.2 14, 72.8 39.2 12.3166, -51.9257 42 14, -50.4 42.4976 14, 
-50.4 42 13.2086, -47.6 42.9274 14, -47.6 42 12.8661, -44.8 43.0648 14, -44.8 42 13.0294, -42 43.225 14, -42 42 13.1792, -39.2 43.9995 14, -39.2 42 12.9991, -36.4 42 12.2809, 
-6.62535 42 14, 21.6487 42 14, 22.4 43.3341 14, 22.4 42 15.1239, 37.6204 42 14, 36.4 43.1167 14, 36.4 42 15.8235, 58.0552 42 14, 58.8 43.6353 14, 58.8 42 13.4248, 
61.6 42 11.9254, 70 42 11.5241, 74.4682 42 14, 72.8 42 12.7446, -38.1098 44.8 14, -36.4 45.9915 14, -36.4 44.8 13.3082, -33.6 44.8 11.5961, -7.65436 44.8 14, -8.40001 46.1529 14, 
23.8027 44.8 14, 25.2 45.6539 14, 25.2 44.8 15.1166, 28 46.3057 14, 28 44.8 15.9298, 30.8 46.0747 14, 30.8 44.8 15.6476, 33.9237 44.8 14, 33.6 45.0193 14, 33.6 44.8 14.2942, 
59.4716 44.8 14, 61.6 44.8 12.5081, 64.4 44.8 11.571, 67.2 44.8 11.4694, 70 44.8 12.1818, 72.8338 44.8 14, 72.8 44.8446 14, 72.8 44.8 13.9695, -34.7589 47.6 14, -33.6 48.5771 14, 
-33.6 47.6 13.178, -9.37759 47.6 14, -11.2 49.5561 14, 61.3769 47.6 14, 61.6 47.8908 14, 61.6 47.6 13.8034, 64.4 49.3621 14, 64.4 47.6 12.628, 67.2 49.1335 14, 67.2 47.6 12.6751, 
70.0724 47.6 14, 70 47.6628 14, 70 47.6 13.941, -31.2836 50.4 14, -30.8 50.7503 14, -30.8 50.4 13.5362, -28 52.2908 14, -25.2 53.1022 14, -16.8 52.6685 14, -12.3646 50.4 14, 
-14 51.5238 14, -24.2863 53.2 14, -22.4 53.457 14, -22.4 53.2 12.7885, -19.39 53.2 14, -19.6 53.2566 14, -19.6 53.2 13.534, 6.44063 -56 16.8, 8.39999 -56.9586 16.8, 11.2 -57.8795 16.8, 
14 -58.4251 16.8, 16.8 -58.6638 16.8, 19.6 -58.6067 16.8, 22.4 -58.2169 16.8, 27.8373 -56 16.8, 25.2 -57.3899 16.8, 25.2 -56 14.021, 1.4823 -53.2 16.8, 2.79999 -54.1197 16.8, 5.59999 -55.6447 16.8, 
28 -55.9021 16.8, 31.0347 -53.2 16.8, 30.8 -53.4677 16.8, 30.8 -53.2 16.4974, -2.13829 -50.4 16.8, 0 -52.1746 16.8, 32.6338 -50.4 16.8, -5.00667 -47.6 16.8, -2.8 -49.7942 16.8, 33.3418 -47.6 16.8, 
-7.3815 -44.8 16.8, -5.60001 -46.8952 16.8, 33.6841 -44.8 16.8, 33.6 -45.4263 16.8, 33.6 -44.8 16.6278, -9.39719 -42 16.8, -8.40001 -43.3083 16.8, 33.9365 -42 16.8, 33.6 -42 15.9522, 55.335 -42 16.8, 
56 -42.5645 16.8, 56 -42 18.6923, 58.8 -43.8682 16.8, 61.6 -44.2086 16.8, 64.4 -43.9148 16.8, 69.0677 -42 16.8, 67.2 -43.0359 16.8, -11.1078 -39.2 16.8, 34.3462 -39.2 16.8, 33.6 -39.2 14.4855, 
52.1893 -39.2 16.8, 53.2 -40.2777 16.8, 70 -41.5446 16.8, 73.0644 -39.2 16.8, 72.8 -39.4493 16.8, 72.8 -39.2 14.9621, 72.8 -39.2 19.0684, -12.8523 -36.4 16.8, -11.2 -39.0147 16.8, 35.5488 -36.4 16.8, 
49.4261 -36.4 16.8, 50.4 -37.3135 16.8, 75.6432 -36.4 16.8, 75.6 -36.4528 16.8, 75.6 -36.4 16.5455, 75.6 -36.4 17.5293, -72.4242 -33.6 16.8, -70 -34.9511 16.8, -70 -33.6 14.753, -67.2 -35.7732 16.8, 
-64.4 -36.0459 16.8, -61.6 -35.8114 16.8, -56.5886 -33.6 16.8, -58.8 -34.9582 16.8, -58.8 -33.6 14.7466, -14.1973 -33.6 16.8, -14 -33.8945 16.8, -14 -33.6 16.4167, 19.6 -31.1031 16.8, 22.4 -31.0698 16.8, 
36.4 -35.5728 16.8, 40.4394 -33.6 16.8, 39.2 -33.9529 16.8, 39.2 -33.6 15.8721, 45.3136 -33.6 16.8, 47.6 -34.7236 16.8, 77.574 -33.6 16.8, -76.0221 -30.8 16.8, -75.6 -31.2204 16.8, -75.6 -30.8 16.1554, 
-72.8 -33.4013 16.8, -53.8119 -30.8 16.8, -56 -33.1869 16.8, -15.4286 -30.8 16.8, -14 -30.8 14.1523, 14 -29.3392 16.8, 14 -30.8 18.5811, 17.9353 -30.8 16.8, 16.8 -30.561 16.8, 16.8 -30.8 17.0787, 
23.5335 -30.8 16.8, 25.2 -29.8455 16.8, 25.2 -30.8 17.6833, 42 -33.2209 16.8, 44.8 -33.3472 16.8, 78.9006 -30.8 16.8, 78.4 -31.7795 16.8, 78.4 -30.8 14.5141, -78.2978 -28 16.8, -52.4248 -28 16.8, 
-53.2 -29.6729 16.8, -16.0503 -28 16.8, 11.9738 -28 16.8, 11.2 -27.1682 16.8, 11.2 -28 17.6743, 26.4185 -28 16.8, 79.8886 -28 16.8, -79.9628 -25.2 16.8, -78.4 -27.8297 16.8, -51.8064 -25.2 16.8, 
-16.1842 -25.2 16.8, 9.75117 -25.2 16.8, 26.4597 -25.2 16.8, 80.4445 -25.2 16.8, -80.9213 -22.4 16.8, -51.6591 -22.4 16.8, -15.8329 -22.4 16.8, 8.85132 -22.4 16.8, 25.7599 -22.4 16.8, 80.6766 -22.4 16.8, 
-81.5275 -19.6 16.8, -81.2 -20.9308 16.8, -81.2 -19.6 15.584, -51.817 -19.6 16.8, -30.0144 -19.6 16.8, -28 -21.3432 16.8, -25.2 -21.5168 16.8, -21.9986 -19.6 16.8, -22.4 -19.9507 16.8, -22.4 -19.6 18.1643, 
-14.4672 -19.6 16.8, -14 -19.2022 16.8, -14 -19.6 15.8411, 8.79141 -19.6 16.8, 24.4873 -19.6 16.8, 25.2 -21.1189 16.8, 47.6 -17.6678 16.8, 50.4 -17.8006 16.8, 80.6061 -19.6 16.8, -81.781 -16.8 16.8, 
-81.2 -16.8 14.1723, -52.2362 -16.8 16.8, -32.3702 -16.8 16.8, -30.8 -19.0723 16.8, -19.9852 -16.8 16.8, -12.0669 -16.8 16.8, -11.2 -16.2355 16.8, 9.46831 -16.8 16.8, 22.6418 -16.8 16.8, 46.1005 -16.8 16.8, 
44.8 -16.0443 16.8, 53.0463 -16.8 16.8, 53.2 -16.7498 16.8, 53.2 -16.8 16.8939, 56 -14.9495 16.8, 80.1956 -16.8 16.8, -81.6688 -14 16.8, -81.2 -14 14.2154, -52.9836 -14 16.8, -53.2 -13.4489 16.8, 
-53.2 -14 17.3362, -34.2095 -14 16.8, -33.6 -15.1455 16.8, -33.6 -14 18.2226, -19.0744 -14 16.8, -19.6 -15.7691 16.8, -19.6 -14 17.7722, -8.4521 -14 16.8, -8.40001 -13.9704 16.8, -8.40001 -14 17.491, 
-5.60001 -12.0148 16.8, 11.1489 -14 16.8, 19.6154 -14 16.8, 22.4 -16.4881 16.8, 42.7694 -14 16.8, 42 -13.1565 16.8, 57.1884 -14 16.8, 58.8 -12.5507 16.8, 79.3646 -14 16.8, 78.4 -11.8762 16.8, 
78.4 -14 14.7983, -81.2366 -11.2 16.8, -81.2 -11.0401 16.8, -81.2 -11.2 16.5582, -54.0516 -11.2 16.8, -35.5903 -11.2 16.8, -18.7289 -11.2 16.8, -19.6 -11.2 18.4139, -4.4221 -11.2 16.8, -2.8 -10.1135 16.8, 
11.2 -13.9393 16.8, 11.2 -11.2 14.4816, 14 -12.4696 16.8, 14 -11.2 15.3642, 16.8 -12.6394 16.8, 16.8 -11.2 15.023, 19.6 -13.9863 16.8, 40.458 -11.2 16.8, 39.2 -9.3197 16.8, 60.3092 -11.2 16.8, 
61.6 -9.65843 16.8, 78.0709 -11.2 16.8, -80.6714 -8.40001 16.8, -55.7663 -8.40001 16.8, -56 -8.11223 16.8, -56 -8.40001 17.9893, -36.619 -8.40001 16.8, -36.4 -9.01628 16.8, -36.4 -8.40001 17.2344, -18.6656 -8.40001 16.8, 
-19.6 -8.40001 18.4854, -0.338669 -8.40001 16.8, 0 -8.11446 16.8, 0 -8.40001 15.3407, 38.5532 -8.40001 16.8, 62.9485 -8.40001 16.8, 64.4 -6.2818 16.8, 76.4357 -8.40001 16.8, 75.6 -7.02803 16.8, 75.6 -8.40001 15.6658, 
-79.8569 -5.60001 16.8, -61.6 -2.80766 16.8, -58.2427 -5.60001 16.8, -58.8 -5.07526 16.8, -37.0829 -5.60001 16.8, -36.4 -5.60001 18.1587, -18.7966 -5.60001 16.8, -19.6 -5.60001 18.1711, 2.70325 -5.60001 16.8, 2.79999 -5.44913 16.8, 
2.79999 -5.60001 16.542, 36.9994 -5.60001 16.8, 36.4 -4.08513 16.8, 36.4 -5.60001 15.2698, 65.2428 -5.60001 16.8, 67.2 -5.60001 14.7836, 70 -5.60001 14.351, 74.339 -5.60001 16.8, 72.8 -3.39659 16.8, 72.8 -5.60001 15.4374, 
-78.7062 -2.8 16.8, -78.4 -2.16331 16.8, -78.4 -2.8 14.8285, -61.6118 -2.8 16.8, -64.4 -0.805389 16.8, -36.8797 -2.8 16.8, -36.4 -1.4798 16.8, -36.4 -2.8 17.6612, -19.1226 -2.8 16.8, -19.6 -0.425339 16.8, 
-19.6 -2.8 17.5418, 4.38625 -2.8 16.8, 5.59999 -2.8 14.5235, 35.7688 -2.8 16.8, 67.0761 -2.8 16.8, 67.2 -2.09372 16.8, 67.2 -2.8 16.6812, 71.7972 -2.8 16.8, 70 -0.308868 16.8, 70 -2.8 16.0969, 
-76.9174 0 16.8, -75.6 1.39108 16.8, -72.8 2.37866 16.8, -70 2.03487 16.8, -65.9374 0 16.8, -67.2 0.856873 16.8, -35.5847 0 16.8, -33.6 1.7039 16.8, -33.6 0 18.9119, -19.7288 0 16.8, 
-22.4 0 19.4571, 4.98564 0 16.8, 5.59999 0 15.2175, 34.9261 0 16.8, -31.2089 2.79999 16.8, -30.8 2.94734 16.8, -30.8 2.79999 16.9939, -28 3.72914 16.8, -28 2.79999 17.94, -25.2 4.22815 16.8, 
-25.2 2.79999 18.2051, -21.2636 2.79999 16.8, -22.4 3.9348 16.8, -22.4 2.79999 17.5402, 4.98195 2.79999 16.8, 5.59999 2.79999 14.6903, 34.5486 2.79999 16.8, 66.4362 2.79999 16.8, 69.8155 2.79999 16.8, 67.2 1.5948 16.8, 
67.2 2.79999 16.5104, 4.53851 5.59999 16.8, 34.918 5.59999 16.8, 60.4415 5.59999 16.8, 61.6 5.10081 16.8, 61.6 5.59999 15.9983, 64.4 3.71483 16.8, 64.4 5.59999 15.2461, 67.2 5.59999 15.3616, 70.8943 5.59999 16.8, 
70 2.89702 16.8, 70 5.59999 16.2423, 3.75867 8.39999 16.8, 22.4 10.7377 16.8, 25.2 10.0939 16.8, 28 9.97647 16.8, 30.8 10.7485 16.8, 36.4 7.08868 16.8, 39.2 7.77271 16.8, 42 7.94812 16.8, 
44.8 7.96294 16.8, 47.6 7.87193 16.8, 50.4 7.67316 16.8, 53.2 7.34207 16.8, 56 6.83896 16.8, 58.8 6.11139 16.8, 67.2 8.39999 14.4484, 71.7603 8.39999 16.8, 70 8.39999 15.6475, -52.5166 11.2 16.8, 
-50.4 10.5987 16.8, -47.6 10.1065 16.8, -42.1451 11.2 16.8, -44.8 10.1106 16.8, 2.81023 11.2 16.8, 21.3902 11.2 16.8, 19.6 12.0562 16.8, 31.2584 11.2 16.8, 72.4928 11.2 16.8, 70 11.2 15.2389, 
-60.6659 14 16.8, -58.8 13.1738 16.8, -56 12.1693 16.8, -53.2 11.3543 16.8, -39.7212 14 16.8, -42 11.2731 16.8, -19.8633 14 16.8, -19.6 13.6358 16.8, -19.6 14 17.12, -16.8 12.4831 16.8, 
-16.8 14 18.9734, -11.4218 14 16.8, -14 12.9792 16.8, -14 14 18.933, 2.14897 14 16.8, 2.79999 11.2565 16.8, 2.79999 16.2346 16.8, 14 16.7902 16.8, 17.054 14 16.8, 16.8 14.2143 16.8, 
16.8 14 17.7749, 32.3928 14 16.8, 70 14 14.9301, 73.2906 14 16.8, 72.8 12.1848 16.8, 72.8 14 16.4653, -64.8858 16.8 16.8, -64.4 16.3797 16.8, -64.4 16.8 17.4258, -61.6 14.476 16.8, 
-38.26 16.8 16.8, -39.2 14.8767 16.8, -22.3492 16.8 16.8, -11.2 14.0752 16.8, -6.1167 16.8 16.8, -8.40001 15.4554 16.8, 3.05399 16.8 16.8, 5.59999 18.1704 16.8, 8.39999 18.8072 16.8, 13.9859 16.8 16.8, 
11.2 18.4106 16.8, 32.7307 16.8 16.8, 70 16.8 14.6004, 74.3082 16.8 16.8, 72.8 16.8 15.8812, -66.7185 19.6 16.8, -37.0029 19.6 16.8, -24.656 19.6 16.8, -22.4 16.8469 16.8, -3.99629 19.6 16.8, 
-5.60001 17.3869 16.8, 32.694 19.6 16.8, 70 19.6 14.205, 75.4945 19.6 16.8, 72.8 19.6 15.2726, -67.3183 22.4 16.8, -67.2 21.8868 16.8, -67.2 24.804 16.8, -67.2 22.4 17.0164, -35.2651 22.4 16.8, 
-36.4 20.8708 16.8, -36.4 22.4 15.7825, -27.5339 22.4 16.8, -25.2 20.1527 16.8, -3.9791 22.4 16.8, 32.2155 22.4 16.8, 72.8 22.4 14.6584, 76.7679 22.4 16.8, 75.6 19.8121 16.8, 75.6 22.4 16.0251, 
-67.1867 25.2 16.8, -36.4 25.2 14.5272, -33.6 24.0403 16.8, -33.6 25.2 15.9858, -30.8 24.2471 16.8, -30.8 25.2 15.8745, -28 22.7929 16.8, -4.33812 25.2 16.8, 31.1405 25.2 16.8, 72.8 25.2 14.0668, 
77.8285 25.2 16.8, 75.6 25.2 15.2872, -66.5719 28 16.8, -33.6 28 14.3363, -4.70081 28 16.8, 29.3846 28 16.8, 30.8 25.7665 16.8, 75.6 28 14.6734, 78.6085 28 16.8, 78.4 27.2748 16.8, 
78.4 28 16.6247, -65.4118 30.8 16.8, -64.4 32.4061 16.8, -5.00124 30.8 16.8, 27.181 30.8 16.8, 28 29.8033 16.8, 28 30.8 18.6252, 75.6 30.8 14.2014, 79.0978 30.8 16.8, 78.4 30.8 16.1674, 
-63.7049 33.6 16.8, -61.6 36.2358 16.8, -5.26855 33.6 16.8, 25.1149 33.6 16.8, 25.2 33.4861 16.8, 25.2 33.6 16.9202, 47.6 33.6 14.7018, 50.4 33.6 14.6365, 53.2 33.6 14.0346, 79.1861 33.6 16.8, 
78.4 33.6 16.0207, -61.4601 36.4 16.8, -58.8 39.0314 16.8, -5.57738 36.4 16.8, -5.60001 36.5473 16.8, -5.60001 36.4 15.4981, -5.60001 36.4 17.466, 23.7431 36.4 16.8, 25.2 36.4 18.6865, 42 37.9116 16.8, 
44.8 36.7567 16.8, 44.8 36.4 16.2723, 47.6 36.4852 16.8, 47.6 36.4 16.7158, 50.4 37.4354 16.8, 50.4 36.4 16.0747, 53.2 36.4 14.9589, 78.8658 36.4 16.8, 78.4 38.0898 16.8, 78.4 36.4 16.2892, 
-58.5919 39.2 16.8, -56 41.2038 16.8, -5.96677 39.2 16.8, 23.2965 39.2 16.8, 25.2 39.2 18.937, 36.4 41.3822 16.8, 39.9483 39.2 16.8, 39.2 39.6455 16.8, 52.3639 39.2 16.8, 53.2 40.0026 16.8, 
53.2 39.2 16.2985, 56 39.2 14.4605, 78.1419 39.2 16.8, 75.6 39.2 14.1382, -54.5582 42 16.8, -53.2 42.8034 16.8, -53.2 42 14.9492, -50.4 43.9509 16.8, -47.6 44.7321 16.8, -6.59448 42 16.8, 
24.2498 42 16.8, 25.2 42.8877 16.8, 25.2 42 17.6743, 28 43.9057 16.8, 28 42 19.0785, 30.8 43.7539 16.8, 30.8 42 19.5289, 35.2289 42 16.8, 33.6 42.8607 16.8, 33.6 42 18.7969, 
54.6453 42 16.8, 56 43.996 16.8, 56 42 15.5857, 77.0554 42 16.8, 75.6 44.3754 16.8, 75.6 42 15.0616, -47.3048 44.8 16.8, -44.8 45.4917 16.8, -44.8 44.8 15.971, -42 46.2957 16.8, 
-42 44.8 15.298, -39.2 47.405 16.8, -39.2 44.8 14.4921, -7.68088 44.8 16.8, -8.40001 46.0343 16.8, 56.554 44.8 16.8, 58.8 44.8 14.4791, 75.3175 44.8 16.8, -38.8494 47.6 16.8, -36.4 48.9895 16.8, 
-36.4 47.6 15.2974, -9.49417 47.6 16.8, -11.2 49.3856 16.8, 58.5231 47.6 16.8, 58.8 48.0023 16.8, 58.8 47.6 16.4164, 61.6 50.353 16.8, 70 49.7204 16.8, 72.8345 47.6 16.8, 72.8 47.6336 16.8, 
72.8 47.6 16.7525, -33.9693 50.4 16.8, -33.6 50.6232 16.8, -33.6 50.4 16.4657, -30.8 52.1058 16.8, -28 53.0486 16.8, -16.8 52.6316 16.8, -12.584 50.4 16.8, -14 51.3864 16.8, 61.7636 50.4 16.8, 
64.4 51.2172 16.8, 64.4 50.4 15.3905, 68.3008 50.4 16.8, 67.2 50.8925 16.8, 67.2 50.4 15.8909, -27.1715 53.2 16.8, -25.2 53.6439 16.8, -25.2 53.2 14.605, -22.4 53.7551 16.8, -19.0943 53.2 16.8, 
-19.6 53.3619 16.8, -19.6 53.2 19.2798, 15.1227 -58.8 19.6, 16.8 -59.0524 19.6, 16.8 -58.8 18.0103, 21.8346 -58.8 19.6, 19.6 -59.0846 19.6, 19.6 -58.8 18.1469, 6.15247 -56 19.6, 8.39999 -57.1317 19.6, 
11.2 -58.0845 19.6, 14 -58.6783 19.6, 22.4 -58.7414 19.6, 25.2 -58.1201 19.6, 29.7528 -56 19.6, 28 -57.0188 19.6, 28 -56 17.0554, 1.40414 -53.2 19.6, 2.79999 -54.1909 19.6, 5.59999 -55.7524 19.6, 
32.9007 -53.2 19.6, 30.8 -55.2377 19.6, -2.12393 -50.4 19.6, 0 -52.1923 19.6, 34.446 -50.4 19.6, 33.6 -51.9928 19.6, 33.6 -50.4 18.4823, -4.94785 -47.6 19.6, -2.8 -49.7643 19.6, 35.1539 -47.6 19.6, 
33.6 -47.6 17.3084, -7.30658 -44.8 19.6, -5.60001 -46.8178 19.6, 35.4841 -44.8 19.6, -9.3381 -42 19.6, -8.40001 -43.222 19.6, -8.40001 -42 22.0193, 35.8149 -42 19.6, 56.4762 -42 19.6, 58.8 -43.1793 19.6, 
58.8 -42 21.7747, 61.6 -43.6455 19.6, 64.4 -43.4292 19.6, 68.3106 -42 19.6, 67.2 -42.5872 19.6, 67.2 -42 21.1108, -11.1166 -39.2 19.6, 36.6615 -39.2 19.6, 36.4 -39.8812 19.6, 36.4 -39.2 19.3651, 
52.834 -39.2 19.6, 53.2 -39.5487 19.6, 53.2 -39.2 20.2956, 56 -41.7722 19.6, 72.7381 -39.2 19.6, 70 -41.2306 19.6, -69.4351 -36.4 19.6, -67.2 -37.2374 19.6, -67.2 -36.4 18.1237, -64.4 -37.6552 19.6, 
-64.4 -36.4 17.4953, -61.6 -37.5187 19.6, -61.6 -36.4 17.8573, -58.1007 -36.4 19.6, -58.8 -36.7512 19.6, -58.8 -36.4 19.1078, -12.9615 -36.4 19.6, -11.2 -39.0455 19.6, 39.1532 -36.4 19.6, 36.4 -36.4 17.6039, 
49.7581 -36.4 19.6, 50.4 -36.8698 19.6, 50.4 -36.4 21.1151, 75.496 -36.4 19.6, 72.8 -39.1525 19.6, -74.3434 -33.6 19.6, -72.8 -34.8044 19.6, -72.8 -33.6 17.243, -70 -36.2269 19.6, -54.1294 -33.6 19.6, 
-56 -35.3058 19.6, -56 -33.6 17.3618, -14.5233 -33.6 19.6, -14 -34.3384 19.6, -14 -33.6 21.5141, 14 -31.5195 19.6, 14 -33.6 22.2116, 16.8 -32.5991 19.6, 16.8 -33.6 20.9325, 19.6 -33.1454 19.6, 
19.6 -33.6 20.2426, 22.4 -33.1268 19.6, 22.4 -33.6 20.3317, 25.2 -32.1863 19.6, 25.2 -33.6 22.3152, 39.2 -36.3701 19.6, 42 -34.9475 19.6, 42 -33.6 17.5057, 44.8 -34.2824 19.6, 44.8 -33.6 17.644, 
47.6 -34.8382 19.6, 77.5202 -33.6 19.6, 75.6 -36.2686 19.6, -77.2502 -30.8 19.6, -75.6 -32.5514 19.6, -52.4248 -30.8 19.6, -53.2 -32.2437 19.6, -53.2 -30.8 18.0152, -15.8669 -30.8 19.6, 12.7785 -30.8 19.6, 
11.2 -29.4296 19.6, 11.2 -30.8 21.1283, 26.6724 -30.8 19.6, 78.9252 -30.8 19.6, 78.4 -31.7857 19.6, 78.4 -30.8 22.1507, -79.2255 -28 19.6, -78.4 -29.1967 19.6, -78.4 -28 17.1405, -51.7676 -28 19.6, 
-16.5749 -28 19.6, 9.94916 -28 19.6, 27.2208 -28 19.6, 79.9733 -28 19.6, -80.5523 -25.2 19.6, -51.7019 -25.2 19.6, -16.7462 -25.2 19.6, 8.75427 -25.2 19.6, 8.39999 -25.2 21.4122, 26.7757 -25.2 19.6, 
80.584 -25.2 19.6, -81.3495 -22.4 19.6, -81.2 -22.8344 19.6, -81.2 -22.4 18.7946, -51.9694 -22.4 19.6, -16.3499 -22.4 19.6, 8.49916 -22.4 19.6, 25.7583 -22.4 19.6, 80.877 -22.4 19.6, -81.8741 -19.6 19.6, 
-52.4552 -19.6 19.6, -28.8213 -19.6 19.6, -28 -20.6559 19.6, -22.8927 -19.6 19.6, -25.2 -21.141 19.6, -14.8164 -19.6 19.6, -14 -18.9897 19.6, 9.01204 -19.6 19.6, 24.1042 -19.6 19.6, 25.2 -21.3814 19.6, 
47.6 -18.9906 19.6, 47.6 -19.6 20.7124, 50.4 -19.4479 19.6, 50.4 -19.6 19.8103, 53.2 -18.402 19.6, 53.2 -19.6 21.0414, 80.887 -19.6 19.6, -81.9879 -16.8 19.6, -53.1264 -16.8 19.6, -53.2 -16.5414 19.6, 
-53.2 -16.8 20.9168, -31.2583 -16.8 19.6, -30.8 -17.7043 19.6, -21.0529 -16.8 19.6, -22.4 -19.1848 19.6, -11.9627 -16.8 19.6, -11.2 -16.3216 19.6, -8.40001 -14.0855 19.6, 10.4063 -16.8 19.6, 21.5411 -16.8 19.6, 
22.4 -17.5172 19.6, 22.4 -16.8 17.5182, 45.0348 -16.8 19.6, 44.8 -16.5962 19.6, 44.8 -16.8 20.4828, 55.2829 -16.8 19.6, 56 -16.2743 19.6, 56 -16.8 20.3154, 80.5978 -16.8 19.6, -81.7722 -14 19.6, 
-53.8732 -14 19.6, -32.8938 -14 19.6, -20.4271 -14 19.6, -8.30157 -14 19.6, -5.60001 -12.037 19.6, 11.2 -15.8265 19.6, 11.2 -14 16.8628, 14 -14.3231 19.6, 14 -14 18.977, 16.8 -14.3031 19.6, 
16.8 -14 18.9544, 19.6 -15.3364 19.6, 19.6 -14 16.8206, 42.8141 -14 19.6, 42 -12.8526 19.6, 58.2832 -14 19.6, 58.8 -13.4043 19.6, 58.8 -14 20.5919, 79.9633 -14 19.6, -81.2621 -11.2 19.6, 
-81.2 -10.9454 19.6, -81.2 -11.2 20.0326, -54.8529 -11.2 19.6, -56 -8.86064 19.6, -34.2603 -11.2 19.6, -33.6 -12.7531 19.6, -20.2021 -11.2 19.6, -4.47705 -11.2 19.6, -2.8 -9.94615 19.6, 40.9322 -11.2 19.6, 
60.6442 -11.2 19.6, 61.6 -9.65611 19.6, 78.9385 -11.2 19.6, 78.4 -9.98489 19.6, 78.4 -11.2 17.8786, -80.6568 -8.40001 19.6, -56.2539 -8.40001 19.6, -35.1898 -8.40001 19.6, -20.2313 -8.40001 19.6, -0.858521 -8.40001 19.6, 
0 -7.54951 19.6, 39.3289 -8.40001 19.6, 39.2 -8.12967 19.6, 39.2 -8.40001 19.0385, 62.5747 -8.40001 19.6, 77.6393 -8.40001 19.6, -79.8404 -5.60001 19.6, -58.1794 -5.60001 19.6, -58.8 -4.86852 19.6, -35.6145 -5.60001 19.6, 
-20.523 -5.60001 19.6, 1.78239 -5.60001 19.6, 2.79999 -3.72145 19.6, 37.8685 -5.60001 19.6, 63.947 -5.60001 19.6, 64.4 -3.48157 19.6, 64.4 -5.60001 18.1664, 76.2289 -5.60001 19.6, 75.6 -4.10278 19.6, 75.6 -5.60001 18.46, 
-78.7246 -2.8 19.6, -78.4 -2.10632 19.6, -78.4 -2.8 21.872, -64.4 -0.236771 19.6, -60.9651 -2.8 19.6, -61.6 -2.22253 19.6, -61.6 -2.8 16.8464, -35.1418 -2.8 19.6, -33.6 -0.68248 19.6, -21.19 -2.8 19.6, 
-22.4 -0.241867 19.6, -22.4 -2.8 21.7482, 3.27097 -2.8 19.6, 36.6946 -2.8 19.6, 36.4 -1.78362 19.6, 36.4 -2.8 18.5523, 64.6859 -2.8 19.6, 74.8608 -2.8 19.6, 72.8 -2.8 17.2635, -77.0318 0 19.6, 
-75.6 1.52954 19.6, -72.8 2.57123 19.6, -70 2.35345 19.6, -64.8817 0 19.6, -67.2 1.37265 19.6, -32.6565 0 19.6, -30.8 0.847092 19.6, -30.8 0 22.1954, -28 1.46385 19.6, -22.6546 0 19.6, 
-25.2 1.40816 19.6, -25.2 0 21.7498, 3.97823 0 19.6, 35.7227 0 19.6, 64.3191 0 19.6, 64.4 -0.74527 19.6, 64.4 0 19.4623, 67.2 0 17.1603, 70 0 16.8958, 73.9592 0 19.6, 
72.8 0 18.2995, 4.11253 2.79999 19.6, 35.0717 2.79999 19.6, 62.5316 2.79999 19.6, 64.4 2.79999 17.5931, 70 2.79999 16.82, 73.7175 2.79999 19.6, 72.8 2.79999 18.5258, 3.83965 5.59999 19.6, 34.8919 5.59999 19.6, 
57.9635 5.59999 19.6, 58.8 5.20396 19.6, 58.8 5.59999 18.3073, 61.6 3.46045 19.6, 73.9406 5.59999 19.6, 72.8 5.59999 18.2141, 3.27191 8.39999 19.6, 22.4 10.7549 19.6, 25.2 10.0734 19.6, 28 9.77945 19.6, 
30.8 10.0074 19.6, 33.6 8.39999 21.6339, 36.4 7.67274 19.6, 36.4 8.39999 20.8315, 39.2 8.14595 19.6, 39.2 8.39999 20.578, 42 8.19223 19.6, 42 8.39999 20.8932, 44.8 8.11073 19.6, 44.8 8.39999 22.243, 
47.6 7.92296 19.6, 50.4 7.60271 19.6, 53.2 7.09918 19.6, 56 6.3372 19.6, 74.4243 8.39999 19.6, 72.8 8.39999 17.6579, -52.8439 11.2 19.6, -50.4 10.4145 19.6, -47.6 9.95644 19.6, -42.4028 11.2 19.6, 
-44.8 10.108 19.6, 2.60014 11.2 19.6, 2.79999 10.4588 19.6, 2.79999 11.2 16.9202, 16.8 13.6948 19.6, 21.3265 11.2 19.6, 19.6 11.9461 19.6, 32.2469 11.2 19.6, 33.6 11.2 21.6772, 75.0994 11.2 19.6, 
72.8 11.2 17.0522, -59.2558 14 19.6, -58.8 13.7335 19.6, -58.8 14 20.5738, -56 12.319 19.6, -53.2 11.2924 19.6, -39.4622 14 19.6, -42 11.3949 19.6, 2.27434 14 19.6, 2.79999 15.3167 19.6, 
16.3655 14 19.6, 14 15.8003 19.6, 32.6945 14 19.6, 75.9992 14 19.6, 75.6 12.7094 19.6, 75.6 14 19.1014, -63.066 16.8 19.6, -61.6 15.553 19.6, -61.6 16.8 21.9501, -37.4255 16.8 19.6, 
-39.2 14.3032 19.6, -21.0994 16.8 19.6, -19.6 15.4712 19.6, -19.6 16.8 21.8301, -16.8 14.3045 19.6, -14 14.2631 19.6, -11.2 14.9749 19.6, -7.25684 16.8 19.6, -8.40001 16.218 19.6, -8.40001 16.8 21.254, 
3.82709 16.8 19.6, 5.59999 17.6124 19.6, 8.39999 18.0439 19.6, 12.3553 16.8 19.6, 11.2 17.4629 19.6, 32.6377 16.8 19.6, 77.1067 16.8 19.6, 75.6 16.8 17.9305, -65.1221 19.6 19.6, -64.4 18.5623 19.6, 
-64.4 19.6 20.713, -35.2334 19.6 19.6, -36.4 18.2612 19.6, -36.4 19.6 17.9445, -24.5875 19.6 19.6, -22.4 17.7252 19.6, -4.74641 19.6 19.6, -5.60001 18.478 19.6, -5.60001 19.6 21.6226, 32.3524 19.6 19.6, 
78.2382 19.6 19.6, 75.6 19.6 16.8843, -66.0936 22.4 19.6, -33.6 21.182 19.6, -33.6 22.4 18.2869, -30.8 22.2042 19.6, -30.8 22.4 19.3154, -28 21.6058 19.6, -28 22.4 17.731, -25.2 20.027 19.6, 
-4.43498 22.4 19.6, 31.8062 22.4 19.6, 79.3836 22.4 19.6, 78.4 19.9901 19.6, 78.4 22.4 18.4323, -66.2698 25.2 19.6, -4.65332 25.2 19.6, 30.9424 25.2 19.6, 80.2625 25.2 19.6, 78.4 25.2 17.3775, 
-65.8678 28 19.6, -4.92661 28 19.6, 29.7319 28 19.6, 30.8 25.5524 19.6, 80.8137 28 19.6, -64.8899 30.8 19.6, -64.4 31.703 19.6, -64.4 30.8 21.3215, -5.16504 30.8 19.6, 28.3465 30.8 19.6, 
81.0466 30.8 19.6, -63.4975 33.6 19.6, -61.6 36.2793 19.6, -5.39056 33.6 19.6, -5.60001 35.6404 19.6, -5.60001 33.6 21.63, 26.9468 33.6 19.6, 28 31.5818 19.6, 80.9735 33.6 19.6, -61.513 36.4 19.6, 
-5.66611 36.4 19.6, 25.9818 36.4 19.6, 44.8 39.154 19.6, 80.5838 36.4 19.6, -59.0193 39.2 19.6, -58.8 39.4151 19.6, -58.8 39.2 18.185, -56 41.7572 19.6, -6.04996 39.2 19.6, 26.0106 39.2 19.6, 
28 41.3127 19.6, 28 39.2 21.9555, 30.8 41.9427 19.6, 33.6 41.6325 19.6, 36.4 40.9466 19.6, 39.2 40.1487 19.6, 44.3889 39.2 19.6, 42 39.4633 19.6, 42 39.2 18.9987, 45.1254 39.2 19.6, 
47.6 39.5407 19.6, 47.6 39.2 19.2099, 50.4 40.9134 19.6, 50.4 39.2 18.02, 79.8153 39.2 19.6, 78.4 39.2 17.2234, -55.629 42 19.6, -53.2 43.6144 19.6, -6.70947 42 19.6, 51.6575 42 19.6, 
53.2 43.4568 19.6, 53.2 42 18.2352, 78.5018 42 19.6, 78.4 42.1655 19.6, 78.4 42 19.4086, -50.6071 44.8 19.6, -50.4 44.9077 19.6, -50.4 44.8 19.3331, -47.6 46.0774 19.6, -47.6 44.8 16.9526, 
-44.8 46.9921 19.6, -7.89243 44.8 19.6, -8.40001 45.6263 19.6, 54.3879 44.8 19.6, 56 46.7515 19.6, 56 44.8 17.4744, 76.8304 44.8 19.6, 75.6 46.2932 19.6, 75.6 44.8 17.2885, -42.9328 47.6 19.6, 
-42 47.9643 19.6, -42 47.6 18.9944, -39.2 49.1316 19.6, -39.2 47.6 17.092, -36.4 50.3367 19.6, -9.82765 47.6 19.6, -11.2 48.9993 19.6, 56.8227 47.6 19.6, 58.8 49.6832 19.6, 74.3231 47.6 19.6, 
72.8 48.9565 19.6, -36.2591 50.4 19.6, -33.6 51.6919 19.6, -30.8 52.7121 19.6, -19.6 53.185 19.6, -16.8 52.3975 19.6, -13.1075 50.4 19.6, -14 51.0262 19.6, -14 50.4 22.2118, 59.998 50.4 19.6, 
61.6 51.4356 19.6, 61.6 50.4 16.9146, 64.4 52.0228 19.6, 67.2 51.7363 19.6, 70.3914 50.4 19.6, 70 50.6477 19.6, 70 50.4 18.8545, -28.7402 53.2 19.6, -28 53.4172 19.6, -28 53.2 18.1301, 
-25.2 53.8051 19.6, -19.7022 53.2 19.6, -22.4 53.7321 19.6, 16.6985 -58.8 22.4, 16.8 -58.8194 22.4, 16.8 -58.8 22.4624, 21.846 -58.8 22.4, 19.6 -58.9756 22.4, 19.6 -58.8 23.0523, 7.30101 -56 22.4, 
8.39999 -56.5869 22.4, 8.39999 -56 23.6133, 11.2 -57.6997 22.4, 14 -58.4134 22.4, 22.4 -58.7645 22.4, 25.2 -58.28 22.4, 28 -57.4166 22.4, 30.9074 -56 22.4, 30.8 -56.0605 22.4, 30.8 -56 22.191, 
2.55635 -53.2 22.4, 2.79999 -53.3787 22.4, 2.79999 -53.2 22.6962, 5.59999 -55.1726 22.4, 34.5498 -53.2 22.4, 33.6 -54.0634 22.4, 33.6 -53.2 20.9908, -1.02194 -50.4 22.4, 0 -51.2828 22.4, 0 -50.4 23.6355, 
36.3504 -50.4 22.4, -3.86705 -47.6 22.4, -2.8 -48.6885 22.4, -2.8 -47.6 23.7286, 37.3895 -47.6 22.4, 36.4 -50.2646 22.4, 36.4 -47.6 21.3627, -6.22133 -44.8 22.4, -5.60001 -45.5314 22.4, -5.60001 -44.8 23.2201, 
38.097 -44.8 22.4, 36.4 -44.8 20.7726, -8.26247 -42 22.4, 39.0379 -42 22.4, 36.4 -42 20.2245, 60.2832 -42 22.4, 61.6 -42.3233 22.4, 61.6 -42 22.8431, 65.2466 -42 22.4, 64.4 -42.2418 22.4, 
64.4 -42 22.7688, -10.262 -39.2 22.4, -8.40001 -41.7889 22.4, -8.40001 -39.2 25.1113, 40.9121 -39.2 22.4, 39.2 -41.7201 22.4, 39.2 -39.2 21.331, 54.5668 -39.2 22.4, 56 -40.2712 22.4, 56 -39.2 23.5882, 
58.8 -41.6788 22.4, 58.8 -39.2 25.1726, 67.2 -41.5677 22.4, 71.5612 -39.2 22.4, 70 -40.3164 22.4, 70 -39.2 24.2622, -71.2523 -36.4 22.4, -70 -37.1409 22.4, -70 -36.4 20.2396, -67.2 -38.171 22.4, 
-64.4 -38.6398 22.4, -61.6 -38.659 22.4, -58.8 -38.2004 22.4, -54.94 -36.4 22.4, -56 -37.0798 22.4, -56 -36.4 21.365, -12.1549 -36.4 22.4, -11.2 -37.6888 22.4, -11.2 -36.4 23.9573, 14 -33.7508 22.4, 
16.8 -34.6701 22.4, 16.8 -36.4 24.7032, 19.6 -35.0341 22.4, 19.6 -36.4 24.4816, 22.4 -34.808 22.4, 25.2 -33.6373 22.4, 39.2 -36.4 19.6241, 44.2965 -36.4 22.4, 42 -38.1544 22.4, 42 -36.4 21.069, 
50.967 -36.4 22.4, 53.2 -38.0709 22.4, 53.2 -36.4 24.2093, 74.7268 -36.4 22.4, 72.8 -38.3047 22.4, -75.196 -33.6 22.4, -72.8 -35.562 22.4, -52.0949 -33.6 22.4, -53.2 -34.9382 22.4, -53.2 -33.6 20.9098, 
-13.8252 -33.6 22.4, 13.7087 -33.6 22.4, 11.2 -31.8484 22.4, 11.2 -33.6 24.332, 25.2504 -33.6 22.4, 44.8 -36.056 22.4, 47.6 -35.1256 22.4, 50.4 -35.899 22.4, 76.9075 -33.6 22.4, 75.6 -35.3575 22.4, 
75.6 -33.6 25.032, -77.7655 -30.8 22.4, -75.6 -33.2312 22.4, -51.0543 -30.8 22.4, -15.4229 -30.8 22.4, -14 -33.2019 22.4, 10.1462 -30.8 22.4, 26.9147 -30.8 22.4, 78.3569 -30.8 22.4, -79.5713 -28 22.4, 
-78.4 -29.8227 22.4, -50.9076 -28 22.4, -16.3425 -28 22.4, 8.6584 -28 22.4, 8.39999 -26.3815 22.4, 8.39999 -28 23.6162, 27.034 -28 22.4, 79.5476 -28 22.4, 78.4 -30.6872 22.4, -80.7069 -25.2 22.4, 
-51.2079 -25.2 22.4, -16.6183 -25.2 22.4, 8.21851 -25.2 22.4, 26.4449 -25.2 22.4, 50.4 -25.2 24.7507, 53.2 -25.2 25.0371, 80.2571 -25.2 22.4, -81.3929 -22.4 22.4, -81.2 -23.0504 22.4, -81.2 -22.4 23.546, 
-51.7569 -22.4 22.4, -16.2104 -22.4 22.4, 8.54111 -22.4 22.4, 8.39999 -23.5677 22.4, 25.2906 -22.4 22.4, 47.6 -20.8439 22.4, 47.6 -22.4 24.6265, 50.4 -22.0422 22.4, 50.4 -22.4 22.7623, 53.2 -21.0719 22.4, 
53.2 -22.4 23.4756, 56 -22.4 25.0974, 80.6217 -22.4 22.4, -81.7845 -19.6 22.4, -52.4602 -19.6 22.4, -53.2 -17.0612 22.4, -28.7986 -19.6 22.4, -28 -20.6981 22.4, -23.8603 -19.6 22.4, -25.2 -20.8269 22.4, 
-14.5122 -19.6 22.4, -14 -19.2247 22.4, -14 -19.6 24.5432, 9.61069 -19.6 22.4, 23.3726 -19.6 22.4, 25.2 -22.2467 22.4, 46.654 -19.6 22.4, 44.8 -17.3425 22.4, 54.7548 -19.6 22.4, 56 -18.5917 22.4, 
56 -19.6 23.2815, 80.6958 -19.6 22.4, -81.7837 -16.8 22.4, -81.2 -16.8 24.805, -53.2683 -16.8 22.4, -31.17 -16.8 22.4, -30.8 -17.6072 22.4, -22.0957 -16.8 22.4, -22.4 -17.5871 22.4, -22.4 -16.8 23.2966, 
-11.7245 -16.8 22.4, -11.2 -16.4624 22.4, -8.40001 -14.1486 22.4, 12.0245 -16.8 22.4, 11.2 -17.3897 22.4, 11.2 -16.8 21.2429, 20.0724 -16.8 22.4, 22.4 -18.5149 22.4, 44.4848 -16.8 22.4, 57.4913 -16.8 22.4, 
58.8 -15.1511 22.4, 58.8 -16.8 23.9661, 80.4831 -16.8 22.4, -81.4581 -14 22.4, -81.2 -12.7434 22.4, -81.2 -14 23.3491, -54.0435 -14 22.4, -32.7216 -14 22.4, -21.4964 -14 22.4, -8.23474 -14 22.4, 
-5.60001 -11.9852 22.4, 14 -15.7366 22.4, 16.8 -15.5725 22.4, 19.6 -16.4772 22.4, 42.7814 -14 22.4, 42 -12.6595 22.4, 59.6319 -14 22.4, 79.9644 -14 22.4, -80.939 -11.2 22.4, -54.9445 -11.2 22.4, 
-56 -8.63441 22.4, -34.1248 -11.2 22.4, -33.6 -12.4497 22.4, -21.3244 -11.2 22.4, -4.61433 -11.2 22.4, -2.8 -9.71942 22.4, 41.1854 -11.2 22.4, 61.3002 -11.2 22.4, 61.6 -10.4766 22.4, 61.6 -11.2 23.3411, 
79.1308 -11.2 22.4, 78.4 -9.23883 22.4, -80.291 -8.40001 22.4, -56.1105 -8.40001 22.4, -35.0772 -8.40001 22.4, -21.4344 -8.40001 22.4, -1.29459 -8.40001 22.4, 0 -6.95422 22.4, 39.743 -8.40001 22.4, 39.2 -7.21321 22.4, 
62.6584 -8.40001 22.4, 78.0707 -8.40001 22.4, -79.441 -5.60001 22.4, -78.4 -2.95615 22.4, -57.6499 -5.60001 22.4, -58.8 -4.06273 22.4, -35.5173 -5.60001 22.4, -21.8559 -5.60001 22.4, -22.4 -3.85036 22.4, -22.4 -5.60001 24.2519, 
1.09978 -5.60001 22.4, 38.3709 -5.60001 22.4, 63.4843 -5.60001 22.4, 77.0002 -5.60001 22.4, -78.3259 -2.8 22.4, -60.0279 -2.8 22.4, -61.6 -1.37527 22.4, -34.8648 -2.8 22.4, -33.6 -1.42223 22.4, -30.8 -0.077652 22.4, 
-22.9129 -2.8 22.4, -25.2 -0.488525 22.4, 2.4657 -2.8 22.4, 2.79999 -1.39877 22.4, 2.79999 -2.8 21.0747, 37.1523 -2.8 22.4, 36.4 -0.716461 22.4, 63.677 -2.8 22.4, 64.4 -2.8 20.0992, 76.0697 -2.8 22.4, 
75.6 -0.615524 22.4, 75.6 -2.8 21.1231, -76.6914 0 22.4, -75.6 1.24246 22.4, -72.8 2.54224 22.4, -70 2.53172 22.4, -67.2 1.79343 22.4, -63.7176 0 22.4, -64.4 0.460175 22.4, -64.4 0 20.6963, 
-30.1301 0 22.4, -26.9853 0 22.4, -28 0.196884 22.4, -28 0 23.6785, 3.13139 0 22.4, 36.0648 0 22.4, 63.0479 0 22.4, 75.44 0 22.4, 3.27948 2.79999 22.4, 35.1117 2.79999 22.4, 
61.0941 2.79999 22.4, 61.6 2.10608 22.4, 61.6 2.79999 21.1053, 75.1761 2.79999 22.4, 3.04829 5.59999 22.4, 34.257 5.59999 22.4, 33.6 7.57617 22.4, 33.6 5.59999 23.8009, 57.1519 5.59999 22.4, 58.8 4.63217 22.4, 
75.2538 5.59999 22.4, 2.57759 8.39999 22.4, 2.79999 7.14131 22.4, 2.79999 8.39999 21.4177, 22.4 10.6929 22.4, 25.2 9.87671 22.4, 28 9.31334 22.4, 32.3839 8.39999 22.4, 30.8 8.82858 22.4, 30.8 8.39999 23.0987, 
44.947 8.39999 22.4, 47.6 8.13159 22.4, 47.6 8.39999 23.9791, 50.4 7.71501 22.4, 53.2 7.08333 22.4, 56 6.12274 22.4, 75.6025 8.39999 22.4, 75.6 8.37868 22.4, 75.6 8.39999 22.393, -52.9921 11.2 22.4, 
-50.4 10.1939 22.4, -47.6 9.71416 22.4, -42.3076 11.2 22.4, -44.8 9.94405 22.4, 2.07481 11.2 22.4, 16.8 13.5451 22.4, 21.2119 11.2 22.4, 19.6 11.9137 22.4, 33.9676 11.2 22.4, 36.4 9.0979 22.4, 
39.2 8.81447 22.4, 42 8.62662 22.4, 44.8 8.41679 22.4, 76.2445 11.2 22.4, 75.6 11.2 20.7461, -58.0919 14 22.4, -56 12.5836 22.4, -53.2 11.2648 22.4, -42 11.3453 22.4, -39.1825 14 22.4, 
-39.2 13.9771 22.4, -39.2 14 22.2201, -39.2 14 22.9689, 1.94943 14 22.4, 2.79999 15.706 22.4, 16.0807 14 22.4, 14 15.4599 22.4, 33.2839 14 22.4, 33.6 12.2813 22.4, 33.6 14 23.4058, 
77.1755 14 22.4, -61.3667 16.8 22.4, -58.8 14.4966 22.4, -36.748 16.8 22.4, -18.9408 16.8 22.4, -16.8 15.8273 22.4, -16.8 16.8 23.9701, -14 15.5671 22.4, -14 16.8 24.6353, -9.36462 16.8 22.4, 
-11.2 16.0982 22.4, -11.2 16.8 23.9054, 3.83977 16.8 22.4, 5.59999 17.5308 22.4, 8.39999 17.7962 22.4, 11.6694 16.8 22.4, 11.2 17.0772 22.4, 32.75 16.8 22.4, 78.2798 16.8 22.4, -63.5066 19.6 22.4, 
-61.6 17.0786 22.4, -33.8561 19.6 22.4, -36.4 17.1815 22.4, -23.8954 19.6 22.4, -22.4 18.6738 22.4, -22.4 19.6 24.4266, -19.6 17.0469 22.4, -5.89581 19.6 22.4, -8.40001 17.3044 22.4, 32.1873 19.6 22.4, 
79.5366 19.6 22.4, 78.4 17.0612 22.4, 78.4 19.6 19.9445, -64.6216 22.4 22.4, -64.4 21.8842 22.4, -64.4 22.4 22.7661, -33.6 19.8167 22.4, -30.8 21.0878 22.4, -28 21.1374 22.4, -25.2 20.2421 22.4, 
-5.17697 22.4 22.4, -5.60001 20.57 22.4, -5.60001 22.4 23.5952, 31.5145 22.4 22.4, 80.5924 22.4 22.4, -65.1007 25.2 22.4, -64.4 25.2 23.7493, -5.19443 25.2 22.4, -5.60001 25.2 23.9031, 30.6919 25.2 22.4, 
30.8 24.85 22.4, 30.8 25.2 21.0945, 81.3951 25.2 22.4, 81.2 24.5811 22.4, 81.2 25.2 21.9581, -64.9049 28 22.4, -64.4 29.756 22.4, -64.4 28 23.5361, -5.34903 28 22.4, -5.60001 28 23.5665, 
29.7135 28 22.4, 81.9906 28 22.4, 81.2 28 20.5898, -64.1628 30.8 22.4, -5.51019 30.8 22.4, -5.60001 32.1525 22.4, -5.60001 30.8 22.9026, 28.7428 30.8 22.4, 82.2046 30.8 22.4, 81.2 30.8 20.0145, 
-63.0468 33.6 22.4, -61.6 35.8891 22.4, -5.67636 33.6 22.4, 27.909 33.6 22.4, 28 33.3594 22.4, 28 33.6 22.8295, 82.0523 33.6 22.4, 81.2 33.6 20.2631, -61.2851 36.4 22.4, -5.90244 36.4 22.4, 
27.5035 36.4 22.4, 28 38.2757 22.4, 28 36.4 23.8162, 81.4969 36.4 22.4, 81.2 37.2438 22.4, 81.2 36.4 21.6029, -59.0111 39.2 22.4, -58.8 39.422 22.4, -58.8 39.2 23.6143, -56 41.9583 22.4, 
-6.29968 39.2 22.4, 28.3931 39.2 22.4, 30.8 40.7218 22.4, 33.6 41.2544 22.4, 36.4 41.2607 22.4, 39.2 41.0767 22.4, 42 40.9289 22.4, 44.8 41.045 22.4, 44.8 39.2 19.6556, 47.6 41.6712 22.4, 
80.6619 39.2 22.4, -55.9436 42 22.4, -53.2 43.9762 22.4, -7.02571 42 22.4, 48.2904 42 22.4, 50.4 43.1091 22.4, 50.4 42 20.9039, 79.4254 42 22.4, 78.4 43.5778 22.4, -51.6134 44.8 22.4, 
-50.4 45.49 22.4, -47.6 46.7153 22.4, -8.37862 44.8 22.4, -8.40001 44.833 22.4, -8.40001 44.8 22.4797, 52.6106 44.8 22.4, 53.2 45.3285 22.4, 53.2 44.8 21.5825, 77.6055 44.8 22.4, 75.6 47.0925 22.4, 
-45.0486 47.6 22.4, -44.8 47.7047 22.4, -44.8 47.6 22.0526, -42 48.8123 22.4, -39.2 49.8375 22.4, -14 50.3609 22.4, -10.4823 47.6 22.4, -11.2 48.3103 22.4, -11.2 47.6 24.2459, 55.6315 47.6 22.4, 
56 47.9946 22.4, 56 47.6 21.5241, 58.8 50.2613 22.4, 75.0567 47.6 22.4, 72.8 49.4824 22.4, -37.6724 50.4 22.4, -36.4 50.9552 22.4, -36.4 50.4 19.9295, -33.6 52.0303 22.4, -30.8 52.8222 22.4, 
-19.6 52.8118 22.4, -14.073 50.4 22.4, -16.8 51.9021 22.4, 59.0924 50.4 22.4, 61.6 51.7608 22.4, 64.4 52.2415 22.4, 67.2 51.9946 22.4, 71.1051 50.4 22.4, 70 51.0486 22.4, -28.6378 53.2 22.4, 
-28 53.344 22.4, -28 53.2 23.132, -25.2 53.5695 22.4, -25.2 53.2 23.9437, -21.7694 53.2 22.4, -22.4 53.3512 22.4, -22.4 53.2 22.9591, 10.1634 -56 25.2, 11.2 -56.4995 25.2, 11.2 -56 25.8824, 
14 -57.4625 25.2, 14 -56 27.2745, 16.8 -58.0353 25.2, 19.6 -58.2795 25.2, 22.4 -58.2156 25.2, 25.2 -57.8408 25.2, 28 -57.1341 25.2, 30.9032 -56 25.2, 30.8 -56.0474 25.2, 30.8 -56 25.364, 
5.10878 -53.2 25.2, 5.59999 -53.5448 25.2, 5.59999 -53.2 25.5685, 8.39999 -55.2066 25.2, 8.39999 -53.2 27.3183, 35.5254 -53.2 25.2, 33.6 -54.5655 25.2, 1.46039 -50.4 25.2, 2.79999 -51.5172 25.2, 2.79999 -50.4 26.1882, 
5.59999 -50.4 27.7806, 38.0606 -50.4 25.2, 36.4 -52.3354 25.2, 36.4 -50.4 22.5045, -1.46652 -47.6 25.2, 0 -49.0437 25.2, 0 -47.6 26.3086, 2.79999 -47.6 27.8634, 39.6127 -47.6 25.2, 39.2 -48.3894 25.2, 
39.2 -47.6 24.7471, -3.95331 -44.8 25.2, -2.8 -46.108 25.2, -2.8 -44.8 26.1441, 0 -44.8 27.8282, 40.9317 -44.8 25.2, 39.2 -44.8 23.5633, -6.19646 -42 25.2, -5.60001 -42.7348 25.2, -5.60001 -42 25.7561, 
-2.8 -42 27.8019, 39.2 -42 22.5346, 42.4738 -42 25.2, 42 -42.8449 25.2, 42 -42 24.8054, -8.33446 -39.2 25.2, -5.60001 -39.2 27.8217, 16.8 -36.8379 25.2, 16.8 -39.2 27.7914, 19.6 -36.9389 25.2, 
44.4588 -39.2 25.2, 42 -39.2 23.167, 58.8775 -39.2 25.2, 61.6 -40.2136 25.2, 61.6 -39.2 26.1193, 64.4 -40.411 25.2, 64.4 -39.2 26.4265, 68.6304 -39.2 25.2, 67.2 -39.8654 25.2, 67.2 -39.2 25.9521, 
-71.6352 -36.4 25.2, -70 -37.4123 25.2, -67.2 -38.4854 25.2, -64.4 -39.0243 25.2, -61.6 -39.1553 25.2, -58.8 -38.8832 25.2, -56 -38.1024 25.2, -53.0149 -36.4 25.2, -53.2 -36.532 25.2, -53.2 -36.4 24.9581, 
-10.4958 -36.4 25.2, -8.40001 -39.113 25.2, -8.40001 -36.4 27.767, 11.2 -34.4884 25.2, 11.2 -36.4 26.9804, 15.0698 -36.4 25.2, 14 -36.0963 25.2, 14 -36.4 25.5637, 22.1321 -36.4 25.2, 22.4 -36.3247 25.2, 
22.4 -36.4 25.3738, 25.2 -34.161 25.2, 47.0381 -36.4 25.2, 44.8 -38.778 25.2, 44.8 -36.4 22.8221, 54.6793 -36.4 25.2, 56 -37.344 25.2, 56 -36.4 25.8224, 58.8 -39.1693 25.2, 58.8 -36.4 27.0688, 
61.6 -36.4 27.9577, 70 -38.6222 25.2, 70 -36.4 27.5773, 72.9969 -36.4 25.2, 72.8 -36.5888 25.2, 72.8 -36.4 25.4238, -75.2738 -33.6 25.2, -72.8 -35.7169 25.2, -50.5817 -33.6 25.2, -12.5455 -33.6 25.2, 
-11.2 -35.3731 25.2, -11.2 -33.6 27.2086, 10.2235 -33.6 25.2, 8.39999 -33.6 27.6177, 25.5943 -33.6 25.2, 47.6 -35.7052 25.2, 50.4 -33.9049 25.2, 50.4 -33.6 25.5095, 53.2 -34.8984 25.2, 53.2 -33.6 25.8797, 
56 -33.6 26.9518, 75.5065 -33.6 25.2, -77.6994 -30.8 25.2, -75.6 -33.2776 25.2, -49.7829 -30.8 25.2, -50.4 -32.9892 25.2, -50.4 -30.8 24.0537, -14.16 -30.8 25.2, -14 -31.0161 25.2, -14 -30.8 25.4464, 
8.5638 -30.8 25.2, 8.39999 -29.951 25.2, 8.39999 -30.8 25.9162, 26.4054 -30.8 25.2, 50.4 -30.8 26.5661, 53.2 -30.8 26.381, 56 -30.8 27.3027, 77.2988 -30.8 25.2, 75.6 -33.4679 25.2, 75.6 -30.8 27.5788, 
-79.3753 -28 25.2, -78.4 -29.6159 25.2, -49.9679 -28 25.2, -50.4 -26.3826 25.2, -50.4 -28 24.1317, -15.4785 -28 25.2, 8.06546 -28 25.2, 26.3326 -28 25.2, 50.4 -26.3075 25.2, 50.4 -28 26.1001, 
53.2 -25.7169 25.2, 53.2 -28 26.0457, 56 -28 27.0797, 78.4559 -28 25.2, 78.4 -28.1237 25.2, 78.4 -28 25.2972, -80.4405 -25.2 25.2, -50.6009 -25.2 25.2, -15.9627 -25.2 25.2, 8.31848 -25.2 25.2, 
25.6719 -25.2 25.2, 49.7098 -25.2 25.2, 47.6 -22.9738 25.2, 53.5 -25.2 25.2, 56 -22.6338 25.2, 56 -25.2 26.3551, 58.8 -25.2 27.9229, 79.3495 -25.2 25.2, 78.4 -25.2 26.8628, -80.9978 -22.4 25.2, 
-51.3237 -22.4 25.2, -15.6182 -22.4 25.2, -14 -19.769 25.2, 9.21207 -22.4 25.2, 8.39999 -24.9207 25.2, 24.3629 -22.4 25.2, 25.2 -24.0974 25.2, 25.2 -22.4 22.6917, 47.3369 -22.4 25.2, 56.131 -22.4 25.2, 
58.8 -22.4 27.1241, 79.8259 -22.4 25.2, 78.4 -22.4 27.752, -81.2043 -19.6 25.2, -81.2 -19.6413 25.2, -81.2 -19.4896 25.2, -81.2 -19.6 25.2115, -52.155 -19.6 25.2, -29.7628 -19.6 25.2, -28 -21.3898 25.2, 
-24.5535 -19.6 25.2, -25.2 -20.4368 25.2, -25.2 -19.6 27.6331, -13.9256 -19.6 25.2, 10.8583 -19.6 25.2, 22.2319 -19.6 25.2, 22.4 -19.7461 25.2, 22.4 -19.6 24.8982, 45.6962 -19.6 25.2, 44.8 -18.1859 25.2, 
58.0432 -19.6 25.2, 58.8 -18.4907 25.2, 58.8 -19.6 25.8694, 79.9753 -19.6 25.2, -81.1255 -16.8 25.2, -53.0446 -16.8 25.2, -53.2 -16.269 25.2, -53.2 -16.8 23.4107, -31.8504 -16.8 25.2, -30.8 -18.8437 25.2, 
-23.0225 -16.8 25.2, -11.4663 -16.8 25.2, -11.2 -16.6157 25.2, -8.40001 -14.1447 25.2, 11.2 -19.1789 25.2, 14 -17.2833 25.2, 14 -16.8 24.3055, 16.8 -16.9258 25.2, 16.8 -16.8 24.9361, 19.6 -17.7217 25.2, 
19.6 -16.8 23.1191, 44.096 -16.8 25.2, 59.7641 -16.8 25.2, 61.6 -16.8 27.4342, 79.829 -16.8 25.2, -80.8008 -14 25.2, -53.8285 -14 25.2, -33.6391 -14 25.2, -33.6 -14.0891 25.2, -33.6 -14 25.0517, 
-22.3154 -14 25.2, -22.4 -14.4852 25.2, -22.4 -14 25.5205, -8.24786 -14 25.2, -5.60001 -11.8585 25.2, 42.6393 -14 25.2, 42 -12.7528 25.2, 61.1465 -14 25.2, 61.6 -12.7779 25.2, 61.6 -14 26.0001, 
79.3971 -14 25.2, 78.4 -14 27.4918, -80.2557 -11.2 25.2, -54.5975 -11.2 25.2, -34.9678 -11.2 25.2, -22.1062 -11.2 25.2, -22.4 -11.2 26.5732, -4.81631 -11.2 25.2, -2.8 -9.44702 25.2, 41.2029 -11.2 25.2, 
62.2769 -11.2 25.2, 78.7055 -11.2 25.2, 78.4 -10.1424 25.2, 78.4 -11.2 26.0603, -79.5183 -8.40001 25.2, -78.4 -8.40001 27.6034, -55.4813 -8.40001 25.2, -56 -7.06027 25.2, -56 -8.40001 22.9866, -36.1951 -8.40001 25.2, 
-22.2142 -8.40001 25.2, -22.4 -7.28334 25.2, -22.4 -8.40001 26.2093, -1.67322 -8.40001 25.2, 0 -6.37651 25.2, 39.8421 -8.40001 25.2, 39.2 -6.985 25.2, 63.0469 -8.40001 25.2, 77.8911 -8.40001 25.2, -78.6008 -5.60001 25.2, 
-78.4 -5.01897 25.2, -78.4 -5.60001 25.6472, -56.6783 -5.60001 25.2, -36.8592 -5.60001 25.2, -36.4 -7.51016 25.2, -36.4 -5.60001 24.2597, -22.7436 -5.60001 25.2, 0.585052 -5.60001 25.2, 38.4853 -5.60001 25.2, 63.3681 -5.60001 25.2, 
77.0896 -5.60001 25.2, -77.5213 -2.8 25.2, -61.6 -0.383667 25.2, -58.6515 -2.8 25.2, -58.8 -2.64426 25.2, -58.8 -2.8 24.9548, -36.4317 -2.8 25.2, -36.4 -2.75601 25.2, -36.4 -2.8 25.147, -33.6 -0.677521 25.2, 
-30.8 -0.0783691 25.2, -28 -0.274979 25.2, -24.0732 -2.8 25.2, -25.2 -1.55705 25.2, 1.88028 -2.8 25.2, 37.191 -2.8 25.2, 36.4 -0.899307 25.2, 63.1835 -2.8 25.2, 76.4198 -2.8 25.2, -75.8898 0 25.2, 
-75.6 0.367722 25.2, -75.6 0 25.8366, -72.8 2.20491 25.2, -70 2.50977 25.2, -67.2 2.06076 25.2, -62.3063 0 25.2, -64.4 1.10023 25.2, 2.4534 0 25.2, 2.79999 0 23.6915, 35.9238 0 25.2, 
62.3206 0 25.2, 75.9624 0 25.2, 75.6 0 23.1522, 2.52997 2.79999 25.2, 2.79999 2.79999 24.1318, 34.6406 2.79999 25.2, 33.6 4.89136 25.2, 60.5907 2.79999 25.2, 61.6 1.1772 25.2, 75.7182 2.79999 25.2, 
75.6 2.79999 24.5158, 75.6 2.79999 27.4479, 2.2617 5.59999 25.2, 2.79999 5.59999 23.2295, 33.015 5.59999 25.2, 30.8 7.55563 25.2, 57.3092 5.59999 25.2, 58.8 4.5078 25.2, 75.6726 5.59999 25.2, 75.6 5.59999 24.6737, 
75.6 5.59999 25.8728, 1.7942 8.39999 25.2, 22.4 10.5481 25.2, 25.2 9.53419 25.2, 28.7075 8.39999 25.2, 28 8.61833 25.2, 28 8.39999 25.881, 48.819 8.39999 25.2, 50.4 8.13089 25.2, 50.4 8.39999 26.1411, 
53.2 7.42087 25.2, 56 6.31516 25.2, 75.8712 8.39999 25.2, 75.6 8.39999 26.6341, -52.5527 11.2 25.2, -50.4 10.1275 25.2, -47.6 9.57658 25.2, -42.5757 11.2 25.2, -44.8 9.89879 25.2, 1.32492 11.2 25.2, 
16.8 13.5289 25.2, 21.0074 11.2 25.2, 19.6 11.8779 25.2, 36.0269 11.2 25.2, 36.4 10.8864 25.2, 36.4 11.2 25.6006, 39.2 9.73935 25.2, 42 9.27924 25.2, 44.8 8.9547 25.2, 47.6 8.6077 25.2, 
76.4122 11.2 25.2, -56.8827 14 25.2, -56 13.2211 25.2, -56 14 26.8138, -53.2 11.4496 25.2, -39.2727 14 25.2, -42 11.4765 25.2, 1.25352 14 25.2, 2.79999 16.6649 25.2, 16.0377 14 25.2, 
14 15.4131 25.2, 34.0785 14 25.2, 77.3271 14 25.2, -59.8158 16.8 25.2, -58.8 15.7029 25.2, -58.8 16.8 26.7897, -36.5624 16.8 25.2, -39.2 14.0601 25.2, 2.96094 16.8 25.2, 5.59999 17.8286 25.2, 
8.39999 17.914 25.2, 11.593 16.8 25.2, 11.2 17.0462 25.2, 33.0395 16.8 25.2, 33.6 15.0773 25.2, 78.4962 16.8 25.2, 78.4 16.5693 25.2, 78.4 16.8 24.0421, 78.4 16.8 25.5739, -61.8281 19.6 25.2, 
-61.6 19.2738 25.2, -61.6 19.6 25.5405, -36.4 16.9547 25.2, -33.2845 19.6 25.2, -33.6 19.4082 25.2, -33.6 19.6 23.9458, -33.6 19.6 26.3521, -21.6773 19.6 25.2, -19.6 18.5363 25.2, -19.6 19.6 26.7596, 
-16.8 17.4998 25.2, -14 17.1231 25.2, -11.2 17.5089 25.2, -7.44136 19.6 25.2, -8.40001 18.8384 25.2, -8.40001 19.6 26.3562, 32.1885 19.6 25.2, 79.8329 19.6 25.2, -63.1842 22.4 25.2, -61.6 22.4 27.7537, 
-30.8 20.8833 25.2, -28 21.3402 25.2, -25.2 20.9013 25.2, -22.4 19.8914 25.2, -6.19664 22.4 25.2, 31.375 22.4 25.2, 80.9226 22.4 25.2, -63.7782 25.2 25.2, -5.96835 25.2 25.2, 30.5258 25.2 25.2, 
30.8 24.3297 25.2, 81.8386 25.2 25.2, 81.2 23.3114 25.2, -63.8024 28 25.2, -5.96634 28 25.2, 29.6551 28 25.2, 82.4157 28 25.2, -63.3224 30.8 25.2, -6.02159 30.8 25.2, 28.9009 30.8 25.2, 
82.6129 30.8 25.2, -62.2826 33.6 25.2, -61.6 34.797 25.2, -61.6 33.6 26.8603, -6.12842 33.6 25.2, 28.3892 33.6 25.2, 82.4534 33.6 25.2, -60.7448 36.4 25.2, -58.8 38.9214 25.2, -6.34799 36.4 25.2, 
28.3932 36.4 25.2, 81.9058 36.4 25.2, 81.2 38.3468 25.2, -58.5676 39.2 25.2, -56 41.7297 25.2, -6.79155 39.2 25.2, 29.7003 39.2 25.2, 30.8 40.0687 25.2, 33.6 41.2814 25.2, 36.4 41.7765 25.2, 
39.2 41.9774 25.2, 80.9533 39.2 25.2, -55.6639 42 25.2, -53.2 43.8737 25.2, -7.64984 42 25.2, -8.40001 43.4621 25.2, -8.40001 42 27.1887, 39.6057 42 25.2, 42 42.1364 25.2, 42 42 24.8898, 
44.8 42.4616 25.2, 44.8 42 24.2933, 47.6 43.1633 25.2, 47.6 42 23.0098, 50.4 44.3786 25.2, 79.7192 42 25.2, 78.4 43.9578 25.2, -51.5421 44.8 25.2, -50.4 45.4844 25.2, -47.6 46.7828 25.2, 
-9.14197 44.8 25.2, -11.2 47.2182 25.2, 51.0876 44.8 25.2, 53.2 46.3029 25.2, 77.8195 44.8 25.2, 75.6 47.2325 25.2, -45.3409 47.6 25.2, -44.8 47.8362 25.2, -44.8 47.6 26.3972, -42 48.9263 25.2, 
-39.2 49.8801 25.2, -11.6065 47.6 25.2, -14 49.4861 25.2, 54.97 47.6 25.2, 56 48.4839 25.2, 58.8 50.2944 25.2, 75.1794 47.6 25.2, 72.8 49.4916 25.2, -37.596 50.4 25.2, -36.4 50.8727 25.2, 
-36.4 50.4 26.9598, -33.6 51.8164 25.2, -30.8 52.4945 25.2, -28 52.8812 25.2, -25.2 52.9589 25.2, -22.4 52.7128 25.2, -19.6 52.1047 25.2, -15.689 50.4 25.2, -16.8 51.0247 25.2, -16.8 50.4 26.5343, 
59.0655 50.4 25.2, 61.6 51.6076 25.2, 64.4 52.056 25.2, 67.2 51.8352 25.2, 70.9833 50.4 25.2, 70 50.9452 25.2, 70 50.4 27.7211, 16.1027 -56 28, 16.8 -56.2248 28, 16.8 -56 28.2377, 
19.6 -56.7241 28, 19.6 -56 28.8184, 22.4 -56.8423 28, 22.4 -56 29.041, 25.2 -56.6175 28, 25.2 -56 28.8558, 28.2212 -56 28, 28 -56.0639 28, 28 -56 28.1017, 9.83748 -53.2 28, 
11.2 -54.0322 28, 11.2 -53.2 28.6129, 14 -55.3339 28, 14 -53.2 29.5844, 16.8 -53.2 30.3101, 30.8 -55.2266 28, 35.1417 -53.2 28, 33.6 -54.0523 28, 33.6 -53.2 29.6658, 6.08769 -50.4 28, 
8.39999 -52.2117 28, 8.39999 -50.4 28.979, 11.2 -50.4 29.8647, 14 -50.4 30.5545, 38.6964 -50.4 28, 36.4 -52.3747 28, 3.12222 -47.6 28, 5.59999 -49.9398 28, 5.59999 -47.6 28.9846, 8.39999 -47.6 29.7554, 
11.2 -47.6 30.3219, 14 -47.6 30.7962, 40.9556 -47.6 28, 39.2 -49.8727 28, 0.405518 -44.8 28, 2.79999 -47.2535 28, 2.79999 -44.8 28.9516, 5.59999 -44.8 29.6205, 8.39999 -44.8 30.0131, 11.2 -44.8 30.2753, 
14 -44.8 30.5232, 42.763 -44.8 28, 42 -46.0796 28, 42 -44.8 26.824, -2.39644 -42 28, 0 -44.3971 28, 0 -42 29.108, 2.79999 -42 29.76, 5.59999 -42 29.9696, 8.39999 -42 29.9277, 
11.2 -42 29.7964, 14 -42 29.7228, 16.8 -39.4834 28, 16.8 -42 29.8592, 19.6 -42 30.3964, 44.4519 -42 28, -5.33842 -39.2 28, -2.8 -41.6516 28, -2.8 -39.2 29.6347, 0 -39.2 30.5128, 
2.79999 -39.2 30.6543, 5.59999 -39.2 30.2672, 8.39999 -39.2 29.5598, 11.2 -38.0258 28, 11.2 -39.2 28.7443, 14.401 -39.2 28, 14 -39.1518 28, 14 -39.2 28.0427, 18.916 -39.2 28, 19.6 -39.1122 28, 
19.6 -39.2 28.1132, 22.4 -37.8281 28, 22.4 -39.2 29.9479, 46.2039 -39.2 28, 44.8 -41.457 28, 44.8 -39.2 25.6895, -70.9605 -36.4 28, -70 -37.0215 28, -70 -36.4 29.5615, -67.2 -38.2361 28, 
-64.4 -38.8717 28, -61.6 -39.0878 28, -58.8 -38.9151 28, -56 -38.2873 28, -52.2146 -36.4 28, -53.2 -37.0193 28, -8.17824 -36.4 28, -5.60001 -38.9778 28, -5.60001 -36.4 30.5455, 9.38834 -36.4 28, 
8.39999 -34.4545 28, 8.39999 -36.4 28.8488, 23.8254 -36.4 28, 25.2 -33.6517 28, 47.6956 -36.4 28, 47.6 -36.5478 28, 47.6 -36.4 27.5632, 61.8466 -36.4 28, 64.4 -37.1928 28, 64.4 -36.4 28.5291, 
68.7067 -36.4 28, 67.2 -37.0128 28, 67.2 -36.4 28.4708, -74.644 -33.6 28, -72.8 -35.2438 28, -49.5826 -33.6 28, -50.4 -34.5901 28, -50.4 -33.6 25.8869, -10.7023 -33.6 28, -8.40001 -36.1787 28, 
8.08916 -33.6 28, 25.2174 -33.6 28, 49.0122 -33.6 28, 58.6778 -33.6 28, 58.8 -33.741 28, 58.8 -33.6 28.0479, 61.6 -36.3057 28, 61.6 -33.6 29.1446, 64.4 -33.6 29.8559, 67.2 -33.6 30.0788, 
70 -35.8944 28, 70 -33.6 29.6371, 72.9717 -33.6 28, 72.8 -33.7796 28, 72.8 -33.6 28.1453, -77.0459 -30.8 28, -75.6 -32.5838 28, -48.8391 -30.8 28, -12.789 -30.8 28, -11.2 -32.9203 28, 
7.89294 -30.8 28, 25.5355 -30.8 28, 49.4006 -30.8 28, 57.6291 -30.8 28, 58.8 -30.8 28.5062, 61.6 -30.8 29.7036, 64.4 -30.8 30.567, 75.2007 -30.8 28, 72.8 -30.8 29.9218, -78.5707 -28 28, 
-78.4 -28.2988 28, -78.4 -28 28.3475, -49.1423 -28 28, -14.1212 -28 28, -14 -28.1975 28, -14 -28 28.2129, 8.33554 -28 28, 25.2721 -28 28, 48.9162 -28 28, 57.9207 -28 28, 
58.8 -25.7094 28, 58.8 -28 28.4318, 61.6 -28 29.8412, 76.7204 -28 28, 75.6 -30.1237 28, 75.6 -28 29.2055, -79.6802 -25.2 28, -78.4 -25.2 30.4759, -49.9661 -25.2 28, -50.4 -24.138 28, 
-50.4 -25.2 26.3656, -14.9238 -25.2 28, -14 -25.2 30.0245, 9.28879 -25.2 28, 8.39999 -27.8099 28, 8.39999 -25.2 25.457, 24.4282 -25.2 28, 25.2 -27.7321 28, 25.2 -25.2 26.3506, 47.7266 -25.2 28, 
47.6 -25.0044 28, 47.6 -25.2 28.4017, 58.9341 -25.2 28, 61.6 -25.2 29.6593, 77.6819 -25.2 28, 75.6 -25.2 30.2097, -80.2207 -22.4 28, -50.891 -22.4 28, -14.7194 -22.4 28, -14 -21.0344 28, 
-14 -22.4 29.8091, 10.7704 -22.4 28, 22.9681 -22.4 28, 46.5065 -22.4 28, 60.0385 -22.4 28, 61.6 -22.4 29.1977, 78.2446 -22.4 28, -80.366 -19.6 28, -51.7759 -19.6 28, -31.4342 -19.6 28, 
-30.8 -20.8628 28, -30.8 -19.6 26.5246, -25.3284 -19.6 28, -28 -21.8527 28, -13.4768 -19.6 28, 13.632 -19.6 28, 11.2 -21.7797 28, 11.2 -19.6 25.6756, 19.9629 -19.6 28, 22.4 -21.6202 28, 
45.1163 -19.6 28, 44.8 -19.022 28, 44.8 -19.6 29.984, 61.1472 -19.6 28, 61.6 -18.3256 28, 61.6 -19.6 28.4464, 64.4 -19.6 30.6811, 78.5004 -19.6 28, 78.4 -20.6026 28, 78.4 -19.6 28.1424, 
-80.1932 -16.8 28, -52.6595 -16.8 28, -53.2 -14.8388 28, -33.4232 -16.8 28, -23.8347 -16.8 28, -25.2 -19.4899 28, -11.2026 -16.8 28, -11.2 -16.798 28, -11.2 -16.8 28.0202, -8.40001 -14.1077 28, 
14 -19.3335 28, 16.8 -18.6681 28, 19.6 -19.3467 28, 43.732 -16.8 28, 62.1593 -16.8 28, 64.4 -16.8 30.4065, 78.4545 -16.8 28, 78.4 -16.3008 28, 78.4 -16.8 28.0822, -79.7436 -14 28, 
-78.4 -14 30.1926, -53.4225 -14 28, -35.0592 -14 28, -33.6 -16.6063 28, -23.0604 -14 28, -8.29378 -14 28, -5.60001 -11.7071 28, 42.3684 -14 28, 42 -13.2376 28, 42 -14 30.3711, 
62.9562 -14 28, 64.4 -14 30.1566, 78.1605 -14 28, -79.056 -11.2 28, -78.4 -9.01831 28, -78.4 -11.2 29.0627, -53.962 -11.2 28, -36.8249 -11.2 28, -36.4 -11.9232 28, -36.4 -11.2 27.3946, 
-22.7313 -11.2 28, -5.01657 -11.2 28, -2.8 -9.20421 28, 40.9742 -11.2 28, 63.454 -11.2 28, 64.4 -11.2 30.1237, 77.6866 -11.2 28, -78.2141 -8.40001 28, -54.4063 -8.40001 28, -38.4015 -8.40001 28, 
-36.4 -8.40001 25.4775, -22.775 -8.40001 28, -1.95129 -8.40001 28, 0 -5.95045 28, 39.615 -8.40001 28, 39.2 -7.50401 28, 39.2 -8.40001 29.9886, 63.6356 -8.40001 28, 77.1286 -8.40001 28, -77.3326 -5.60001 28, 
-75.6 -5.60001 30.542, -55.0009 -5.60001 28, -56 -3.55093 28, -56 -5.60001 26.6313, -39.6876 -5.60001 28, -39.2 -6.49911 28, -39.2 -5.60001 27.6205, -23.2661 -5.60001 28, 0.256302 -5.60001 28, 38.1912 -5.60001 28, 
63.4896 -5.60001 28, 76.5985 -5.60001 28, 75.6 -5.60001 30.6082, -76.2203 -2.8 28, -75.6 -1.57979 28, -75.6 -2.8 28.9604, -56.4753 -2.8 28, -58.8 -0.835312 28, -39.9754 -2.8 28, -39.2 -1.66576 28, 
-39.2 -2.8 27.5202, -28 -0.185104 28, -24.4881 -2.8 28, -25.2 -1.93092 28, 1.48709 -2.8 28, 36.7874 -2.8 28, 36.4 -1.95039 28, 36.4 -2.8 29.2834, 62.9904 -2.8 28, 76.1668 -2.8 28, 
75.6 -2.8 29.9543, -74.365 0 28, -72.8 1.32088 28, -72.8 0 30.0183, -70 2.13806 28, -67.2 2.05856 28, -64.4 1.49762 28, -60.2884 0 28, -61.6 0.573898 28, -61.6 0 26.4266, 
-36.7234 0 28, -36.4 0.0895538 28, -36.4 0 27.8532, -33.6 0.445038 28, -33.6 0 26.6509, -28.7634 0 28, -30.8 0.381622 28, -30.8 0 25.5827, 1.95905 0 28, 35.3006 0 28, 
62.0414 0 28, 75.8364 0 28, 75.6 2.50754 28, 75.6 0 28.9506, 1.91724 2.79999 28, 33.6801 2.79999 28, 33.6 2.9485 28, 33.6 2.79999 28.167, 60.6558 2.79999 28, 61.6 0.874176 28, 
75.5699 2.79999 28, 1.53915 5.59999 28, 28 7.82504 28, 31.4005 5.59999 28, 30.8 6.15042 28, 30.8 5.59999 28.9092, 58.2511 5.59999 28, 58.8 5.06956 28, 58.8 5.59999 28.9419, 75.3633 5.59999 28, 
0.990494 8.39999 28, 22.4 10.3405 28, 26.8245 8.39999 28, 25.2 9.08443 28, 52.7696 8.39999 28, 53.2 8.28302 28, 53.2 8.39999 28.2314, 56 7.1245 28, 56 8.39999 29.9632, 75.3311 8.39999 28, 
-51.2305 11.2 28, -50.4 10.618 28, -50.4 11.2 28.9542, -47.6 9.88936 28, -47.6 11.2 30.1046, -43.7753 11.2 28, -44.8 10.4222 28, -44.8 11.2 29.1463, 0.476166 11.2 28, 16.8 13.5546 28, 
20.7626 11.2 28, 19.6 11.8203 28, 38.5352 11.2 28, 39.2 10.9048 28, 39.2 11.2 28.607, 42 10.1606 28, 42 11.2 30.6169, 44.8 9.7422 28, 47.6 9.39284 28, 50.4 8.95964 28, 
75.6697 11.2 28, 75.6 10.6123 28, 75.6 11.2 28.119, -55.2862 14 28, -53.2 12.1668 28, -53.2 14 30.5599, -40.0721 14 28, -42 12.1201 28, 0.36731 14 28, 16.0941 14 28, 
14 15.4894 28, 35.0379 14 28, 36.4 12.4193 28, 76.5339 14 28, 75.6 14 29.3544, -58.044 16.8 28, -56 14.5693 28, -56 16.8 30.6694, -37.0966 16.8 28, -39.2 14.6843 28, 
1.75153 16.8 28, 2.79999 17.4637 28, 2.79999 16.8 25.5051, 5.59999 18.3486 28, 8.39999 18.2379 28, 11.801 16.8 28, 11.2 17.2048 28, 33.4798 16.8 28, 33.6 16.5084 28, 33.6 16.8 28.5766, 
77.806 16.8 28, -60.1175 19.6 28, -58.8 17.748 28, -58.8 19.6 29.8168, -33.8897 19.6 28, -36.4 17.4194 28, -16.9813 19.6 28, -16.8 19.5255 28, -16.8 19.6 28.0904, -14 19.0612 28, 
-14 19.6 28.657, -10.8179 19.6 28, -11.2 19.4419 28, -11.2 19.6 28.2028, 32.3356 19.6 28, 79.2669 19.6 28, 78.4 17.9022 28, 78.4 19.6 29.5341, -61.4591 22.4 28, -33.6 19.8345 28, 
-30.8 21.4636 28, -30.8 22.4 29.8422, -28 22.2573 28, -28 22.4 28.2516, -25.2 22.1777 28, -25.2 22.4 28.3356, -22.4 21.4438 28, -22.4 22.4 29.2316, -19.6 20.4308 28, -19.6 22.4 30.217, 
-11.2 22.4 30.6067, -7.80077 22.4 28, -8.40001 21.4317 28, -8.40001 22.4 28.7322, 31.3848 22.4 28, 80.547 22.4 28, -62.3003 25.2 28, -61.6 22.928 28, -61.6 25.2 29.0885, -7.11893 25.2 28, 
-8.40001 25.2 29.9229, 30.5038 25.2 28, 30.8 24.2942 28, 81.5088 25.2 28, 81.2 24.3533 28, 81.2 25.2 28.7929, -62.5064 28 28, -61.6 28 29.5114, -6.90283 28 28, -8.40001 28 30.5729, 
29.6896 28 28, 82.1786 28 28, 81.2 28 30.7586, -62.1134 30.8 28, -61.6 32.2585 28, -61.6 30.8 28.9198, -6.84161 30.8 28, 29.0714 30.8 28, 82.421 30.8 28, -61.196 33.6 28, 
-6.89957 33.6 28, 28.7611 33.6 28, 82.2743 33.6 28, -59.7932 36.4 28, -58.8 37.7656 28, -58.8 36.4 29.879, -7.13762 36.4 28, -8.40001 36.4 30.5343, 29.0128 36.4 28, 81.7108 36.4 28, 
81.2 37.7863 28, 81.2 36.4 29.759, -57.6993 39.2 28, -56 40.9487 28, -7.68857 39.2 28, -8.40001 41.1016 28, -8.40001 39.2 29.4375, 30.5178 39.2 28, 30.8 39.4656 28, 30.8 39.2 28.8241, 
33.6 41.2954 28, 80.7813 39.2 28, -54.7644 42 28, -53.2 43.2318 28, -53.2 42 30.5402, -8.74153 42 28, 35.7261 42 28, 36.4 42.1915 28, 36.4 42 26.7701, 39.2 42.7148 28, 
39.2 42 25.2933, 42 43.0594 28, 44.8 43.4313 28, 47.6 44.0188 28, 79.4704 42 28, 78.4 43.5494 28, -50.4937 44.8 28, -50.4 44.8578 28, -50.4 44.8 28.1352, -47.6 46.2975 28, 
-44.8 47.3425 28, -10.4803 44.8 28, -11.2 45.6071 28, -11.2 44.8 29.0436, 49.9109 44.8 28, 50.4 45.0068 28, 50.4 44.8 27.1917, 53.2 46.5645 28, 77.5026 44.8 28, 75.6 46.8231 28, 
-44.0111 47.6 28, -42 48.3911 28, -42 47.6 29.7731, -39.2 49.3311 28, -36.4 50.1589 28, -16.8 49.722 28, -13.4006 47.6 28, -14 48.0623 28, -14 47.6 28.6908, 54.9704 47.6 28, 
56 48.3295 28, 56 47.6 30.6438, 58.8 49.9053 28, 70 50.3531 28, 74.6643 47.6 28, 72.8 49.0305 28, -35.4816 50.4 28, -33.6 50.9996 28, -33.6 50.4 29.1432, -30.8 51.6398 28, 
-30.8 50.4 30.1861, -28 51.9777 28, -28 50.4 30.6345, -25.2 51.9888 28, -25.2 50.4 30.5765, -22.4 51.6421 28, -22.4 50.4 30.004, -18.5148 50.4 28, -19.6 50.872 28, -19.6 50.4 28.7751, 
60.2268 50.4 28, 61.6 50.9949 28, 61.6 50.4 29.4516, 64.4 51.4586 28, 64.4 50.4 30.5457, 69.8227 50.4 28, 67.2 51.2479 28, 67.2 50.4 30.0935, 19.2947 -53.2 30.8, 19.6 -53.3222 30.8, 
19.6 -53.2 30.8724, 22.4 -53.9722 30.8, 22.4 -53.2 31.3189, 25.2 -54.1683 30.8, 25.2 -53.2 31.5595, 28 -53.9877 30.8, 28 -53.2 31.5338, 31.6645 -53.2 30.8, 30.8 -53.4659 30.8, 30.8 -53.2 31.0941, 
15.186 -50.4 30.8, 16.8 -51.7158 30.8, 16.8 -50.4 31.2083, 19.6 -50.4 31.8259, 22.4 -50.4 32.397, 25.2 -50.4 32.9335, 28 -50.4 33.3902, 33.6 -52.5886 30.8, 33.6 -50.4 33.3501, 37.7575 -50.4 30.8, 
36.4 -51.2996 30.8, 36.4 -50.4 32.0632, 14.023 -47.6 30.8, 16.8 -47.6 31.3746, 19.6 -47.6 32.0028, 22.4 -47.6 32.7455, 41.0236 -47.6 30.8, 39.2 -49.3911 30.8, 16.3003 -44.8 30.8, 16.8 -44.5999 30.8, 
16.8 -44.8 30.882, 19.6 -43.0047 30.8, 19.6 -44.8 31.5613, 22.4 -44.8 32.5836, 43.3471 -44.8 30.8, 42 -46.5958 30.8, 20.6468 -42 30.8, 22.4 -40.3022 30.8, 22.4 -42 31.8475, 45.2162 -42 30.8, 
44.8 -42.6948 30.8, 44.8 -42 29.2651, 23.0532 -39.2 30.8, 46.7482 -39.2 30.8, -69.0298 -36.4 30.8, -67.2 -37.321 30.8, -67.2 -36.4 32.3233, -64.4 -38.1156 30.8, -61.6 -38.417 30.8, -58.8 -38.2874 30.8, 
-56 -37.6823 30.8, -56 -36.4 33.1544, -53.099 -36.4 30.8, -53.2 -36.4554 30.8, -53.2 -36.4 30.9055, -5.21034 -36.4 30.8, -2.8 -37.8253 30.8, -2.8 -36.4 32.7603, 0 -38.7686 30.8, 2.79999 -38.8785 30.8, 
2.79999 -36.4 33.3486, 5.78432 -36.4 30.8, 5.59999 -36.8123 30.8, 5.59999 -36.4 31.0647, 24.0985 -36.4 30.8, 47.863 -36.4 30.8, 47.6 -37.0373 30.8, -73.1618 -33.6 30.8, -72.8 -33.9353 30.8, -72.8 -33.6 31.2564, 
-70 -35.9479 30.8, -49.7925 -33.6 30.8, -50.4 -34.2109 30.8, -50.4 -33.6 31.7435, -8.81911 -33.6 30.8, -8.40001 -33.9944 30.8, -8.40001 -33.6 31.4921, -5.60001 -36.192 30.8, 7.07452 -33.6 30.8, 24.4412 -33.6 30.8, 
25.2 -33.6 28.0667, 48.5483 -33.6 30.8, -75.6181 -30.8 30.8, -75.6 -30.8232 30.8, -75.6 -30.8 30.8253, -48.6958 -30.8 30.8, -11.2745 -30.8 30.8, -11.2 -30.886 30.8, -11.2 -30.8 30.9449, 8.33282 -30.8 30.8, 
24.2689 -30.8 30.8, 25.2 -30.8 28.8177, 48.5971 -30.8 30.8, 65.9504 -30.8 30.8, 67.2 -31.5042 30.8, 67.2 -30.8 31.0723, 70.2625 -30.8 30.8, 70 -30.9962 30.8, 70 -30.8 30.8948, -77.3119 -28 30.8, 
-75.6 -28 33.1066, -48.8675 -28 30.8, -12.9919 -28 30.8, 9.75726 -28 30.8, 8.39999 -30.6801 30.8, 8.39999 -28 28.1467, 23.6555 -28 30.8, 25.2 -28 28.1499, 48.0582 -28 30.8, 47.6 -26.8168 30.8, 
47.6 -28 33.5035, 64.1199 -28 30.8, 64.4 -28.9162 30.8, 64.4 -28 30.9423, 67.2 -28 31.7778, 70 -28 31.879, 73.2105 -28 30.8, 72.8 -28.5772 30.8, 72.8 -28 31.0531, -78.2424 -25.2 30.8, 
-49.6622 -25.2 30.8, -50.4 -23.3927 30.8, -13.7683 -25.2 30.8, 11.5132 -25.2 30.8, 11.2 -25.6032 30.8, 11.2 -25.2 30.5237, 22.573 -25.2 30.8, 47.1348 -25.2 30.8, 63.9894 -25.2 30.8, 64.4 -25.2 31.057, 
67.2 -25.2 32.1492, 70 -25.2 32.4649, 74.6747 -25.2 30.8, 72.8 -25.2 31.9044, -78.7769 -22.4 30.8, -78.4 -24.2471 30.8, -78.4 -22.4 31.3314, -50.6828 -22.4 30.8, -13.7638 -22.4 30.8, 11.2 -22.4 28.4905, 
14.3789 -22.4 30.8, 14 -22.5694 30.8, 14 -22.4 30.677, 20.0833 -22.4 30.8, 22.4 -24.8807 30.8, 22.4 -22.4 28.8603, 46.0106 -22.4 30.8, 44.8 -19.8615 30.8, 64.2354 -22.4 30.8, 64.4 -21.0806 30.8, 
64.4 -22.4 30.9288, 67.2 -22.4 32.3274, 70 -22.4 32.8267, 72.8 -22.4 32.4245, 75.6197 -22.4 30.8, 75.6 -22.4678 30.8, 75.6 -22.4 30.8174, -78.8681 -19.6 30.8, -78.4 -19.6 31.4402, -51.5631 -19.6 30.8, 
-32.967 -19.6 30.8, -30.8 -21.8623 30.8, -26.7023 -19.6 30.8, -28 -21.1935 30.8, -28 -19.6 32.7647, -12.9358 -19.6 30.8, -11.2 -17.1779 30.8, 14 -19.6 28.2714, 16.8 -21.4244 30.8, 16.8 -19.6 29.0922, 
19.6 -21.9983 30.8, 19.6 -19.6 28.3381, 44.6823 -19.6 30.8, 64.6387 -19.6 30.8, 67.2 -19.6 32.4211, 70 -19.6 33.0832, 72.8 -19.6 32.7551, 76.064 -19.6 30.8, 75.6 -19.6 31.2222, -78.5607 -16.8 30.8, 
-78.4 -16.047 30.8, -78.4 -16.8 31.0145, -52.3763 -16.8 30.8, -35.0345 -16.8 30.8, -33.6 -19.1209 30.8, -33.6 -16.8 28.2658, -24.8172 -16.8 30.8, -25.2 -17.6393 30.8, -25.2 -16.8 31.5255, -10.9692 -16.8 30.8, 
-8.40001 -14.128 30.8, 43.3233 -16.8 30.8, 42 -14.1382 30.8, 64.9975 -16.8 30.8, 67.2 -16.8 32.547, 70 -16.8 33.3415, 72.8 -16.8 32.9967, 76.2018 -16.8 30.8, 75.6 -16.8 31.3824, -78.0131 -14 30.8, 
-75.6 -14 33.528, -52.9693 -14 30.8, -53.2 -14 29.7467, -37.1658 -14 30.8, -36.4 -15.144 30.8, -36.4 -14 29.858, -23.8689 -14 30.8, -8.28099 -14 30.8, -5.60001 -11.6284 30.8, 41.9245 -14 30.8, 
65.1178 -14 30.8, 67.2 -14 32.866, 72.8 -14 33.2375, 76.1263 -14 30.8, 75.6 -14 31.3668, -77.2758 -11.2 30.8, -75.6 -11.2 32.6924, -53.1294 -11.2 30.8, -53.2 -11.2 30.67, -39.4461 -11.2 30.8, 
-39.2 -11.4704 30.8, -39.2 -11.2 30.6072, -23.3757 -11.2 30.8, -5.11189 -11.2 30.8, -2.8 -9.10857 30.8, 40.457 -11.2 30.8, 39.2 -8.75146 30.8, 64.9225 -11.2 30.8, 72.8 -11.2 33.5649, 75.9345 -11.2 30.8, 
75.6 -11.2 31.2205, -76.3853 -8.40001 30.8, -75.6 -6.12019 30.8, -75.6 -8.40001 31.7054, -52.5791 -8.40001 30.8, -53.2 -8.40001 30.2654, -42.0332 -8.40001 30.8, -42 -8.42323 30.8, -42 -8.40001 30.7858, -39.2 -8.40001 28.7879, 
-23.2697 -8.40001 30.8, -2.03729 -8.40001 30.8, 0 -5.85678 30.8, 38.9892 -8.40001 30.8, 64.3672 -8.40001 30.8, 64.4 -8.63155 30.8, 64.4 -8.40001 30.926, 75.7152 -8.40001 30.8, 75.6 -6.75424 30.8, 75.6 -8.40001 30.9756, 
-75.3852 -5.60001 30.8, -72.8 -5.60001 33.2863, -51.0853 -5.60001 30.8, -53.2 -5.60001 29.9434, -45.616 -5.60001 30.8, -44.8 -5.90344 30.8, -44.8 -5.60001 30.6606, -42 -5.60001 29.5558, -23.6114 -5.60001 30.8, 0.190735 -5.60001 30.8, 
37.4337 -5.60001 30.8, 36.4 -3.67043 30.8, 36.4 -5.60001 32.989, 63.7835 -5.60001 30.8, 75.5097 -5.60001 30.8, -74.1523 -2.8 30.8, -72.8 -0.73378 30.8, -72.8 -2.8 32.1678, -56 -2.8 28.5295, -53.2 -0.641693 30.8, 
-53.2 -2.8 30.1169, -50.4 -4.10658 30.8, -50.4 -1.35318 30.8, -50.4 -2.8 30.6111, -47.6 -3.89835 30.8, -47.6 -2.8 30.562, -44.8 -2.8 30.0778, -42 -2.8 29.1073, -24.6615 -2.8 30.8, -25.2 -2.07089 30.8, 
1.36012 -2.8 30.8, 35.8547 -2.8 30.8, 63.0358 -2.8 30.8, 75.3172 -2.8 30.8, -71.9161 0 30.8, -70 1.08839 30.8, -70 0 32.2556, -67.2 1.56445 30.8, -64.4 1.47165 30.8, -61.6 1.11443 30.8, 
-58.8 0.633469 30.8, -58.8 0 29.591, -55.2538 0 30.8, -56 0.102112 30.8, -56 0 30.7014, -47.7698 0 30.8, -47.6 0.0375061 30.8, -47.6 0 30.7872, -44.8 0.890198 30.8, -44.8 0 30.393, 
-42 1.35069 30.8, -42 0 29.7937, -39.2 1.47388 30.8, -39.2 0 28.949, -36.4 1.41933 30.8, -33.6 1.22652 30.8, -30.8 0.834167 30.8, -27.8965 0 30.8, -28 0.050705 30.8, -28 0 30.1058, 
1.70522 0 30.8, 34.1998 0 30.8, 33.6 1.02393 30.8, 33.6 0 31.9243, 62.1551 0 30.8, 75.0884 0 30.8, 1.50171 2.79999 30.8, 32.3119 2.79999 30.8, 30.8 4.60896 30.8, 30.8 2.79999 33.3789, 
61.2146 2.79999 30.8, 61.6 1.59734 30.8, 61.6 2.79999 31.9081, 74.7482 2.79999 30.8, 0.962601 5.59999 30.8, 29.7285 5.59999 30.8, 28 6.89719 30.8, 60.02 5.59999 30.8, 61.6 5.59999 32.5746, 74.2747 5.59999 30.8, 
72.8 5.59999 32.8329, 0.281342 8.39999 30.8, 22.4 10.0748 30.8, 25.4831 8.39999 30.8, 25.2 8.54272 30.8, 25.2 8.39999 31.4433, 57.3342 8.39999 30.8, 58.8 7.1431 30.8, 58.8 8.39999 31.5443, 61.6 8.39999 32.7798, 
70 8.39999 33.4981, 73.7961 8.39999 30.8, 72.8 8.39999 31.8425, -0.350327 11.2 30.8, 0 9.85541 30.8, 0 11.2 29.704, 16.8 13.5635 30.8, 20.4896 11.2 30.8, 19.6 11.7239 30.8, 42.4029 11.2 30.8, 
44.8 10.8111 30.8, 44.8 11.2 31.6366, 47.6 10.5448 30.8, 47.6 11.2 32.019, 50.4 10.2979 30.8, 50.4 11.2 32.137, 53.2 9.89481 30.8, 53.2 11.2 32.2419, 56 9.07228 30.8, 56 11.2 32.4445, 
58.8 11.2 32.7471, 61.6 11.2 33.0814, 64.4 11.2 33.3288, 67.2 11.2 33.3233, 70 11.2 32.833, 73.6688 11.2 30.8, 72.8 11.2 31.5003, -52.9027 14 30.8, -50.4 12.1875 30.8, -50.4 14 32.433, 
-47.6 11.5679 30.8, -47.6 14 33.0551, -44.8 12.079 30.8, -44.8 14 32.5837, -41.9419 14 30.8, -42 13.935 30.8, -42 14 30.8589, -0.525162 14 30.8, 0 15.5011 30.8, 0 14 29.2177, 
16.1332 14 30.8, 14 15.5751 30.8, 36.2202 14 30.8, 36.4 13.8143 30.8, 36.4 14 31.1643, 39.2 12.0538 30.8, 42 11.2647 30.8, 64.4 14 33.5186, 67.2 14 33.3428, 70 14 32.8765, 
74.3201 14 30.8, 72.8 14 31.8168, -55.8797 16.8 30.8, -53.2 14.1688 30.8, -53.2 16.8 33.254, -38.57 16.8 30.8, -39.2 16.1554 30.8, -39.2 16.8 31.5531, 0.672836 16.8 30.8, 2.79999 18.2069 30.8, 
5.59999 18.8906 30.8, 8.39999 18.5949 30.8, 12.0313 16.8 30.8, 11.2 17.4004 30.8, 34.0464 16.8 30.8, 70 16.8 33.4711, 72.8 16.8 32.6446, 75.7989 16.8 30.8, 75.6 16.3774 30.8, 75.6 16.8 30.9664, 
-58.0509 19.6 30.8, -56 16.9223 30.8, -56 19.6 33.0867, -35.3595 19.6 30.8, -36.4 18.6813 30.8, -36.4 19.6 32.0224, 32.6214 19.6 30.8, 33.6 17.5497 30.8, 77.5929 19.6 30.8, 75.6 19.6 32.4807, 
-59.6191 22.4 30.8, -58.8 20.9206 30.8, -58.8 22.4 31.8468, -31.5935 22.4 30.8, -33.6 21.0649 30.8, -33.6 22.4 32.5314, -17.2496 22.4 30.8, -16.8 22.2478 30.8, -16.8 22.4 30.9329, -12.1067 22.4 30.8, 
-14 21.9225 30.8, -14 22.4 31.1825, 31.54 22.4 30.8, 79.2507 22.4 30.8, 78.4 20.8881 30.8, 78.4 22.4 31.7902, -60.5572 25.2 30.8, -58.8 25.2 33.1022, -30.8 22.9268 30.8, -30.8 25.2 33.2688, 
-28 23.959 30.8, -28 25.2 32.1233, -25.2 24.1845 30.8, -25.2 25.2 31.8102, -22.4 23.7693 30.8, -22.4 25.2 32.0864, -19.6 23.0081 30.8, -19.6 25.2 32.5594, -16.8 25.2 32.9008, -14 25.2 32.8554, 
-9.35841 25.2 30.8, -11.2 22.7391 30.8, -11.2 25.2 32.0961, 30.6472 25.2 30.8, 30.8 24.7449 30.8, 30.8 25.2 32.1002, 80.4755 25.2 30.8, 78.4 25.2 33.4408, -60.8744 28 30.8, -8.59875 28 30.8, 
-11.2 28 32.9949, 29.8745 28 30.8, 81.1867 28 30.8, -60.6339 30.8 30.8, -58.8 30.8 33.383, -11.2 30.8 33.5267, -8.30948 30.8 30.8, -8.40001 29.7838 30.8, -8.40001 30.8 30.9343, 29.3674 30.8 30.8, 
81.561 30.8 30.8, 81.2 28.1186 30.8, 81.2 30.8 31.4625, -59.8069 33.6 30.8, -58.8 35.491 30.8, -58.8 33.6 32.273, -8.29303 33.6 30.8, -8.40001 34.6155 30.8, -8.40001 33.6 30.9666, 29.2282 33.6 30.8, 
81.456 33.6 30.8, 81.2 34.8205 30.8, 81.2 33.6 31.3022, -58.325 36.4 30.8, -8.57172 36.4 30.8, -11.2 36.4 33.589, 29.7026 36.4 30.8, 30.8 38.4082 30.8, 80.9482 36.4 30.8, -56.1595 39.2 30.8, 
-56 39.3687 30.8, -56 39.2 31.0178, -53.2 41.8728 30.8, -9.2401 39.2 30.8, -11.2 39.2 32.9512, 31.3509 39.2 30.8, 33.6 41.0264 30.8, 80.0828 39.2 30.8, -53.0186 42 30.8, -50.4 43.7634 30.8, 
-50.4 42 33.3365, -10.5312 42 30.8, -11.2 42.9266 30.8, -11.2 42 31.5567, 35.6665 42 30.8, 36.4 42.2986 30.8, 36.4 42 33.0184, 39.2 43.0694 30.8, 42 43.5288 30.8, 44.8 43.8906 30.8, 
47.6 44.3361 30.8, 78.583 42 30.8, 78.4 42.2603 30.8, 78.4 42 31.1483, -48.2094 44.8 30.8, -47.6 45.1179 30.8, -47.6 44.8 31.2995, -44.8 46.2795 30.8, -44.8 44.8 32.9744, -42 47.1698 30.8, 
-16.8 44.8 33.4514, -12.7684 44.8 30.8, -14 45.8963 30.8, -14 44.8 31.8835, 49.502 44.8 30.8, 50.4 45.0794 30.8, 50.4 44.8 32.2669, 53.2 46.2623 30.8, 56 47.5643 30.8, 76.5268 44.8 30.8, 
75.6 45.7643 30.8, 75.6 44.8 32.2811, -40.4556 47.6 30.8, -39.2 48.0268 30.8, -39.2 47.6 31.4021, -36.4 48.848 30.8, -36.4 47.6 32.3988, -33.6 49.528 30.8, -33.6 47.6 33.059, -30.8 50.0314 30.8, 
-30.8 47.6 33.457, -28 50.2914 30.8, -25.2 50.2469 30.8, -25.2 47.6 33.5427, -22.4 49.8544 30.8, -22.4 47.6 33.1754, -19.6 49.0632 30.8, -19.6 47.6 32.4062, -16.5438 47.6 30.8, -16.8 47.7579 30.8, 
-16.8 47.6 30.9846, 56.0807 47.6 30.8, 58.8 49.0235 30.8, 58.8 47.6 33.2717, 61.6 49.9404 30.8, 64.4 50.3095 30.8, 67.2 50.1547 30.8, 70 49.439 30.8, 73.2977 47.6 30.8, 72.8 47.972 30.8, 
72.8 47.6 31.4355, 30.5433 -50.4 33.6, 31.1269 -50.4 33.6, 30.8 -50.4337 33.6, 30.8 -50.4 33.6255, 25.09 -47.6 33.6, 25.2 -47.7681 33.6, 25.2 -47.6 33.6469, 28 -49.9581 33.6, 28 -47.6 34.7153, 
30.8 -47.6 35.5403, 33.6 -50.1779 33.6, 33.6 -47.6 35.8953, 36.4 -49.3772 33.6, 36.4 -47.6 35.4996, 39.5783 -47.6 33.6, 39.2 -47.8985 33.6, 39.2 -47.6 33.9597, 24.4416 -44.8 33.6, 25.2 -44.8 34.1068, 
28 -44.8 35.9415, 42.834 -44.8 33.6, 42 -45.722 33.6, 42 -44.8 35.0005, 24.3728 -42 33.6, 25.2 -42 34.5837, 45.0806 -42 33.6, 44.8 -42.424 33.6, 44.8 -42 34.4298, 24.282 -39.2 33.6, 
25.2 -39.2 36.2136, 46.6769 -39.2 33.6, -64.6171 -36.4 33.6, -64.4 -36.4769 33.6, -64.4 -36.4 33.696, -61.6 -36.91 33.6, -61.6 -36.4 34.2402, -57.1073 -36.4 33.6, -58.8 -36.7925 33.6, -58.8 -36.4 34.0955, 
-0.459564 -36.4 33.6, 1.16428 -36.4 33.6, 0 -36.5059 33.6, 0 -36.4 33.904, 23.9729 -36.4 33.6, 47.6773 -36.4 33.6, 47.6 -36.6233 33.6, 47.6 -36.4 33.9973, -70.5429 -33.6 33.6, -70 -34.0268 33.6, 
-70 -33.6 34.0472, -67.2 -35.5965 33.6, -67.2 -33.6 35.6863, -56 -36.1275 33.6, -56 -33.6 36.1635, -51.6484 -33.6 33.6, -53.2 -34.7664 33.6, -53.2 -33.6 34.7627, -7.0462 -33.6 33.6, -5.60001 -34.6403 33.6, 
-2.8 -35.9416 33.6, 2.79999 -36.2678 33.6, 7.37492 -33.6 33.6, 5.59999 -35.0897 33.6, 23.3968 -33.6 33.6, 48.197 -33.6 33.6, -73.4424 -30.8 33.6, -72.8 -31.5384 33.6, -72.8 -30.8 34.2222, -70 -30.8 36.2514, 
-49.8968 -30.8 33.6, -50.4 -31.6479 33.6, -50.4 -30.8 34.1103, -10.0322 -30.8 33.6, -8.40001 -32.4856 33.6, 10.2582 -30.8 33.6, 8.39999 -32.7426 33.6, 8.39999 -30.8 30.92, 22.5351 -30.8 33.6, 48.1462 -30.8 33.6, 
47.6 -28.0795 33.6, -75.1866 -28 33.6, -72.8 -28 35.8141, -49.6193 -28 33.6, -50.4 -28 34.5949, -11.8742 -28 33.6, -11.2 -29.014 33.6, -11.2 -28 35.2307, 13.201 -28 33.6, 11.2 -29.8154 33.6, 
11.2 -28 32.2906, 20.7891 -28 33.6, 22.4 -30.4705 33.6, 22.4 -28 32.4552, 47.5874 -28 33.6, -76.2483 -25.2 33.6, -75.6 -26.8831 33.6, -75.6 -25.2 34.2887, -50.2434 -25.2 33.6, -50.4 -24.8012 33.6, 
-50.4 -25.2 33.8537, -12.8528 -25.2 33.6, 14 -27.2663 33.6, 14 -25.2 32.4095, 16.8 -25.9923 33.6, 16.8 -25.2 33.181, 19.6 -26.6486 33.6, 19.6 -25.2 32.861, 22.4 -25.2 31.0144, 46.7435 -25.2 33.6, 
-76.7283 -22.4 33.6, -75.6 -22.4 34.7601, -51.0602 -22.4 33.6, -12.9776 -22.4 33.6, 16.8 -22.4 31.5195, 19.6 -22.4 31.1222, 45.6015 -22.4 33.6, 44.8 -20.7549 33.6, -76.7154 -19.6 33.6, -75.6 -19.6 34.7126, 
-51.9193 -19.6 33.6, -53.2 -19.6 35.6969, -33.8431 -19.6 33.6, -33.6 -19.9329 33.6, -33.6 -19.6 32.6882, -33.6 -19.6 34.1004, -28.9589 -19.6 33.6, -30.8 -20.8601 33.6, -30.8 -19.6 34.7532, -12.2581 -19.6 33.6, 
-11.2 -17.9211 33.6, 44.2376 -19.6 33.6, -76.2893 -16.8 33.6, -75.6 -14.2859 33.6, -75.6 -16.8 34.2712, -72.8 -16.8 36.3013, -52.6509 -16.8 33.6, -53.2 -16.8 34.6348, -36.6554 -16.8 33.6, -36.4 -17.1594 33.6, 
-36.4 -16.8 33.2093, -26.4778 -16.8 33.6, -28 -19.0366 33.6, -28 -16.8 35.3833, -10.5928 -16.8 33.6, -8.40001 -14.3473 33.6, 42.7719 -16.8 33.6, 42 -15.3587 33.6, 42 -16.8 36.097, -75.5182 -14 33.6, 
-72.8 -14 35.7022, -52.9174 -14 33.6, -53.2 -14 34.2221, -39.4014 -14 33.6, -39.2 -14.2019 33.6, -39.2 -14 33.4207, -25.0396 -14 33.6, -25.2 -14.4297 33.6, -25.2 -14 33.8628, -8.09195 -14 33.6, 
-5.60001 -11.7457 33.6, 41.1655 -14 33.6, 69.5819 -14 33.6, 70.7602 -14 33.6, 70 -14.8024 33.6, 70 -14 33.7629, -74.5627 -11.2 33.6, -72.8 -11.2 34.9677, -70 -11.2 36.347, -51.9828 -11.2 33.6, 
-43.0414 -11.2 33.6, -42 -11.8204 33.6, -42 -11.2 33.0829, -24.2876 -11.2 33.6, -25.2 -11.2 35.3624, -4.9684 -11.2 33.6, -2.8 -9.28513 33.6, 39.5175 -11.2 33.6, 39.2 -10.6309 33.6, 39.2 -11.2 34.2513, 
67.1759 -11.2 33.6, 67.2 -11.2668 33.6, 67.2 -11.2 33.6308, 72.6857 -11.2 33.6, 70 -11.2 34.5368, -73.4954 -8.40001 33.6, -72.8 -6.53465 33.6, -72.8 -8.40001 34.1546, -70 -8.40001 35.7338, -50.4 -9.71547 33.6, 
-50.4 -8.40001 32.6355, -47.6 -9.32806 33.6, -47.6 -8.40001 32.9172, -44.8 -10.1133 33.6, -44.8 -8.40001 32.3005, -23.9658 -8.40001 33.6, -25.2 -8.40001 36.3886, -1.79115 -8.40001 33.6, 0 -6.26492 33.6, 37.7377 -8.40001 33.6, 
36.4 -6.1684 33.6, 36.4 -8.40001 35.4337, 65.8656 -8.40001 33.6, 67.2 -8.40001 35.3389, 70 -8.40001 35.5751, 73.2769 -8.40001 33.6, 72.8 -10.9513 33.6, 72.8 -8.40001 34.0749, -72.332 -5.60001 33.6, -70 -5.60001 35.0784, 
-67.2 -5.60001 36.2377, -50.4 -5.60001 31.1139, -47.6 -5.60001 31.2847, -24.1184 -5.60001 33.6, 0.523712 -5.60001 33.6, 36.0085 -5.60001 33.6, 33.6 -5.60001 36.2442, 64.26 -5.60001 33.6, 64.4 -5.95776 33.6, 64.4 -5.60001 34.2069, 
73.6404 -5.60001 33.6, 72.8 -5.60001 34.6087, -70.8286 -2.8 33.6, -70 -1.72955 33.6, -70 -2.8 34.1604, -67.2 -2.8 35.5037, -24.9945 -2.8 33.6, -25.2 -2.49109 33.6, -25.2 -2.8 34.3147, 1.63168 -2.8 33.6, 
34.2932 -2.8 33.6, 33.6 -1.60713 33.6, 33.6 -2.8 34.5451, 63.329 -2.8 33.6, 73.7937 -2.8 33.6, 72.8 -2.8 34.9418, -67.4192 0 33.6, -67.2 0.0963287 33.6, -67.2 0 33.7103, -64.4 0.693787 33.6, 
-64.4 0 34.672, -61.6 0.948715 33.6, -61.6 0 35.7298, -58.8 1.15706 33.6, -56 1.49139 33.6, -53.2 2.0186 33.6, -53.2 0 31.166, -50.4 2.61575 33.6, -50.4 0 31.1245, -42 2.6067 33.6, 
-39.2 2.24976 33.6, -36.4 1.89911 33.6, -33.6 1.50941 33.6, -30.8 0.96402 33.6, -27.9443 0 33.6, -28 0.0296021 33.6, -28 0 33.7601, 1.81981 0 33.6, 32.5768 0 33.6, 30.8 2.62311 33.6, 
30.8 0 35.9913, 62.6871 0 33.6, 73.6669 0 33.6, 72.8 0 34.7938, -48.9608 2.79999 33.6, -47.6 2.95082 33.6, -47.6 2.79999 33.3296, -43.8976 2.79999 33.6, -44.8 2.90271 33.6, -44.8 2.79999 33.3596, 
-44.8 2.79999 34.8139, 1.41023 2.79999 33.6, 30.6672 2.79999 33.6, 62.5272 2.79999 33.6, 64.4 2.79999 35.8976, 70 2.79999 36.2357, 73.153 2.79999 33.6, 72.8 3.84079 33.6, 72.8 2.79999 34.0425, 0.66629 5.59999 33.6, 
25.2 7.87717 33.6, 28.1326 5.59999 33.6, 28 5.71513 33.6, 28 5.59999 33.8362, 62.9912 5.59999 33.6, 64.4 5.59999 34.5299, 67.2 5.59999 35.2342, 71.8853 5.59999 33.6, 70 8.14651 33.6, 70 5.59999 34.7762, 
-0.199051 8.39999 33.6, 0 7.86948 33.6, 0 8.39999 32.5904, 24.4839 8.39999 33.6, 22.4 9.71562 33.6, 64.2501 8.39999 33.6, 64.4 8.72896 33.6, 64.4 8.39999 33.647, 69.4617 8.39999 33.6, 67.2 9.81573 33.6, 
67.2 8.39999 33.9566, -0.938736 11.2 33.6, 16.8 13.4807 33.6, 20.132 11.2 33.6, 19.6 11.5411 33.6, 19.6 11.2 36.1944, -1.0881 14 33.6, 0 16.6432 33.6, 16.0344 14 33.6, 14 15.5534 33.6, 
37.8577 14 33.6, 39.2 13.2209 33.6, 39.2 14 35.3204, 42 12.3888 33.6, 44.8 12.0715 33.6, 47.6 12.0593 33.6, 50.4 12.2541 33.6, 50.4 14 35.5768, 53.2 12.5904 33.6, 53.2 14 34.7265, 
56 13.0087 33.6, 56 14 34.1188, 58.8 13.4532 33.6, 58.8 14 33.7694, 61.8724 14 33.6, 61.6 13.9447 33.6, 61.6 14 33.6085, -52.5894 16.8 33.6, -50.4 15.2123 33.6, -50.4 16.8 34.7836, 
-47.6 14.5363 33.6, -47.6 16.8 35.3549, -44.8 14.9481 33.6, -44.8 16.8 35.0944, -41.5351 16.8 33.6, -42 16.4054 33.6, -42 16.8 33.9329, 0.0948181 16.8 33.6, 2.79999 18.6321 33.6, 5.59999 19.207 33.6, 
8.39999 18.7817 33.6, 12.0681 16.8 33.6, 11.2 17.4627 33.6, 34.7893 16.8 33.6, 36.4 14.9738 33.6, 56 16.8 35.6011, 58.8 16.8 34.8404, 61.6 16.8 34.3911, 64.4 14.3266 33.6, 64.4 16.8 34.1231, 
69.1955 16.8 33.6, 67.2 15.2221 33.6, 67.2 16.8 33.8799, -55.41 19.6 33.6, -53.2 17.2083 33.6, -53.2 19.6 35.3817, -42 19.6 36.3366, -37.8638 19.6 33.6, -39.2 18.4194 33.6, -39.2 19.6 34.7324, 
33.069 19.6 33.6, 33.6 18.5856 33.6, 33.6 19.6 35.8526, 58.8 19.6 35.9851, 61.6 19.6 35.3689, 64.4 19.6 35.0213, 67.2 19.6 34.776, 70 17.1224 33.6, 70 19.6 34.4483, 73.3288 19.6 33.6, 
72.8 19.0492 33.6, 72.8 19.6 33.7994, -57.2787 22.4 33.6, -56 20.3852 33.6, -56 22.4 34.9106, -34.6611 22.4 33.6, -36.4 20.8682 33.6, -36.4 22.4 35.0382, 31.8549 22.4 33.6, 64.4 22.4 36.0769, 
67.2 22.4 35.8506, 70 22.4 35.5918, 72.8 22.4 35.0856, 76.2896 22.4 33.6, 75.6 21.5632 33.6, 75.6 22.4 34.0114, -58.3797 25.2 33.6, -56 25.2 36.0515, -31.2863 25.2 33.6, -33.6 23.4127 33.6, 
-33.6 25.2 35.05, 30.9583 25.2 33.6, 72.8 25.2 36.301, 78.2383 25.2 33.6, 75.6 25.2 35.3791, -58.8128 28 33.6, -58.8 27.929 33.6, -58.8 28.1714 33.6, -58.8 28 33.6157, -30.8 25.621 33.6, 
-30.8 28 35.1403, -28 27.0773 33.6, -28 28 34.2222, -25.2 27.6361 33.6, -25.2 28 33.841, -22.4 27.5142 33.6, -22.4 28 33.9008, -19.6 27.0396 33.6, -19.6 28 34.1361, -16.8 26.6608 33.6, 
-16.8 28 34.2533, -12.9377 28 33.6, -14 27.1128 33.6, -14 28 33.9606, 30.2524 28 33.6, 30.8 25.8967 33.6, 30.8 28 36.0463, 79.4686 28 33.6, 78.4 25.5354 33.6, 78.4 28 34.6572, 
-58.6333 30.8 33.6, -30.8 30.8 36.1776, -28 30.8 35.5076, -25.2 30.8 35.2069, -22.4 30.8 35.1862, -19.6 30.8 35.2557, -16.8 30.8 35.197, -11.3579 30.8 33.6, -14 30.8 34.758, 29.8591 30.8 33.6, 
80.0359 30.8 33.6, 78.4 30.8 35.3823, -57.8374 33.6 33.6, -56 33.6 35.5983, -28 33.6 36.2365, -25.2 33.6 36.0062, -22.4 33.6 35.9472, -19.6 33.6 35.9133, -16.8 33.6 35.7285, -14 33.6 35.1622, 
-10.9797 33.6 33.6, -11.2 31.7253 33.6, -11.2 36.1967 33.6, -11.2 33.6 33.7754, 29.9048 33.6 33.6, 30.8 33.6 36.1236, 80.0716 33.6 33.6, 78.4 33.6 35.5772, -56.2663 36.4 33.6, -56 36.7452 33.6, 
-56 36.4 33.8961, -53.2 36.4 36.3629, -22.4 36.4 36.3338, -19.6 36.4 36.2137, -16.8 36.4 35.9073, -11.2175 36.4 33.6, -14 36.4 35.1886, 30.6478 36.4 33.6, 30.8 36.6848 33.6, 30.8 36.4 33.9421, 
79.6183 36.4 33.6, 78.4 36.4 35.1442, -53.8489 39.2 33.6, -53.2 39.796 33.6, -53.2 39.2 34.2096, -50.4 41.7956 33.6, -50.4 39.2 36.1264, -22.4 39.2 36.3749, -19.6 39.2 36.1593, -16.8 39.2 35.7021, 
-12.1386 39.2 33.6, -14 39.2 34.7587, 32.4146 39.2 33.6, 33.6 40.2809 33.6, 33.6 39.2 35.8059, 36.4 41.9265 33.6, 78.5928 39.2 33.6, 78.4 39.5484 33.6, 78.4 39.2 33.8592, -50.0163 42 33.6, 
-47.6 43.3014 33.6, -47.6 42 35.0104, -44.8 44.3414 33.6, -44.8 42 35.9349, -42 42 36.3877, -30.8 42 36.3548, -28 42 36.2762, -25.2 42 36.1831, -22.4 42 36.0119, -19.6 42 35.6638, 
-16.8 44.5279 33.6, -16.8 42 34.9808, -13.9166 42 33.6, -14 42.0893 33.6, -14 42 33.6561, 36.5936 42 33.6, 39.2 42.9536 33.6, 42 43.523 33.6, 44.8 43.8644 33.6, 47.6 44.1612 33.6, 
50.4 44.5782 33.6, 77.0605 42 33.6, 75.6 43.7946 33.6, 75.6 42 35.2576, -43.1593 44.8 33.6, -42 45.1808 33.6, -42 44.8 34.0022, -39.2 45.8933 33.6, -39.2 44.8 34.633, -36.4 46.4859 33.6, 
-36.4 44.8 35.0093, -33.6 47.0053 33.6, -33.6 44.8 35.2376, -30.8 47.4194 33.6, -30.8 44.8 35.3692, -28 44.8 35.4104, -25.2 47.5188 33.6, -25.2 44.8 35.3302, -22.4 47.0136 33.6, -22.4 44.8 35.0628, 
-17.2194 44.8 33.6, -19.6 46.0607 33.6, -19.6 44.8 34.494, 51.3587 44.8 33.6, 53.2 45.344 33.6, 53.2 44.8 34.6054, 56 46.3815 33.6, 56 44.8 35.7991, 58.8 47.4144 33.6, 74.5933 44.8 33.6, 
72.8 46.2866 33.6, 72.8 44.8 35.2306, -28.3708 47.6 33.6, -27.2594 47.6 33.6, -28 47.6294 33.6, -28 47.6 33.6251, 59.4469 47.6 33.6, 61.6 48.3441 33.6, 61.6 47.6 34.5064, 64.4 48.7685 33.6, 
64.4 47.6 34.9934, 67.2 48.5991 33.6, 67.2 47.6 34.8087, 70.2746 47.6 33.6, 70 47.7465 33.6, 70 47.6 33.7838, 28.8589 -44.8 36.4, 30.8 -46.3627 36.4, 30.8 -44.8 37.4784, 33.6 -47.0678 36.4, 
33.6 -44.8 38.2817, 36.4 -46.8399 36.4, 36.4 -44.8 38.3156, 40.7729 -44.8 36.4, 39.2 -45.8428 36.4, 39.2 -44.8 37.469, 26.77 -42 36.4, 28 -43.9931 36.4, 28 -42 37.7496, 44.0222 -42 36.4, 
42 -44.0219 36.4, 42 -42 38.7297, 25.2692 -39.2 36.4, 46.0151 -39.2 36.4, 44.8 -41.0847 36.4, 44.8 -39.2 38.6481, 23.7346 -36.4 36.4, 25.2 -39.0812 36.4, 47.1654 -36.4 36.4, -64.996 -33.6 36.4, 
-64.4 -33.8477 36.4, -64.4 -33.6 36.61, -61.6 -34.341 36.4, -61.6 -33.6 37.0192, -56.8886 -33.6 36.4, -58.8 -34.176 36.4, -58.8 -33.6 36.8736, -5.64119 -33.6 36.4, -5.60001 -33.6291 36.4, -5.60001 -33.6 36.4949, 
-2.8 -35.0736 36.4, 0 -35.7583 36.4, 2.79999 -35.8053 36.4, 5.59999 -35.2562 36.4, 9.45599 -33.6 36.4, 8.39999 -34.14 36.4, 8.39999 -33.6 35.1767, 21.8568 -33.6 36.4, 22.4 -34.2414 36.4, 22.4 -33.6 35.7415, 
47.6787 -33.6 36.4, 47.6 -34.0445 36.4, 47.6 -33.6 36.6662, -69.6931 -30.8 36.4, -67.2 -32.6545 36.4, -67.2 -30.8 37.641, -64.4 -30.8 38.3757, -61.6 -30.8 38.6299, -58.8 -30.8 38.4554, -56 -33.2408 36.4, 
-56 -30.8 37.7943, -53.0741 -30.8 36.4, -53.2 -30.9395 36.4, -53.2 -30.8 36.4743, -8.89949 -30.8 36.4, -8.40001 -31.3119 36.4, -8.40001 -30.8 37.588, 11.2 -32.7229 36.4, 11.2 -30.8 34.4125, 16.6209 -30.8 36.4, 
14 -31.4122 36.4, 14 -30.8 35.9107, 17.0027 -30.8 36.4, 19.6 -31.4942 36.4, 19.6 -30.8 35.9344, 22.4 -30.8 33.7963, 47.6486 -30.8 36.4, 47.6 -30.5655 36.4, 47.6 -30.8 36.5905, -71.9088 -28 36.4, 
-70 -30.5014 36.4, -70 -28 37.624, -67.2 -28 38.7076, -56 -28 38.5381, -52.0362 -28 36.4, -53.2 -28 37.1966, -10.7959 -28 36.4, 14 -28 34.0406, 16.8 -30.7545 36.4, 16.8 -28 34.7064, 
19.6 -28 34.3332, 47.1656 -28 36.4, -73.0932 -25.2 36.4, -72.8 -25.9316 36.4, -72.8 -25.2 36.6282, -70 -25.2 38.269, -67.2 -25.2 39.1709, -56 -25.2 38.6904, -52.1761 -25.2 36.4, -53.2 -25.2 37.1889, 
-11.8215 -25.2 36.4, -11.2 -26.8247 36.4, -11.2 -25.2 37.794, 46.2992 -25.2 36.4, -73.5285 -22.4 36.4, -72.8 -22.4 36.9448, -70 -22.4 38.4254, -56 -22.4 38.4249, -52.9141 -22.4 36.4, -53.2 -21.5412 36.4, 
-53.2 -22.4 36.6391, -12.0228 -22.4 36.4, -11.2 -22.4 38.2622, 45.089 -22.4 36.4, 44.8 -21.8391 36.4, 44.8 -22.4 37.469, -73.3414 -19.6 36.4, -72.8 -17.4662 36.4, -72.8 -19.6 36.7902, -70 -19.6 38.2273, 
-67.2 -19.6 38.9934, -58.8 -19.6 38.889, -53.7982 -19.6 36.4, -56 -19.6 37.898, -11.3452 -19.6 36.4, -11.2 -19.3411 36.4, -11.2 -19.6 36.7338, 43.5891 -19.6 36.4, 42 -16.9784 36.4, -72.6003 -16.8 36.4, 
-70 -16.8 37.7578, -67.2 -16.8 38.5381, -64.4 -16.8 38.8677, -61.6 -16.8 38.8287, -58.8 -16.8 38.3858, -54.5439 -16.8 36.4, -56 -16.8 37.3327, -36.8395 -16.8 36.4, -36.4 -17.189 36.4, -36.4 -16.8 36.8729, 
-33.6 -18.5211 36.4, -33.6 -16.8 37.8282, -29.3471 -16.8 36.4, -30.8 -18.1189 36.4, -30.8 -16.8 37.2663, -9.9617 -16.8 36.4, -8.40001 -14.944 36.4, 41.8677 -16.8 36.4, -71.3488 -14 36.4, -70 -11.4139 36.4, 
-70 -14 37.0948, -67.2 -14 37.9486, -64.4 -14 38.3268, -61.6 -14 38.3372, -58.8 -14 37.9698, -54.7382 -14 36.4, -56 -14 37.061, -40.8809 -14 36.4, -39.2 -15.222 36.4, -39.2 -14 39.175, 
-30.8 -14 39.0077, -27.124 -14 36.4, -28 -15.5117 36.4, -28 -14 37.2504, -7.58882 -14 36.4, -5.60001 -12.1892 36.4, 39.8285 -14 36.4, 39.2 -13.0941 36.4, 39.2 -14 37.2709, -69.8272 -11.2 36.4, 
-67.2 -11.2 37.3256, -64.4 -11.2 37.823, -61.6 -11.2 37.9816, -58.8 -11.2 37.8571, -56 -11.2 37.4298, -52.5019 -11.2 36.4, -53.2 -11.5031 36.4, -53.2 -11.2 36.5932, -46.9264 -11.2 36.4, -44.8 -11.8769 36.4, 
-44.8 -11.2 35.3442, -42 -13.2971 36.4, -25.8974 -11.2 36.4, -28 -11.2 38.5509, -4.40964 -11.2 36.4, -2.8 -9.84691 36.4, 33.6 -11.2 38.8195, 37.5412 -11.2 36.4, 36.4 -9.67206 36.4, 36.4 -11.2 37.4226, 
-68.0951 -8.40001 36.4, -67.2 -6.43463 36.4, -67.2 -8.40001 36.7551, -64.4 -8.40001 37.4435, -61.6 -8.40001 37.8564, -58.8 -8.40001 38.1488, -56 -8.40001 38.5036, -50.4 -10.7101 36.4, -47.6 -10.9673 36.4, -25.2068 -8.40001 36.4, 
-0.991776 -8.40001 36.4, 0 -7.31192 36.4, 0 -8.40001 38.1284, 30.8 -8.40001 38.8416, 35.2808 -8.40001 36.4, 33.6 -5.89249 36.4, 33.6 -8.40001 37.5752, -66.6323 -5.60001 36.4, -64.4 -5.60001 37.1346, -61.6 -5.60001 37.8581, 
-58.8 -5.60001 38.6378, -25.1513 -5.60001 36.4, -25.2 -8.09322 36.4, -25.2 -5.39484 36.4, -25.2 -5.60001 36.4818, 1.48743 -5.60001 36.4, 2.79999 -5.60001 38.341, 33.3979 -5.60001 36.4, 30.8 -5.60001 38.1729, 65.9741 -5.60001 36.4, 
67.2 -6.79257 36.4, 67.2 -5.60001 37.2885, 70.3807 -5.60001 36.4, 70 -6.2489 36.4, 70 -5.60001 36.6866, -64.8006 -2.8 36.4, -64.4 -2.4371 36.4, -64.4 -2.8 36.5634, -61.6 -0.634033 36.4, -61.6 -2.8 37.5466, 
-58.8 -2.8 38.7016, -26.0476 -2.8 36.4, -28 -0.802505 36.4, -28 -2.8 38.6611, 2.536 -2.8 36.4, 2.79999 -2.8 36.8633, 31.8515 -2.8 36.4, 30.8 -0.708542 36.4, 30.8 -2.8 37.379, 64.057 -2.8 36.4, 
64.4 -3.64586 36.4, 64.4 -2.8 37.1225, 67.2 -2.8 38.3361, 71.1567 -2.8 36.4, 70 -2.8 37.351, -60.4482 0 36.4, -58.8 0.530609 36.4, -58.8 0 37.1714, -56 1.38284 36.4, -56 0 38.8054, 
-53.2 2.15681 36.4, -50.4 2.69563 36.4, -44.8 2.67924 36.4, -42 2.32532 36.4, -39.2 1.93536 36.4, -36.4 1.54654 36.4, -33.6 1.10751 36.4, -33.6 0 38.7727, -29.4101 0 36.4, -30.8 0.488373 36.4, 
-30.8 0 37.4677, 2.52521 0 36.4, 2.79999 0 36.956, 30.449 0 36.4, 28 0 38.982, 63.8591 0 36.4, 64.4 1.53339 36.4, 64.4 0 37.1927, 67.2 0 38.1302, 71.0258 0 36.4, 
70 2.32076 36.4, 70 0 37.2169, -48.6503 2.79999 36.4, -46.755 2.79999 36.4, -47.6 2.84979 36.4, -47.6 2.79999 36.5184, 1.85475 2.79999 36.4, 2.79999 2.79999 38.4623, 28.8477 2.79999 36.4, 28 3.92896 36.4, 
28 2.79999 37.6096, 65.7401 2.79999 36.4, 69.3008 2.79999 36.4, 67.2 3.50459 36.4, 67.2 2.79999 36.8871, 0.865341 5.59999 36.4, 26.6481 5.59999 36.4, 25.2 6.92125 36.4, 25.2 5.59999 38.8324, -0.169006 8.39999 36.4, 
0 8.03169 36.4, 0 8.39999 36.9475, 19.6 11.1688 36.4, 23.4771 8.39999 36.4, 22.4 9.16142 36.4, 22.4 8.39999 38.7221, -0.956467 11.2 36.4, 0 11.2 38.87, 19.5567 11.2 36.4, 16.8 13.1822 36.4, 
-0.955521 14 36.4, 0 16.0169 36.4, 0 14 38.3543, 15.6224 14 36.4, 14 15.2647 36.4, 40.8251 14 36.4, 42 13.6774 36.4, 42 14 37.0566, 44.8 13.5265 36.4, 44.8 14 37.2396, 
47.8914 14 36.4, 47.6 13.9128 36.4, 47.6 14 36.525, 0.533615 16.8 36.4, 2.79999 18.3389 36.4, 2.79999 16.8 39.1297, 5.59999 18.971 36.4, 8.39999 18.5315 36.4, 11.6665 16.8 36.4, 11.2 17.1683 36.4, 
11.2 16.8 37.5739, 35.8164 16.8 36.4, 36.4 16.1914 36.4, 36.4 16.8 37.6264, 39.2 14.4489 36.4, 50.4 14.7631 36.4, 50.4 16.8 38.458, 54.0096 16.8 36.4, 53.2 16.2416 36.4, 53.2 16.8 36.8075, 
-51.0529 19.6 36.4, -50.4 19.1181 36.4, -50.4 19.6 36.7342, -47.6 18.2234 36.4, -47.6 19.6 37.3805, -42.2092 19.6 36.4, -44.8 18.4638 36.4, -44.8 19.6 37.2497, 33.7411 19.6 36.4, 53.2 19.6 38.7778, 
57.632 19.6 36.4, 56 18.2975 36.4, 56 19.6 37.1087, -54.0273 22.4 36.4, -53.2 21.3821 36.4, -53.2 22.4 37.0294, -50.4 22.4 38.379, -47.6 22.4 38.9529, -44.8 22.4 38.9249, -42 19.6869 36.4, 
-42 22.4 38.3014, -38.3606 22.4 36.4, -39.2 21.6525 36.4, -39.2 22.4 36.9747, 32.3767 22.4 36.4, 33.6 19.8498 36.4, 56 22.4 38.5734, 58.8 20.53 36.4, 58.8 22.4 37.2707, 62.0021 22.4 36.4, 
61.6 22.2466 36.4, 61.6 22.4 36.4633, -55.547 25.2 36.4, -53.2 25.2 38.1808, -39.2 25.2 38.4821, -35.6631 25.2 36.4, -36.4 24.4315 36.4, -36.4 25.2 36.8961, 31.4528 25.2 36.4, 58.8 25.2 38.4838, 
61.6 25.2 37.6981, 64.4 23.1861 36.4, 64.4 25.2 37.2834, 67.2 23.7281 36.4, 67.2 25.2 37.0511, 72.2435 25.2 36.4, 70 24.3189 36.4, 70 25.2 36.7969, -56.1832 28 36.4, -56 27.2003 36.4, 
-56 28 36.5779, -53.2 28 38.6647, -36.4 28 38.0148, -33.5256 28 36.4, -33.6 27.9224 36.4, -33.6 28 36.4388, 30.8747 28 36.4, 61.6 28 38.7414, 64.4 28 38.3801, 67.2 28 38.1862, 
70 28 37.9666, 72.8 25.4493 36.4, 72.8 28 37.5026, 75.7376 28 36.4, 75.6 27.8245 36.4, 75.6 28 36.475, -56.0046 30.8 36.4, -56 30.8136 36.4, -56 30.8 36.4044, -53.2 30.8 38.5589, 
-36.4 30.8 38.4972, -31.419 30.8 36.4, -33.6 30.8 37.307, 30.6293 30.8 36.4, 30.8 28.9973 36.4, 30.8 32.6046 36.4, 30.8 30.8 36.8671, 67.2 30.8 39.0537, 70 30.8 38.8386, 72.8 30.8 38.37, 
77.0945 30.8 36.4, 75.6 30.8 37.3484, -55.0498 33.6 36.4, -53.2 36.3285 36.4, -53.2 33.6 37.8469, -50.4 33.6 39.1666, -36.4 33.6 38.5604, -33.6 33.6 37.6634, -28.9329 33.6 36.4, -30.8 31.8793 36.4, 
-30.8 33.6 36.8108, 30.8918 33.6 36.4, 72.8 33.6 38.855, 77.4827 33.6 36.4, 75.6 33.6 37.7473, -53.1404 36.4 36.4, -50.4 38.8181 36.4, -50.4 36.4 38.0467, -47.6 36.4 38.9119, -42 36.4 39.1988, 
-39.2 36.4 38.8492, -36.4 36.4 38.2942, -33.6 36.4 37.6551, -30.8 36.4 37.072, -28 34.8591 36.4, -28 36.4 36.6549, -24.5396 36.4 36.4, -25.2 36.2599 36.4, -25.2 36.4 36.4271, 31.808 36.4 36.4, 
33.6 38.8633 36.4, 72.8 36.4 38.9202, 77.1517 36.4 36.4, 75.6 36.4 37.6227, -49.771 39.2 36.4, -47.6 40.4139 36.4, -47.6 39.2 37.3569, -44.8 41.3974 36.4, -44.8 39.2 37.9691, -42 41.9811 36.4, 
-42 39.2 38.1359, -39.2 39.2 38.0003, -36.4 39.2 37.6805, -33.6 39.2 37.2937, -30.8 41.7517 36.4, -30.8 39.2 36.945, -28 41.0515 36.4, -28 39.2 36.6944, -22.9711 39.2 36.4, -25.2 40.105 36.4, 
-25.2 39.2 36.5294, 33.927 39.2 36.4, 36.4 41.0615 36.4, 72.8 39.2 38.4813, 76.1095 39.2 36.4, 75.6 40.0174 36.4, 75.6 39.2 36.8348, -41.7941 42 36.4, -39.2 42.2734 36.4, -39.2 42 36.5804, 
-36.4 42.2998 36.4, -36.4 42 36.5658, -32.2178 42 36.4, -33.6 42.1304 36.4, -33.6 42 36.4594, 38.5849 42 36.4, 39.2 42.2597 36.4, 39.2 42 36.9905, 42 42.9819 36.4, 42 42 38.727, 
44.8 43.3162 36.4, 47.6 43.4552 36.4, 50.4 43.5666 36.4, 50.4 42 38.8981, 53.2 43.8143 36.4, 53.2 42 38.6192, 56 44.3135 36.4, 56 42 38.5839, 58.8 42 38.7225, 61.6 42 38.9051, 
64.4 42 39.0053, 67.2 42 38.8994, 70 42 38.4321, 74.1759 42 36.4, 72.8 43.3495 36.4, 72.8 42 37.337, 57.9295 44.8 36.4, 58.8 45.063 36.4, 58.8 44.8 36.647, 61.6 45.815 36.4, 
61.6 44.8 37.2594, 64.4 46.1981 36.4, 64.4 44.8 37.5387, 67.2 46.0256 36.4, 67.2 44.8 37.4055, 70.5779 44.8 36.4, 70 45.136 36.4, 70 44.8 36.6862, 29.9473 -42 39.2, 30.8 -42.6823 39.2, 
30.8 -42 39.75, 33.6 -43.7967 39.2, 33.6 -42 40.6752, 36.4 -43.9222 39.2, 36.4 -42 40.8249, 41.3071 -42 39.2, 39.2 -43.2169 39.2, 39.2 -42 40.2659, 26.6923 -39.2 39.2, 28 -40.5589 39.2, 
28 -39.2 40.6408, 44.4041 -39.2 39.2, 42 -41.5911 39.2, 42 -39.2 41.2537, 23.6804 -36.4 39.2, 25.2 -37.8066 39.2, 46.0453 -36.4 39.2, 44.8 -38.6597 39.2, 44.8 -36.4 40.8755, -4.30899 -33.6 39.2, 
-2.8 -34.4562 39.2, 0 -35.3952 39.2, 2.79999 -35.7403 39.2, 5.59999 -35.6166 39.2, 8.39999 -35.1321 39.2, 11.2 -34.4345 39.2, 11.2 -33.6 37.7533, 15.5773 -33.6 39.2, 14 -33.7616 39.2, 14 -33.6 38.9785, 
17.6975 -33.6 39.2, 19.6 -33.9232 39.2, 19.6 -33.6 38.7532, 22.4 -35.3774 39.2, 46.7938 -33.6 39.2, -7.7437 -30.8 39.2, -5.60001 -32.7595 39.2, 16.8 -33.4708 39.2, 16.8 -30.8 36.4384, 46.8895 -30.8 39.2, 
-64.7291 -28 39.2, -64.4 -28.2311 39.2, -64.4 -28 39.2858, -61.6 -28.8834 39.2, -61.6 -28 39.5021, -58.7619 -28 39.2, -58.8 -28.0321 39.2, -58.8 -28 39.2099, -9.70526 -28 39.2, -8.40001 -29.925 39.2, 
-8.40001 -28 41.7005, 46.4545 -28 39.2, -67.0255 -25.2 39.2, -64.4 -25.2 39.7802, -61.6 -25.2 39.8842, -57.7801 -25.2 39.2, -58.8 -25.2 39.5066, -10.6665 -25.2 39.2, 45.551 -25.2 39.2, 44.8 -23.6092 39.2, 
44.8 -25.2 40.7944, -67.3209 -22.4 39.2, -67.2 -23.8644 39.2, -67.2 -22.0298 39.2, -67.2 -22.4 39.2443, -64.4 -22.4 39.7673, -61.6 -22.4 39.7861, -58.4508 -22.4 39.2, -58.8 -21.763 39.2, -58.8 -22.4 39.3126, 
-10.8506 -22.4 39.2, 44.1909 -22.4 39.2, -65.4821 -19.6 39.2, -64.4 -18.7686 39.2, -64.4 -19.6 39.3798, -60.8026 -19.6 39.2, -61.6 -18.9342 39.2, -61.6 -19.6 39.3421, -10.3186 -19.6 39.2, 42.3984 -19.6 39.2, 
42 -19.041 39.2, 42 -19.6 39.8105, -8.92365 -16.8 39.2, -8.40001 -16.1476 39.2, -8.40001 -16.8 40.1653, 33.6 -16.8 41.9794, 36.4 -16.8 41.2648, 39.9324 -16.8 39.2, 39.2 -16.0126 39.2, 39.2 -16.8 39.8801, 
-39.1627 -14 39.2, -36.4 -15.0077 39.2, -36.4 -14 39.8739, -31.4123 -14 39.2, -33.6 -15.1157 39.2, -33.6 -14 39.8059, -6.58656 -14 39.2, -5.60001 -13.1084 39.2, -5.60001 -14 40.8542, 28 -14 41.5928, 
30.8 -14 40.9619, 33.6 -11.9217 39.2, 33.6 -14 40.3103, 36.5679 -14 39.2, 36.4 -13.8502 39.2, 36.4 -14 39.2978, -45.6406 -11.2 39.2, -44.8 -11.5125 39.2, -44.8 -11.2 39.5826, -42 -12.7122 39.2, 
-42 -11.2 40.6906, -39.2 -13.9878 39.2, -39.2 -11.2 41.2628, -36.4 -11.2 41.3483, -33.6 -11.2 41.0065, -28.9932 -11.2 39.2, -30.8 -13.6224 39.2, -30.8 -11.2 40.1759, -3.15901 -11.2 39.2, -2.8 -10.9191 39.2, 
-2.8 -11.2 39.7058, 0 -8.91502 39.2, 25.2 -11.2 41.3009, 28 -11.2 40.4998, 32.4119 -11.2 39.2, 30.8 -9.55579 39.2, 30.8 -11.2 39.7267, -53.4453 -8.40001 39.2, -53.2 -8.49593 39.2, -53.2 -8.40001 39.2682, 
-50.4 -9.47183 39.2, -50.4 -8.40001 40.1945, -47.6 -10.4143 39.2, -47.6 -8.40001 41.1913, -44.8 -8.40001 41.9528, -33.6 -8.40001 41.6812, -30.8 -8.40001 40.8422, -27.7894 -8.40001 39.2, -28 -9.01991 39.2, -28 -8.40001 39.3666, 
0.798737 -8.40001 39.2, 2.79999 -6.3936 39.2, 2.79999 -8.40001 40.9344, 22.4 -8.40001 41.7334, 25.2 -8.40001 40.8427, 29.8047 -8.40001 39.2, 28 -8.40001 39.8878, -57.2413 -5.60001 39.2, -56 -6.77815 39.2, -56 -5.60001 39.6645, 
-53.2 -5.60001 40.7437, -50.4 -5.60001 41.758, -33.6 -5.60001 41.7673, -30.8 -5.60001 40.9385, -27.5798 -5.60001 39.2, -28 -4.31741 39.2, -28 -5.60001 39.5243, 3.5752 -5.60001 39.2, 5.59999 -5.60001 40.7651, 22.4 -5.60001 41.8344, 
25.2 -5.60001 40.8458, 28.776 -5.60001 39.2, 28 -5.60001 39.6062, -57.8019 -2.8 39.2, -56 -0.606125 39.2, -56 -2.8 39.9975, -53.2 -2.8 41.1239, -50.4 -2.8 41.9745, -36.4 -2.8 41.6048, -33.6 -0.334824 39.2, 
-33.6 -2.8 41.0517, -28.76 -2.8 39.2, -30.8 -1.40309 39.2, -30.8 -2.8 40.21, 4.49173 -2.8 39.2, 5.59999 -2.8 40.2127, 8.39999 -2.8 41.9297, 25.2 -2.8 41.0953, 28.3105 -2.8 39.2, 28 -1.29489 39.2, 
28 -2.8 39.426, -55.3454 0 39.2, -53.2 0.789124 39.2, -53.2 0 40.0161, -50.4 1.36758 39.2, -50.4 0 40.6874, -47.6 1.51337 39.2, -47.6 0 40.9196, -44.8 1.35001 39.2, -44.8 0 40.802, 
-42 1.03061 39.2, -42 0 40.4749, -39.2 0.659836 39.2, -39.2 0 40.0454, -34.9207 0 39.2, -36.4 0.258118 39.2, -36.4 0 39.539, 4.17857 0 39.2, 5.59999 0 40.6278, 27.7487 0 39.2, 
25.2 0 41.2898, 3.22194 2.79999 39.2, 5.59999 2.79999 41.6123, 26.7346 2.79999 39.2, 25.2 5.23419 39.2, 25.2 2.79999 40.9103, 1.96338 5.59999 39.2, 2.79999 3.82138 39.2, 2.79999 5.59999 40.2413, 24.9568 5.59999 39.2, 
22.4 8.16734 39.2, 0.806473 8.39999 39.2, 2.79999 8.39999 41.3689, 22.1546 8.39999 39.2, 19.6 10.3775 39.2, 0.154739 11.2 39.2, 2.79999 11.2 41.6333, 18.5062 11.2 39.2, 16.8 12.4526 39.2, 16.8 11.2 41.5667, 
0.522812 14 39.2, 2.79999 16.7383 39.2, 2.79999 14 40.9466, 11.2 16.2202 39.2, 14.5816 14 39.2, 14 14.4541 39.2, 14 14 40.0619, 2.91699 16.8 39.2, 5.59999 17.6974 39.2, 5.59999 16.8 40.1703, 
9.75412 16.8 39.2, 8.39999 17.442 39.2, 8.39999 16.8 40.04, 37.4992 16.8 39.2, 39.2 15.7554 39.2, 39.2 16.8 41.0529, 42 15.0549 39.2, 44.8 15.1325 39.2, 44.8 16.8 41.7211, 49.0951 16.8 39.2, 
47.6 15.9398 39.2, 47.6 16.8 40.325, 34.7433 19.6 39.2, 36.4 17.6038 39.2, 52.5741 19.6 39.2, 50.4 17.6039 39.2, 50.4 19.6 41.1, 33.2038 22.4 39.2, 33.6 21.584 39.2, 33.6 22.4 40.1835, 
54.9979 22.4 39.2, 53.2 20.2714 39.2, 53.2 22.4 40.6823, -50.8495 25.2 39.2, -50.4 24.6915 39.2, -50.4 25.2 39.4285, -47.6 23.0671 39.2, -47.6 25.2 40.158, -44.8 23.0946 39.2, -44.8 25.2 40.1903, 
-41.1681 25.2 39.2, -42 24.4712 39.2, -42 25.2 39.572, 32.2348 25.2 39.2, 57.2244 25.2 39.2, 56 23.7849 39.2, 56 25.2 39.9539, -51.9957 28 39.2, -50.4 28 40.012, -47.6 28 40.7064, 
-44.8 28 40.7873, -42 28 40.3194, -39.1069 28 39.2, -39.2 27.8493 39.2, -39.2 28 39.2502, 31.7141 28 39.2, 56 28 41.0373, 59.7824 28 39.2, 58.8 27.2257 39.2, 58.8 28 39.5397, 
-51.7934 30.8 39.2, -50.4 33.4437 39.2, -50.4 30.8 39.9162, -47.6 30.8 40.659, -44.8 30.8 40.8037, -42 30.8 40.4436, -38.3683 30.8 39.2, -39.2 30.8 39.5778, 31.6416 30.8 39.2, 56 30.8 41.6354, 
58.8 30.8 40.3898, 61.6 29.6386 39.2, 61.6 30.8 39.6227, 64.7298 30.8 39.2, 64.4 30.7354 39.2, 64.4 30.8 39.2257, -50.2758 33.6 39.2, -47.6 35.6008 39.2, -47.6 33.6 40.0581, -44.8 33.6 40.3163, 
-42 36.3951 39.2, -42 33.6 40.0727, -38.7205 33.6 39.2, -39.2 34.3652 39.2, -39.2 33.6 39.3759, 32.1264 33.6 39.2, 33.6 33.6 41.5151, 56 33.6 41.7594, 58.8 33.6 40.7787, 61.6 33.6 40.2165, 
64.4 33.6 39.9436, 67.2 31.5414 39.2, 67.2 33.6 39.7609, 71.0632 33.6 39.2, 70 32.6894 39.2, 70 33.6 39.4434, -45.2469 36.4 39.2, -42.0689 36.4 39.2, -44.8 36.5313 39.2, -44.8 36.4 39.2697, 
33.445 36.4 39.2, 33.6 36.6138 39.2, 33.6 36.4 39.4195, 56 36.4 41.3817, 58.8 36.4 40.6884, 61.6 36.4 40.3403, 64.4 36.4 40.1872, 67.2 36.4 40.0347, 71.6692 36.4 39.2, 70 36.4 39.6689, 
36.0426 39.2 39.2, 36.4 39.4854 39.2, 36.4 39.2 39.5847, 39.2 41.0304 39.2, 39.2 39.2 41.79, 42 41.7988 39.2, 50.4 41.7837 39.2, 50.4 39.2 41.9762, 53.2 41.4028 39.2, 53.2 39.2 41.063, 
56 41.0639 39.2, 56 39.2 40.3809, 58.8 40.9572 39.2, 58.8 39.2 40.0321, 61.6 41.1497 39.2, 61.6 39.2 39.9308, 64.4 41.3448 39.2, 64.4 39.2 39.9055, 67.2 40.9567 39.2, 67.2 39.2 39.766, 
70.3035 39.2 39.2, 70 39.4875 39.2, 70 39.2 39.2986, 43.9207 42 39.2, 44.8 42.1079 39.2, 44.8 42 39.3835, 48.1666 42 39.2, 47.6 42.0588 39.2, 47.6 42 39.2918, 30.2576 -39.2 42, 
30.8 -39.4984 42, 30.8 -39.2 42.2514, 33.6 -40.4005 42, 33.6 -39.2 42.9059, 36.4 -40.5373 42, 36.4 -39.2 42.9612, 40.355 -39.2 42, 39.2 -39.8487 42, 39.2 -39.2 42.4614, 24.752 -36.4 42, 
25.2 -36.6135 42, 25.2 -36.4 42.3691, 28 -38.1261 42, 28 -36.4 43.861, 30.8 -36.4 44.4879, 33.6 -36.4 44.69, 36.4 -36.4 44.5681, 39.2 -36.4 44.0822, 43.553 -36.4 42, 42 -38.1164 42, 
42 -36.4 43.0347, -2.87381 -33.6 42, -2.8 -33.6469 42, -2.8 -33.6 42.1083, 0 -34.9403 42, 2.79999 -35.5953 42, 5.59999 -35.7945 42, 8.39999 -35.668 42, 11.2 -35.3431 42, 14 -34.972 42, 
16.8 -34.7407 42, 16.8 -33.6 39.4677, 19.6 -34.8502 42, 22.4 -35.4593 42, 42 -33.6 44.1194, 44.9421 -33.6 42, 44.8 -33.9557 42, 44.8 -33.6 42.148, -6.3456 -30.8 42, -5.60001 -31.5374 42, 
-5.60001 -30.8 43.1019, 42 -30.8 44.5922, 45.3285 -30.8 42, 44.8 -30.8 42.6052, -8.24487 -28 42, 42 -28 44.487, 44.9839 -28 42, 44.8 -27.4778 42, 44.8 -28 42.2347, -9.25638 -25.2 42, 
-8.40001 -27.5603 42, -8.40001 -25.2 43.2489, 43.9647 -25.2 42, 42 -25.2 43.7568, -9.4388 -22.4 42, -8.40001 -22.4 43.4787, 36.4 -22.4 44.6911, 39.2 -22.4 43.8731, 42.2567 -22.4 42, 42 -22.0753 42, 
42 -22.4 42.2473, -8.82751 -19.6 42, -8.40001 -18.7604 42, -8.40001 -19.6 42.6048, 30.8 -19.6 44.4088, 33.6 -16.8322 42, 33.6 -19.6 43.8128, 36.4 -17.8795 42, 36.4 -19.6 43.1706, 39.3619 -19.6 42, 
39.2 -19.4673 42, 39.2 -19.6 42.0998, -7.39082 -16.8 42, -5.60001 -14.7528 42, -5.60001 -16.8 44.1926, 25.2 -16.8 44.3107, 28 -14.7176 42, 28 -16.8 43.3052, 33.4963 -16.8 42, 30.8 -15.8337 42, 
30.8 -16.8 42.5995, -4.80843 -14 42, -2.8 -12.4551 42, -2.8 -14 43.9942, 22.4 -14 43.5837, 26.5559 -14 42, 25.2 -12.998 42, 25.2 -14 42.4498, -0.664764 -11.2 42, 0 -10.7781 42, 
0 -11.2 42.513, 2.79999 -9.27617 42, 2.79999 -11.2 43.9954, 16.8 -11.2 44.1646, 19.6 -11.2 43.2663, 23.0431 -11.2 42, 22.4 -9.97453 42, 22.4 -11.2 42.2399, -44.4917 -8.40001 42, -42 -9.0553 42, 
-42 -8.40001 42.2705, -39.2 -9.43309 42, -39.2 -8.40001 42.3294, -35.4998 -8.40001 42, -36.4 -8.98987 42, -36.4 -8.40001 42.149, 4.7341 -8.40001 42, 5.59999 -7.69359 42, 5.59999 -8.40001 42.4003, 8.39999 -8.40001 43.2077, 
11.2 -8.40001 43.5623, 14 -8.40001 43.5518, 16.8 -8.40001 43.215, 21.4553 -8.40001 42, 19.6 -8.40001 42.5823, -49.4931 -5.60001 42, -47.6 -6.74605 42, -47.6 -5.60001 42.3882, -44.8 -8.26694 42, -44.8 -5.60001 42.6688, 
-42 -5.60001 42.7129, -39.2 -5.60001 42.5791, -34.8426 -5.60001 42, -36.4 -4.34538 42, -36.4 -5.60001 42.281, 8.16838 -5.60001 42, 8.39999 -3.97745 42, 8.39999 -5.60001 42.0998, 11.2 -5.60001 42.8689, 14 -5.60001 43.1792, 
16.8 -5.60001 43.0975, 21.7786 -5.60001 42, 19.6 -5.60001 42.641, -50.2479 -2.8 42, -47.6 -1.97092 42, -47.6 -2.8 42.3474, -44.8 -1.92583 42, -44.8 -2.8 42.4176, -42 -2.2594 42, -42 -2.8 42.2826, 
-39.1116 -2.8 42, -39.2 -2.77782 42, -39.2 -2.8 42.0122, 8.58022 -2.8 42, 11.2 -2.8 42.9715, 14 -2.8 43.4798, 16.8 -2.8 43.545, 19.6 -2.8 43.1761, 23.1038 -2.8 42, 22.4 -4.50745 42, 
22.4 -2.8 42.3258, 7.60349 0 42, 8.39999 -2.40443 42, 8.39999 0 42.4706, 11.2 0 43.5693, 14 0 44.1216, 16.8 0 44.2197, 19.6 0 43.8487, 23.9711 0 42, 22.4 0 42.9033, 
6.1665 2.79999 42, 8.39999 2.79999 43.2939, 11.2 2.79999 44.2646, 14 2.79999 44.7363, 16.8 2.79999 44.7614, 19.6 2.79999 44.2773, 23.8707 2.79999 42, 22.4 2.79999 43.0861, 4.70433 5.59999 42, 5.59999 3.9079 42, 
5.59999 5.59999 42.6069, 8.39999 5.59999 43.9468, 11.2 5.59999 44.7021, 19.6 5.59999 44.0245, 22.6183 5.59999 42, 22.4 5.85202 42, 22.4 5.59999 42.2127, 3.62479 8.39999 42, 5.59999 8.39999 43.1294, 8.39999 8.39999 44.1384, 
11.2 8.39999 44.6325, 14 8.39999 44.6357, 16.8 10.8502 42, 16.8 8.39999 44.0169, 20.0197 8.39999 42, 19.6 8.73853 42, 19.6 8.39999 42.3952, 3.41647 11.2 42, 5.59999 11.2 43.0004, 8.39999 11.2 43.7123, 
11.2 11.2 43.8576, 16.2618 11.2 42, 14 12.6385 42, 14 11.2 43.3057, 5.20035 14 42, 5.59999 14.2616 42, 5.59999 14 42.1395, 8.39999 14.7722 42, 8.39999 14 42.5211, 11.3598 14 42, 
11.2 14.0921 42, 11.2 14 42.0828, 41.6671 16.8 42, 42.699 16.8 42, 42 16.7219 42, 42 16.8 42.1243, 36.3004 19.6 42, 36.4 19.4825 42, 36.4 19.6 42.149, 39.2 17.4159 42, 
39.2 19.6 44.671, 44.8 17.0143 42, 49.1897 19.6 42, 47.6 18.2693 42, 47.6 19.6 43.5072, 34.498 22.4 42, 36.4 22.4 44.6333, 51.6425 22.4 42, 50.4 20.7833 42, 50.4 22.4 43.3677, 
33.4721 25.2 42, 33.6 24.8278 42, 33.6 25.2 42.2346, 53.3218 25.2 42, 53.2 24.9949 42, 53.2 25.2 42.1301, 33.0143 28 42, 33.6 28 42.9626, 54.5791 28 42, 53.2 28 43.2695, 
33.1396 30.8 42, 33.6 32.4167 42, 33.6 30.8 42.6847, 55.3682 30.8 42, 53.2 30.8 43.69, 33.97 33.6 42, 36.4 33.6 44.5479, 55.4908 33.6 42, 53.2 33.6 43.4833, 35.7624 36.4 42, 
36.4 37.0658 42, 36.4 36.4 42.6353, 39.2 39.0227 42, 39.2 36.4 44.5392, 50.4 39.1691 42, 50.4 36.4 44.0556, 54.3281 36.4 42, 53.2 37.4301 42, 53.2 36.4 42.5918, 39.6706 39.2 42, 
42 40.0435 42, 42 39.2 43.0091, 44.8 40.3472 42, 44.8 39.2 43.3475, 50.3161 39.2 42, 47.6 40.058 42, 47.6 39.2 42.9479, -0.674072 -33.6 44.8, 0 -33.9768 44.8, 0 -33.6 45.4374, 
2.79999 -35.0243 44.8, 2.79999 -33.6 47.5298, 5.59999 -35.5377 44.8, 8.39999 -35.6783 44.8, 11.2 -35.5658 44.8, 14 -35.309 44.8, 16.8 -35.0187 44.8, 19.6 -34.8082 44.8, 22.4 -34.7801 44.8, 22.4 -33.6 46.8799, 
25.2 -34.9955 44.8, 25.2 -33.6 46.4068, 28 -35.4273 44.8, 28 -33.6 46.2531, 30.8 -35.9172 44.8, 30.8 -33.6 46.1746, 33.6 -36.1764 44.8, 33.6 -33.6 46.0367, 36.4 -35.8393 44.8, 36.4 -33.6 45.7368, 
40.1481 -33.6 44.8, 39.2 -34.4805 44.8, 39.2 -33.6 45.1408, -4.34076 -30.8 44.8, -2.8 -32.2015 44.8, -2.8 -30.8 46.3618, 30.8 -30.8 47.127, 33.6 -30.8 46.7442, 36.4 -30.8 46.3214, 41.4901 -30.8 44.8, 
39.2 -30.8 45.6872, -6.31793 -28 44.8, -5.60001 -29.0878 44.8, -5.60001 -28 45.5843, 30.8 -28 47.4159, 33.6 -28 46.8743, 36.4 -28 46.3549, 41.2885 -28 44.8, 39.2 -28 45.6541, -7.28107 -25.2 44.8, 
-5.60001 -25.2 46.5586, 30.8 -25.2 47.0634, 33.6 -25.2 46.4294, 36.4 -22.6861 44.8, 36.4 -25.2 45.8302, 39.7307 -25.2 44.8, 39.2 -24.6839 44.8, 39.2 -25.2 45.0227, -7.40834 -22.4 44.8, -5.60001 -22.4 46.6357, 
28 -22.4 46.9531, 30.8 -20.2953 44.8, 30.8 -22.4 46.0479, 35.8972 -22.4 44.8, 33.6 -21.4342 44.8, 33.6 -22.4 45.3589, -6.71873 -19.6 44.8, -5.60001 -17.7021 44.8, -5.60001 -19.6 45.913, 25.2 -17.4388 44.8, 
25.2 -19.6 46.5092, 29.3898 -19.6 44.8, 28 -18.974 44.8, 28 -19.6 45.2657, -4.99429 -16.8 44.8, -2.8 -14.7646 44.8, -2.8 -16.8 46.5594, 19.6 -16.8 47.3052, 24.1872 -16.8 44.8, 22.4 -15.6276 44.8, 
22.4 -16.8 45.7567, -1.66174 -14 44.8, 0 -13.0382 44.8, 0 -14 45.7973, 2.79999 -11.9091 44.8, 2.79999 -14 46.8751, 5.59999 -14 47.4716, 11.2 -14 47.5583, 14 -14 47.0472, 16.8 -12.1537 44.8, 
16.8 -14 46.1446, 19.774 -14 44.8, 19.6 -13.8666 44.8, 19.6 -14 44.8884, 5.54288 -11.2 44.8, 5.59999 -11.1809 44.8, 5.59999 -11.2 44.8162, 8.39999 -10.6415 44.8, 8.39999 -11.2 45.2108, 11.2 -10.5512 44.8, 
11.2 -11.2 45.2052, 14.11 -11.2 44.8, 14 -11.1454 44.8, 14 -11.2 44.8282, 12.1282 5.59999 44.8, 14 3.52831 44.8, 14 7.23816 44.8, 14 5.59999 45.0317, 16.9009 5.59999 44.8, 16.8 4.60158 44.8, 
16.8 5.70445 44.8, 16.8 5.59999 44.8284, 39.6153 19.6 44.8, 42 18.892 44.8, 42 19.6 45.5746, 45.2331 19.6 44.8, 44.8 19.3412 44.8, 44.8 19.6 45.0938, 36.5972 22.4 44.8, 39.2 19.7555 44.8, 
39.2 22.4 46.76, 42 22.4 47.5037, 44.8 22.4 47.2418, 48.6576 22.4 44.8, 47.6 21.181 44.8, 47.6 22.4 45.8464, 35.4109 25.2 44.8, 36.4 22.7576 44.8, 36.4 25.2 45.8898, 47.6 25.2 47.1915, 
50.452 25.2 44.8, 50.4 25.1008 44.8, 50.4 25.2 44.8639, 35.0409 28 44.8, 36.4 28 46.1994, 51.3729 28 44.8, 50.4 28 45.8159, 35.4235 30.8 44.8, 36.4 32.9747 44.8, 36.4 30.8 45.7504, 
39.2 30.8 47.437, 47.6 30.8 47.5163, 51.6486 30.8 44.8, 50.4 30.8 45.9232, 36.7681 33.6 44.8, 39.2 36.0122 44.8, 39.2 33.6 46.4011, 42 33.6 47.2644, 44.8 33.6 47.3788, 47.6 33.6 46.7661, 
51.0289 33.6 44.8, 50.4 34.6075 44.8, 50.4 33.6 45.2932, 39.9316 36.4 44.8, 42 37.3193 44.8, 42 36.4 45.5947, 44.8 37.606 44.8, 44.8 36.4 45.8194, 48.4867 36.4 44.8, 47.6 36.9379 44.8, 
47.6 36.4 45.232, 2.92613 -33.6 47.6, 5.59999 -34.4939 47.6, 5.59999 -33.6 48.8188, 8.39999 -34.9253 47.6, 8.39999 -33.6 49.5879, 11.2 -34.9896 47.6, 11.2 -33.6 49.871, 14 -34.7812 47.6, 14 -33.6 49.6249, 
16.8 -34.3676 47.6, 16.8 -33.6 48.8845, 20.4837 -33.6 47.6, 19.6 -33.7987 47.6, 19.6 -33.6 47.895, -1.32297 -30.8 47.6, 0 -31.9149 47.6, 0 -30.8 48.5442, 2.79999 -33.5526 47.6, 2.79999 -30.8 50.065, 
22.4 -33.0575 47.6, 22.4 -30.8 49.4991, 25.2 -32.1127 47.6, 25.2 -30.8 48.4481, 28.1603 -30.8 47.6, 28 -30.8768 47.6, 28 -30.8 47.6365, -3.44499 -28 47.6, -2.8 -28.938 47.6, -2.8 -28 48.1113, 
0 -28 49.9119, 25.2 -28 49.2952, 30.0554 -28 47.6, 28 -28 48.2271, -4.41238 -25.2 47.6, -2.8 -25.2 48.8246, 25.2 -25.2 49.2307, 29.0157 -25.2 47.6, 28 -24.2274 47.6, 28 -25.2 47.9766, 
-4.43631 -22.4 47.6, -2.8 -22.4 48.795, 0 -22.4 50.2944, 22.4 -22.4 49.8119, 26.531 -22.4 47.6, 25.2 -21.3409 47.6, 25.2 -22.4 48.2813, -3.45041 -19.6 47.6, -2.8 -18.7306 47.6, -2.8 -19.6 48.0567, 
0 -19.6 49.577, 19.6 -17.1385 47.6, 19.6 -19.6 49.6596, 23.2251 -19.6 47.6, 22.4 -19.0128 47.6, 22.4 -19.6 48.0993, -0.938095 -16.8 47.6, 0 -16.1528 47.6, 0 -16.8 48.101, 2.79999 -14.8473 47.6, 
2.79999 -16.8 49.1539, 5.59999 -14.1464 47.6, 5.59999 -16.8 49.7776, 8.39999 -16.8 50.0598, 11.2 -14.0458 47.6, 11.2 -16.8 50.0053, 14 -14.6053 47.6, 14 -16.8 49.5678, 19.0035 -16.8 47.6, 16.8 -15.6223 47.6, 
16.8 -16.8 48.6764, 7.2121 -14 47.6, 10.3466 -14 47.6, 8.39999 -13.882 47.6, 8.39999 -14 47.7066, 39.0563 25.2 47.6, 39.2 24.9397 47.6, 39.2 25.2 47.6922, 42 22.6747 47.6, 42 25.2 48.5563, 
46.546 25.2 47.6, 44.8 23.3214 47.6, 44.8 25.2 48.4071, 38.6864 28 47.6, 39.2 29.704 47.6, 39.2 28 47.919, 42 28 48.7852, 44.8 28 48.7519, 47.7211 28 47.6, 47.6 27.5673 47.6, 
47.6 29.2515 47.6, 47.6 28 47.6943, 39.7672 30.8 47.6, 42 32.6319 47.6, 42 30.8 48.3424, 47.2788 30.8 47.6, 44.8 32.901 47.6, 44.8 30.8 48.397, 3.63393 -30.8 50.4, 5.59999 -31.929 50.4, 
5.59999 -30.8 51.189, 8.39999 -32.8308 50.4, 8.39999 -30.8 51.8887, 11.2 -33.1445 50.4, 11.2 -30.8 52.1933, 14 -32.9654 50.4, 14 -30.8 52.0992, 16.8 -32.3189 50.4, 16.8 -30.8 51.5852, 20.2298 -30.8 50.4, 
19.6 -31.1573 50.4, 19.6 -30.8 50.6645, 0.990463 -28 50.4, 2.79999 -30.0956 50.4, 2.79999 -28 51.3015, 5.59999 -28 52.2829, 8.39999 -28 52.899, 11.2 -28 53.1848, 14 -28 53.1205, 16.8 -28 52.6658, 
19.6 -28 51.8002, 22.7253 -28 50.4, 22.4 -28.4501 50.4, 22.4 -28 50.5617, -0.0296021 -25.2 50.4, 0 -25.2879 50.4, 0 -24.8765 50.4, 0 -25.2 50.417, 2.79999 -25.2 51.7355, 5.59999 -25.2 52.615, 
8.39999 -25.2 53.1663, 16.8 -25.2 52.8618, 19.6 -25.2 51.9663, 22.8364 -25.2 50.4, 22.4 -24.4367 50.4, 22.4 -25.2 50.6397, 0.253891 -22.4 50.4, 2.79999 -22.4 51.5255, 5.59999 -22.4 52.3441, 8.39999 -22.4 52.8335, 
11.2 -22.4 53.0159, 14 -22.4 52.8604, 16.8 -22.4 52.303, 21.2472 -22.4 50.4, 19.6 -20.8984 50.4, 19.6 -22.4 51.2692, 2.22772 -19.6 50.4, 2.79999 -19.1799 50.4, 2.79999 -19.6 50.6329, 5.59999 -17.8783 50.4, 
5.59999 -19.6 51.4276, 8.39999 -17.3375 50.4, 8.39999 -19.6 51.8521, 11.2 -17.3732 50.4, 11.2 -19.6 51.934, 14 -17.9241 50.4, 14 -19.6 51.6369, 17.8685 -19.6 50.4, 16.8 -19 50.4, 16.8 -19.6 50.8737, 
8.78632 -25.2 53.2, 11.2 -27.8272 53.2, 11.2 -23.6838 53.2, 11.2 -25.2 53.4669, 14.8184 -25.2 53.2, 14 -26.9801 53.2, 14 -24.4142 53.2, 14 -25.2 53.3596 
         ]
        }
        colorIndex [
0, 1, -1, 0, 2, -1, 0, 8, -1, 0, 43, -1, 1, 2, -1, 1, 3, -1, 1, 35, -1, 2, 4, -1, 2, 9, -1, 3, 4, -1, 
3, 6, -1, 3, 36, -1, 4, 7, -1, 4, 10, -1, 5, 6, -1, 5, 7, -1, 5, 11, -1, 5, 44, -1, 6, 7, -1, 6, 37, -1, 
7, 12, -1, 8, 9, -1, 8, 13, -1, 8, 50, -1, 9, 10, -1, 9, 15, -1, 10, 12, -1, 10, 17, -1, 11, 12, -1, 11, 18, -1, 
11, 51, -1, 12, 20, -1, 13, 14, -1, 13, 15, -1, 13, 57, -1, 14, 15, -1, 14, 16, -1, 14, 64, -1, 15, 17, -1, 16, 17, -1, 
16, 19, -1, 16, 65, -1, 17, 20, -1, 18, 19, -1, 18, 20, -1, 18, 58, -1, 19, 20, -1, 19, 66, -1, 21, 22, -1, 21, 23, -1, 
21, 32, -1, 21, 93, -1, 22, 23, -1, 22, 24, -1, 22, 83, -1, 23, 25, -1, 23, 34, -1, 24, 25, -1, 24, 26, -1, 24, 85, -1, 
25, 27, -1, 25, 35, -1, 26, 27, -1, 26, 29, -1, 26, 87, -1, 27, 30, -1, 27, 36, -1, 28, 29, -1, 28, 30, -1, 28, 39, -1, 
28, 95, -1, 29, 30, -1, 29, 90, -1, 30, 37, -1, 31, 32, -1, 31, 33, -1, 31, 41, -1, 31, 101, -1, 32, 33, -1, 32, 93, -1, 
33, 34, -1, 33, 42, -1, 34, 35, -1, 34, 43, -1, 35, 36, -1, 36, 37, -1, 37, 40, -1, 38, 39, -1, 38, 40, -1, 38, 46, -1, 
38, 103, -1, 39, 40, -1, 39, 95, -1, 40, 44, -1, 41, 42, -1, 41, 48, -1, 41, 107, -1, 42, 43, -1, 42, 49, -1, 43, 50, -1, 
44, 47, -1, 44, 51, -1, 45, 46, -1, 45, 47, -1, 45, 52, -1, 45, 110, -1, 46, 47, -1, 46, 103, -1, 47, 53, -1, 48, 49, -1, 
48, 54, -1, 48, 113, -1, 49, 50, -1, 49, 56, -1, 50, 57, -1, 51, 53, -1, 51, 58, -1, 52, 53, -1, 52, 59, -1, 52, 115, -1, 
53, 60, -1, 54, 55, -1, 54, 56, -1, 54, 119, -1, 55, 56, -1, 55, 61, -1, 55, 125, -1, 56, 57, -1, 57, 63, -1, 58, 60, -1, 
58, 67, -1, 59, 60, -1, 59, 68, -1, 59, 121, -1, 60, 70, -1, 61, 62, -1, 61, 63, -1, 61, 125, -1, 62, 63, -1, 62, 71, -1, 
62, 133, -1, 63, 64, -1, 64, 65, -1, 64, 73, -1, 65, 66, -1, 65, 75, -1, 66, 67, -1, 66, 77, -1, 67, 70, -1, 67, 80, -1, 
68, 69, -1, 68, 70, -1, 68, 128, -1, 69, 70, -1, 69, 78, -1, 69, 137, -1, 71, 72, -1, 71, 73, -1, 71, 133, -1, 72, 73, -1, 
72, 74, -1, 72, 134, -1, 73, 75, -1, 74, 75, -1, 74, 76, -1, 74, 140, -1, 75, 77, -1, 76, 77, -1, 76, 79, -1, 76, 142, -1, 
77, 80, -1, 78, 79, -1, 78, 80, -1, 78, 137, -1, 79, 80, -1, 79, 145, -1, 81, 82, -1, 81, 83, -1, 81, 92, -1, 81, 148, -1, 
82, 83, -1, 82, 84, -1, 82, 149, -1, 83, 85, -1, 84, 85, -1, 84, 86, -1, 84, 150, -1, 85, 87, -1, 86, 87, -1, 86, 89, -1, 
86, 151, -1, 87, 90, -1, 88, 89, -1, 88, 90, -1, 88, 94, -1, 88, 154, -1, 89, 90, -1, 89, 152, -1, 91, 92, -1, 91, 93, -1, 
91, 100, -1, 91, 160, -1, 92, 93, -1, 92, 148, -1, 94, 95, -1, 94, 97, -1, 94, 154, -1, 95, 98, -1, 96, 97, -1, 96, 98, -1, 
96, 102, -1, 96, 163, -1, 97, 98, -1, 97, 157, -1, 98, 103, -1, 99, 100, -1, 99, 101, -1, 99, 105, -1, 99, 166, -1, 100, 101, -1, 
100, 160, -1, 101, 107, -1, 102, 103, -1, 102, 109, -1, 102, 168, -1, 104, 105, -1, 104, 106, -1, 104, 111, -1, 104, 173, -1, 105, 106, -1, 
105, 166, -1, 106, 107, -1, 106, 112, -1, 107, 113, -1, 108, 109, -1, 108, 110, -1, 108, 114, -1, 108, 174, -1, 109, 110, -1, 109, 168, -1, 
110, 115, -1, 111, 112, -1, 111, 116, -1, 111, 185, -1, 112, 113, -1, 112, 118, -1, 113, 119, -1, 114, 115, -1, 114, 120, -1, 114, 189, -1, 
115, 121, -1, 116, 117, -1, 116, 118, -1, 116, 190, -1, 117, 118, -1, 117, 122, -1, 117, 194, -1, 118, 119, -1, 119, 124, -1, 120, 121, -1, 
120, 126, -1, 120, 191, -1, 121, 128, -1, 122, 123, -1, 122, 124, -1, 122, 194, -1, 123, 124, -1, 123, 129, -1, 123, 198, -1, 124, 125, -1, 
125, 131, -1, 126, 127, -1, 126, 128, -1, 126, 195, -1, 127, 128, -1, 127, 135, -1, 127, 201, -1, 129, 130, -1, 129, 131, -1, 129, 198, -1, 
130, 131, -1, 130, 132, -1, 130, 199, -1, 131, 133, -1, 132, 133, -1, 132, 134, -1, 132, 204, -1, 134, 138, -1, 134, 206, -1, 135, 136, -1, 
135, 137, -1, 135, 201, -1, 136, 137, -1, 136, 143, -1, 136, 211, -1, 138, 139, -1, 138, 140, -1, 138, 206, -1, 139, 140, -1, 139, 141, -1, 
139, 207, -1, 140, 142, -1, 141, 142, -1, 141, 144, -1, 141, 208, -1, 142, 145, -1, 143, 144, -1, 143, 145, -1, 143, 211, -1, 144, 145, -1, 
144, 209, -1, 146, 147, -1, 146, 148, -1, 146, 159, -1, 146, 229, -1, 147, 148, -1, 147, 149, -1, 147, 230, -1, 149, 150, -1, 149, 231, -1, 
150, 151, -1, 150, 217, -1, 151, 152, -1, 151, 219, -1, 152, 153, -1, 152, 221, -1, 153, 154, -1, 153, 156, -1, 153, 224, -1, 154, 157, -1, 
155, 156, -1, 155, 157, -1, 155, 162, -1, 155, 235, -1, 156, 157, -1, 156, 232, -1, 158, 159, -1, 158, 160, -1, 158, 165, -1, 158, 249, -1, 
159, 160, -1, 159, 250, -1, 161, 162, -1, 161, 163, -1, 161, 167, -1, 161, 251, -1, 162, 163, -1, 162, 235, -1, 163, 168, -1, 164, 165, -1, 
164, 166, -1, 164, 173, -1, 164, 259, -1, 165, 166, -1, 165, 249, -1, 167, 168, -1, 167, 174, -1, 167, 262, -1, 169, 171, -1, 169, 172, -1, 
169, 175, -1, 169, 266, -1, 170, 171, -1, 170, 172, -1, 170, 179, -1, 170, 267, -1, 171, 172, -1, 171, 255, -1, 172, 177, -1, 173, 183, -1, 
173, 274, -1, 174, 187, -1, 174, 276, -1, 175, 176, -1, 175, 177, -1, 175, 278, -1, 176, 177, -1, 176, 180, -1, 176, 286, -1, 177, 181, -1, 
178, 179, -1, 178, 180, -1, 178, 181, -1, 178, 279, -1, 179, 181, -1, 179, 267, -1, 180, 181, -1, 180, 287, -1, 182, 183, -1, 182, 184, -1, 
182, 185, -1, 182, 282, -1, 183, 185, -1, 183, 274, -1, 184, 185, -1, 184, 190, -1, 184, 292, -1, 186, 187, -1, 186, 188, -1, 186, 189, -1, 
186, 283, -1, 187, 189, -1, 187, 276, -1, 188, 189, -1, 188, 191, -1, 188, 294, -1, 190, 192, -1, 190, 292, -1, 191, 195, -1, 191, 294, -1, 
192, 193, -1, 192, 194, -1, 192, 305, -1, 193, 194, -1, 193, 196, -1, 193, 306, -1, 195, 200, -1, 195, 308, -1, 196, 197, -1, 196, 198, -1, 
196, 315, -1, 197, 198, -1, 197, 199, -1, 197, 316, -1, 199, 202, -1, 199, 317, -1, 200, 201, -1, 200, 212, -1, 200, 320, -1, 201, 214, -1, 
202, 203, -1, 202, 204, -1, 202, 327, -1, 203, 204, -1, 203, 205, -1, 203, 328, -1, 204, 206, -1, 205, 206, -1, 205, 207, -1, 205, 329, -1, 
207, 208, -1, 207, 340, -1, 208, 209, -1, 208, 342, -1, 209, 210, -1, 209, 344, -1, 210, 211, -1, 210, 213, -1, 210, 347, -1, 211, 214, -1, 
212, 213, -1, 212, 214, -1, 212, 330, -1, 213, 214, -1, 213, 331, -1, 215, 216, -1, 215, 217, -1, 215, 231, -1, 215, 370, -1, 216, 217, -1, 
216, 218, -1, 216, 371, -1, 217, 219, -1, 218, 219, -1, 218, 220, -1, 218, 372, -1, 219, 221, -1, 220, 221, -1, 220, 223, -1, 220, 373, -1, 
221, 224, -1, 222, 223, -1, 222, 224, -1, 222, 232, -1, 222, 377, -1, 223, 224, -1, 223, 374, -1, 225, 227, -1, 225, 228, -1, 225, 237, -1, 
225, 381, -1, 226, 227, -1, 226, 228, -1, 226, 240, -1, 226, 383, -1, 227, 228, -1, 227, 369, -1, 228, 239, -1, 229, 230, -1, 229, 250, -1, 
229, 389, -1, 230, 231, -1, 230, 390, -1, 231, 391, -1, 232, 234, -1, 232, 377, -1, 233, 234, -1, 233, 235, -1, 233, 251, -1, 233, 392, -1, 
234, 235, -1, 234, 393, -1, 236, 237, -1, 236, 238, -1, 236, 252, -1, 236, 395, -1, 237, 238, -1, 237, 381, -1, 238, 239, -1, 238, 253, -1, 
239, 241, -1, 239, 254, -1, 240, 241, -1, 240, 242, -1, 240, 383, -1, 241, 243, -1, 241, 255, -1, 242, 243, -1, 242, 245, -1, 242, 385, -1, 
243, 246, -1, 243, 256, -1, 244, 245, -1, 244, 246, -1, 244, 257, -1, 244, 398, -1, 245, 246, -1, 245, 388, -1, 246, 258, -1, 247, 248, -1, 
247, 249, -1, 247, 259, -1, 247, 399, -1, 248, 249, -1, 248, 250, -1, 248, 400, -1, 250, 402, -1, 251, 261, -1, 251, 405, -1, 252, 253, -1, 
252, 263, -1, 252, 408, -1, 253, 254, -1, 253, 265, -1, 254, 255, -1, 254, 266, -1, 255, 256, -1, 256, 258, -1, 256, 267, -1, 257, 258, -1, 
257, 270, -1, 257, 409, -1, 258, 268, -1, 259, 273, -1, 259, 413, -1, 260, 261, -1, 260, 262, -1, 260, 275, -1, 260, 414, -1, 261, 262, -1, 
261, 405, -1, 262, 276, -1, 263, 264, -1, 263, 265, -1, 263, 415, -1, 264, 265, -1, 264, 277, -1, 264, 422, -1, 265, 266, -1, 266, 278, -1, 
267, 268, -1, 268, 271, -1, 268, 279, -1, 269, 270, -1, 269, 271, -1, 269, 280, -1, 269, 417, -1, 270, 271, -1, 270, 409, -1, 271, 281, -1, 
272, 273, -1, 272, 274, -1, 272, 282, -1, 272, 418, -1, 273, 274, -1, 273, 419, -1, 275, 276, -1, 275, 283, -1, 275, 420, -1, 277, 278, -1, 
277, 284, -1, 277, 422, -1, 278, 285, -1, 279, 281, -1, 279, 288, -1, 280, 281, -1, 280, 289, -1, 280, 424, -1, 281, 290, -1, 282, 291, -1, 
282, 425, -1, 283, 293, -1, 283, 426, -1, 284, 285, -1, 284, 295, -1, 284, 429, -1, 285, 286, -1, 285, 297, -1, 286, 287, -1, 286, 298, -1, 
287, 288, -1, 287, 299, -1, 288, 290, -1, 288, 300, -1, 289, 290, -1, 289, 301, -1, 289, 431, -1, 290, 302, -1, 291, 292, -1, 291, 303, -1, 
291, 432, -1, 292, 305, -1, 293, 294, -1, 293, 307, -1, 293, 433, -1, 294, 308, -1, 295, 296, -1, 295, 297, -1, 295, 434, -1, 296, 297, -1, 
296, 309, -1, 296, 442, -1, 297, 298, -1, 298, 299, -1, 298, 310, -1, 299, 300, -1, 299, 311, -1, 300, 302, -1, 300, 312, -1, 301, 302, -1, 
301, 313, -1, 301, 436, -1, 302, 314, -1, 303, 304, -1, 303, 305, -1, 303, 437, -1, 304, 305, -1, 304, 306, -1, 304, 438, -1, 306, 315, -1, 
306, 447, -1, 307, 308, -1, 307, 318, -1, 307, 440, -1, 308, 320, -1, 309, 310, -1, 309, 321, -1, 309, 442, -1, 310, 311, -1, 310, 322, -1, 
311, 312, -1, 311, 323, -1, 312, 314, -1, 312, 324, -1, 313, 314, -1, 313, 325, -1, 313, 444, -1, 314, 326, -1, 315, 316, -1, 315, 447, -1, 
316, 317, -1, 316, 449, -1, 317, 327, -1, 317, 458, -1, 318, 319, -1, 318, 320, -1, 318, 450, -1, 319, 320, -1, 319, 330, -1, 319, 451, -1, 
321, 322, -1, 321, 332, -1, 321, 453, -1, 322, 323, -1, 322, 333, -1, 323, 324, -1, 323, 334, -1, 324, 326, -1, 324, 335, -1, 325, 326, -1, 
325, 336, -1, 325, 455, -1, 326, 337, -1, 327, 328, -1, 327, 458, -1, 328, 329, -1, 328, 459, -1, 329, 338, -1, 329, 471, -1, 330, 331, -1, 
330, 460, -1, 331, 345, -1, 331, 478, -1, 332, 333, -1, 332, 348, -1, 332, 464, -1, 333, 334, -1, 333, 349, -1, 334, 335, -1, 334, 350, -1, 
335, 337, -1, 335, 351, -1, 336, 337, -1, 336, 352, -1, 336, 465, -1, 337, 353, -1, 338, 339, -1, 338, 340, -1, 338, 471, -1, 339, 340, -1, 
339, 341, -1, 339, 472, -1, 340, 342, -1, 341, 342, -1, 341, 343, -1, 341, 473, -1, 342, 344, -1, 343, 344, -1, 343, 346, -1, 343, 474, -1, 
344, 347, -1, 345, 346, -1, 345, 347, -1, 345, 478, -1, 346, 347, -1, 346, 475, -1, 348, 349, -1, 348, 354, -1, 348, 481, -1, 349, 350, -1, 
349, 356, -1, 350, 351, -1, 350, 358, -1, 351, 353, -1, 351, 360, -1, 352, 353, -1, 352, 361, -1, 352, 482, -1, 353, 363, -1, 354, 355, -1, 
354, 356, -1, 354, 487, -1, 355, 356, -1, 355, 357, -1, 355, 496, -1, 356, 358, -1, 357, 358, -1, 357, 359, -1, 357, 497, -1, 358, 360, -1, 
359, 360, -1, 359, 362, -1, 359, 498, -1, 360, 363, -1, 361, 362, -1, 361, 363, -1, 361, 488, -1, 362, 363, -1, 362, 499, -1, 364, 365, -1, 
364, 366, -1, 364, 379, -1, 364, 537, -1, 365, 366, -1, 365, 368, -1, 365, 538, -1, 366, 369, -1, 366, 381, -1, 367, 368, -1, 367, 369, -1, 
367, 382, -1, 367, 541, -1, 368, 369, -1, 368, 539, -1, 370, 371, -1, 370, 391, -1, 370, 545, -1, 371, 372, -1, 371, 546, -1, 372, 373, -1, 
372, 548, -1, 373, 374, -1, 373, 549, -1, 374, 376, -1, 374, 550, -1, 375, 376, -1, 375, 377, -1, 375, 393, -1, 375, 554, -1, 376, 377, -1, 
376, 551, -1, 378, 379, -1, 378, 380, -1, 378, 394, -1, 378, 556, -1, 379, 380, -1, 379, 537, -1, 380, 381, -1, 380, 395, -1, 382, 383, -1, 
382, 384, -1, 382, 541, -1, 383, 385, -1, 384, 385, -1, 384, 387, -1, 384, 544, -1, 385, 388, -1, 386, 387, -1, 386, 388, -1, 386, 397, -1, 
386, 560, -1, 387, 388, -1, 387, 557, -1, 389, 390, -1, 389, 402, -1, 389, 561, -1, 390, 391, -1, 390, 562, -1, 391, 563, -1, 392, 393, -1, 
392, 404, -1, 392, 566, -1, 393, 554, -1, 394, 395, -1, 394, 406, -1, 394, 569, -1, 395, 408, -1, 396, 397, -1, 396, 398, -1, 396, 411, -1, 
396, 572, -1, 397, 398, -1, 397, 560, -1, 398, 409, -1, 399, 400, -1, 399, 401, -1, 399, 413, -1, 400, 401, -1, 400, 402, -1, 401, 573, -1, 
401, 581, -1, 402, 574, -1, 403, 404, -1, 403, 405, -1, 403, 414, -1, 403, 577, -1, 404, 405, -1, 404, 566, -1, 406, 407, -1, 406, 408, -1, 
406, 578, -1, 407, 408, -1, 407, 415, -1, 407, 586, -1, 409, 412, -1, 410, 411, -1, 410, 412, -1, 410, 416, -1, 410, 579, -1, 411, 412, -1, 
411, 572, -1, 412, 417, -1, 413, 419, -1, 413, 580, -1, 414, 420, -1, 414, 583, -1, 415, 421, -1, 415, 586, -1, 416, 417, -1, 416, 423, -1, 
416, 587, -1, 417, 424, -1, 418, 419, -1, 418, 425, -1, 418, 588, -1, 419, 589, -1, 420, 426, -1, 420, 592, -1, 421, 422, -1, 421, 427, -1, 
421, 593, -1, 422, 429, -1, 423, 424, -1, 423, 430, -1, 423, 594, -1, 424, 431, -1, 425, 432, -1, 425, 595, -1, 426, 433, -1, 426, 598, -1, 
427, 428, -1, 427, 429, -1, 427, 599, -1, 428, 429, -1, 428, 434, -1, 428, 610, -1, 430, 431, -1, 430, 435, -1, 430, 602, -1, 431, 436, -1, 
432, 437, -1, 432, 603, -1, 433, 440, -1, 433, 608, -1, 434, 441, -1, 434, 610, -1, 435, 436, -1, 435, 443, -1, 435, 612, -1, 436, 444, -1, 
437, 438, -1, 437, 439, -1, 438, 439, -1, 438, 445, -1, 439, 604, -1, 439, 613, -1, 440, 450, -1, 440, 615, -1, 441, 442, -1, 441, 452, -1, 
441, 617, -1, 442, 453, -1, 443, 444, -1, 443, 454, -1, 443, 619, -1, 444, 455, -1, 445, 446, -1, 445, 447, -1, 445, 448, -1, 446, 447, -1, 
446, 448, -1, 446, 449, -1, 448, 614, -1, 448, 620, -1, 449, 456, -1, 449, 621, -1, 450, 451, -1, 450, 622, -1, 451, 460, -1, 451, 623, -1, 
452, 453, -1, 452, 462, -1, 452, 625, -1, 453, 464, -1, 454, 455, -1, 454, 467, -1, 454, 627, -1, 455, 465, -1, 456, 457, -1, 456, 458, -1, 
456, 628, -1, 457, 458, -1, 457, 459, -1, 457, 629, -1, 459, 469, -1, 459, 630, -1, 460, 476, -1, 460, 631, -1, 461, 462, -1, 461, 463, -1, 
461, 479, -1, 461, 632, -1, 462, 463, -1, 462, 625, -1, 463, 464, -1, 463, 480, -1, 464, 481, -1, 465, 468, -1, 465, 482, -1, 466, 467, -1, 
466, 468, -1, 466, 483, -1, 466, 635, -1, 467, 468, -1, 467, 627, -1, 468, 484, -1, 469, 470, -1, 469, 471, -1, 469, 636, -1, 470, 471, -1, 
470, 472, -1, 470, 637, -1, 472, 473, -1, 472, 638, -1, 473, 474, -1, 473, 639, -1, 474, 475, -1, 474, 640, -1, 475, 477, -1, 475, 641, -1, 
476, 477, -1, 476, 478, -1, 476, 642, -1, 477, 478, -1, 477, 643, -1, 479, 480, -1, 479, 485, -1, 479, 647, -1, 480, 481, -1, 480, 486, -1, 
481, 487, -1, 482, 484, -1, 482, 488, -1, 483, 484, -1, 483, 489, -1, 483, 649, -1, 484, 490, -1, 485, 486, -1, 485, 492, -1, 485, 651, -1, 
486, 487, -1, 486, 494, -1, 487, 495, -1, 488, 490, -1, 488, 500, -1, 489, 490, -1, 489, 501, -1, 489, 654, -1, 490, 503, -1, 491, 492, -1, 
491, 493, -1, 491, 504, -1, 491, 655, -1, 492, 493, -1, 492, 651, -1, 493, 494, -1, 493, 506, -1, 494, 495, -1, 494, 508, -1, 495, 496, -1, 
495, 509, -1, 496, 497, -1, 496, 510, -1, 497, 498, -1, 497, 511, -1, 498, 499, -1, 498, 512, -1, 499, 500, -1, 499, 514, -1, 500, 503, -1, 
500, 517, -1, 501, 502, -1, 501, 503, -1, 501, 656, -1, 502, 503, -1, 502, 515, -1, 502, 662, -1, 504, 505, -1, 504, 506, -1, 504, 659, -1, 
505, 506, -1, 505, 507, -1, 505, 667, -1, 506, 508, -1, 507, 508, -1, 507, 518, -1, 507, 668, -1, 508, 509, -1, 509, 510, -1, 509, 520, -1, 
510, 511, -1, 510, 522, -1, 511, 512, -1, 511, 524, -1, 512, 514, -1, 512, 527, -1, 513, 514, -1, 513, 516, -1, 513, 525, -1, 513, 670, -1, 
514, 517, -1, 515, 516, -1, 515, 517, -1, 515, 662, -1, 516, 517, -1, 516, 673, -1, 518, 519, -1, 518, 520, -1, 518, 668, -1, 519, 520, -1, 
519, 521, -1, 519, 678, -1, 520, 522, -1, 521, 522, -1, 521, 523, -1, 521, 680, -1, 522, 524, -1, 523, 524, -1, 523, 526, -1, 523, 682, -1, 
524, 527, -1, 525, 526, -1, 525, 527, -1, 525, 670, -1, 526, 527, -1, 526, 685, -1, 528, 530, -1, 528, 531, -1, 528, 532, -1, 528, 705, -1, 
529, 530, -1, 529, 531, -1, 529, 532, -1, 529, 706, -1, 530, 532, -1, 530, 694, -1, 531, 532, -1, 531, 714, -1, 533, 534, -1, 533, 535, -1, 
533, 555, -1, 533, 748, -1, 534, 535, -1, 534, 536, -1, 534, 740, -1, 535, 537, -1, 535, 556, -1, 536, 537, -1, 536, 538, -1, 536, 743, -1, 
538, 539, -1, 538, 749, -1, 539, 540, -1, 539, 750, -1, 540, 541, -1, 540, 543, -1, 540, 751, -1, 541, 544, -1, 542, 543, -1, 542, 544, -1, 
542, 557, -1, 542, 753, -1, 543, 544, -1, 543, 754, -1, 545, 546, -1, 545, 547, -1, 545, 563, -1, 546, 547, -1, 546, 548, -1, 547, 756, -1, 
547, 779, -1, 548, 549, -1, 548, 757, -1, 549, 550, -1, 549, 758, -1, 550, 551, -1, 550, 759, -1, 551, 553, -1, 551, 760, -1, 552, 553, -1, 
552, 554, -1, 552, 565, -1, 552, 763, -1, 553, 554, -1, 553, 761, -1, 555, 556, -1, 555, 567, -1, 555, 769, -1, 556, 569, -1, 557, 559, -1, 
557, 770, -1, 558, 559, -1, 558, 560, -1, 558, 571, -1, 558, 774, -1, 559, 560, -1, 559, 771, -1, 561, 562, -1, 561, 574, -1, 561, 775, -1, 
562, 563, -1, 562, 776, -1, 563, 778, -1, 564, 565, -1, 564, 566, -1, 564, 576, -1, 564, 780, -1, 565, 566, -1, 565, 763, -1, 567, 568, -1, 
567, 569, -1, 567, 785, -1, 568, 569, -1, 568, 578, -1, 568, 794, -1, 570, 571, -1, 570, 572, -1, 570, 579, -1, 570, 786, -1, 571, 572, -1, 
571, 774, -1, 573, 574, -1, 573, 581, -1, 573, 787, -1, 574, 788, -1, 575, 576, -1, 575, 577, -1, 575, 582, -1, 575, 791, -1, 576, 577, -1, 
576, 780, -1, 577, 583, -1, 578, 584, -1, 578, 794, -1, 579, 587, -1, 579, 797, -1, 580, 581, -1, 580, 589, -1, 580, 798, -1, 581, 799, -1, 
582, 583, -1, 582, 591, -1, 582, 803, -1, 583, 592, -1, 584, 585, -1, 584, 586, -1, 584, 804, -1, 585, 586, -1, 585, 593, -1, 585, 812, -1, 
587, 594, -1, 587, 806, -1, 588, 589, -1, 588, 590, -1, 588, 595, -1, 589, 590, -1, 590, 596, -1, 590, 807, -1, 591, 592, -1, 591, 597, -1, 
591, 809, -1, 592, 598, -1, 593, 599, -1, 593, 812, -1, 594, 601, -1, 594, 814, -1, 595, 596, -1, 595, 603, -1, 596, 605, -1, 596, 815, -1, 
597, 598, -1, 597, 606, -1, 597, 816, -1, 598, 608, -1, 599, 609, -1, 599, 817, -1, 600, 601, -1, 600, 602, -1, 600, 611, -1, 600, 818, -1, 
601, 602, -1, 601, 814, -1, 602, 612, -1, 603, 604, -1, 603, 605, -1, 604, 605, -1, 604, 613, -1, 605, 819, -1, 606, 607, -1, 606, 608, -1, 
606, 821, -1, 607, 608, -1, 607, 615, -1, 607, 829, -1, 609, 610, -1, 609, 616, -1, 609, 822, -1, 610, 617, -1, 611, 612, -1, 611, 618, -1, 
611, 823, -1, 612, 619, -1, 613, 614, -1, 613, 824, -1, 614, 620, -1, 614, 825, -1, 615, 622, -1, 615, 829, -1, 616, 617, -1, 616, 624, -1, 
616, 830, -1, 617, 625, -1, 618, 619, -1, 618, 626, -1, 618, 833, -1, 619, 627, -1, 620, 621, -1, 620, 834, -1, 621, 628, -1, 621, 835, -1, 
622, 623, -1, 622, 837, -1, 623, 631, -1, 623, 838, -1, 624, 625, -1, 624, 632, -1, 624, 839, -1, 626, 627, -1, 626, 634, -1, 626, 841, -1, 
628, 629, -1, 628, 842, -1, 629, 630, -1, 629, 843, -1, 630, 636, -1, 630, 844, -1, 631, 642, -1, 631, 845, -1, 632, 646, -1, 632, 849, -1, 
633, 634, -1, 633, 635, -1, 633, 648, -1, 633, 850, -1, 634, 635, -1, 634, 841, -1, 635, 649, -1, 636, 637, -1, 636, 851, -1, 637, 638, -1, 
637, 852, -1, 638, 639, -1, 638, 853, -1, 639, 640, -1, 639, 862, -1, 640, 641, -1, 640, 854, -1, 641, 643, -1, 641, 856, -1, 642, 643, -1, 
642, 644, -1, 643, 644, -1, 644, 846, -1, 644, 855, -1, 645, 646, -1, 645, 647, -1, 645, 650, -1, 645, 857, -1, 646, 647, -1, 646, 849, -1, 
647, 651, -1, 648, 649, -1, 648, 652, -1, 648, 858, -1, 649, 654, -1, 650, 651, -1, 650, 655, -1, 650, 863, -1, 652, 653, -1, 652, 654, -1, 
652, 864, -1, 653, 654, -1, 653, 656, -1, 653, 870, -1, 655, 658, -1, 655, 867, -1, 656, 660, -1, 656, 870, -1, 657, 658, -1, 657, 659, -1, 
657, 663, -1, 657, 871, -1, 658, 659, -1, 658, 867, -1, 659, 665, -1, 660, 661, -1, 660, 662, -1, 660, 872, -1, 661, 662, -1, 661, 671, -1, 
661, 873, -1, 663, 664, -1, 663, 665, -1, 663, 874, -1, 664, 665, -1, 664, 666, -1, 664, 875, -1, 665, 667, -1, 666, 667, -1, 666, 674, -1, 
666, 898, -1, 667, 668, -1, 668, 676, -1, 669, 670, -1, 669, 672, -1, 669, 683, -1, 669, 902, -1, 670, 673, -1, 671, 672, -1, 671, 673, -1, 
671, 876, -1, 672, 673, -1, 672, 877, -1, 674, 675, -1, 674, 676, -1, 674, 898, -1, 675, 676, -1, 675, 677, -1, 675, 915, -1, 676, 678, -1, 
677, 678, -1, 677, 679, -1, 677, 917, -1, 678, 680, -1, 679, 680, -1, 679, 681, -1, 679, 919, -1, 680, 682, -1, 681, 682, -1, 681, 684, -1, 
681, 922, -1, 682, 685, -1, 683, 684, -1, 683, 685, -1, 683, 902, -1, 684, 685, -1, 684, 899, -1, 686, 687, -1, 686, 688, -1, 686, 701, -1, 
686, 910, -1, 687, 688, -1, 687, 689, -1, 687, 886, -1, 688, 690, -1, 688, 703, -1, 689, 690, -1, 689, 691, -1, 689, 888, -1, 690, 692, -1, 
690, 704, -1, 691, 692, -1, 691, 693, -1, 691, 890, -1, 692, 694, -1, 692, 705, -1, 693, 694, -1, 693, 695, -1, 693, 892, -1, 694, 696, -1, 
695, 696, -1, 695, 698, -1, 695, 895, -1, 696, 699, -1, 696, 706, -1, 697, 698, -1, 697, 699, -1, 697, 707, -1, 697, 911, -1, 698, 699, -1, 
698, 912, -1, 699, 708, -1, 700, 701, -1, 700, 702, -1, 700, 709, -1, 700, 928, -1, 701, 702, -1, 701, 910, -1, 702, 703, -1, 702, 710, -1, 
703, 704, -1, 703, 711, -1, 704, 705, -1, 704, 712, -1, 705, 713, -1, 706, 708, -1, 706, 715, -1, 707, 708, -1, 707, 716, -1, 707, 929, -1, 
708, 718, -1, 709, 710, -1, 709, 719, -1, 709, 934, -1, 710, 711, -1, 710, 721, -1, 711, 712, -1, 711, 723, -1, 712, 713, -1, 712, 725, -1, 
713, 714, -1, 713, 726, -1, 714, 715, -1, 714, 728, -1, 715, 718, -1, 715, 731, -1, 716, 717, -1, 716, 718, -1, 716, 935, -1, 717, 718, -1, 
717, 729, -1, 717, 942, -1, 719, 720, -1, 719, 721, -1, 719, 940, -1, 720, 721, -1, 720, 722, -1, 720, 945, -1, 721, 723, -1, 722, 723, -1, 
722, 724, -1, 722, 947, -1, 723, 725, -1, 724, 725, -1, 724, 732, -1, 724, 948, -1, 725, 726, -1, 726, 728, -1, 726, 735, -1, 727, 728, -1, 
727, 730, -1, 727, 733, -1, 727, 949, -1, 728, 731, -1, 729, 730, -1, 729, 731, -1, 729, 942, -1, 730, 731, -1, 730, 950, -1, 732, 734, -1, 
732, 735, -1, 732, 948, -1, 733, 734, -1, 733, 735, -1, 733, 949, -1, 734, 735, -1, 734, 958, -1, 736, 737, -1, 736, 738, -1, 736, 746, -1, 
736, 968, -1, 737, 738, -1, 737, 739, -1, 737, 969, -1, 738, 740, -1, 738, 748, -1, 739, 740, -1, 739, 742, -1, 739, 971, -1, 740, 743, -1, 
741, 742, -1, 741, 743, -1, 741, 744, -1, 741, 749, -1, 742, 743, -1, 742, 744, -1, 744, 970, -1, 744, 981, -1, 745, 746, -1, 745, 747, -1, 
745, 766, -1, 745, 980, -1, 746, 747, -1, 746, 968, -1, 747, 748, -1, 747, 768, -1, 748, 769, -1, 749, 750, -1, 749, 983, -1, 750, 751, -1, 
750, 986, -1, 751, 752, -1, 751, 754, -1, 752, 755, -1, 752, 985, -1, 752, 994, -1, 753, 754, -1, 753, 755, -1, 753, 770, -1, 754, 755, -1, 
755, 995, -1, 756, 757, -1, 756, 779, -1, 756, 988, -1, 757, 758, -1, 757, 989, -1, 758, 759, -1, 758, 991, -1, 759, 760, -1, 759, 992, -1, 
760, 761, -1, 760, 993, -1, 761, 762, -1, 761, 975, -1, 762, 763, -1, 762, 764, -1, 762, 977, -1, 763, 765, -1, 764, 765, -1, 764, 766, -1, 
764, 979, -1, 765, 767, -1, 765, 780, -1, 766, 767, -1, 766, 980, -1, 767, 768, -1, 767, 781, -1, 768, 769, -1, 768, 783, -1, 769, 785, -1, 
770, 771, -1, 770, 996, -1, 771, 773, -1, 771, 997, -1, 772, 773, -1, 772, 774, -1, 772, 786, -1, 772, 998, -1, 773, 774, -1, 773, 999, -1, 
775, 776, -1, 775, 777, -1, 775, 788, -1, 776, 777, -1, 776, 778, -1, 777, 1000, -1, 777, 1006, -1, 778, 779, -1, 778, 1001, -1, 779, 1003, -1, 
780, 781, -1, 781, 783, -1, 781, 791, -1, 782, 783, -1, 782, 784, -1, 782, 790, -1, 782, 1009, -1, 783, 785, -1, 784, 785, -1, 784, 792, -1, 
784, 1011, -1, 786, 796, -1, 786, 1004, -1, 787, 788, -1, 787, 789, -1, 787, 799, -1, 788, 789, -1, 789, 1005, -1, 789, 1015, -1, 790, 791, -1, 
790, 801, -1, 790, 1009, -1, 791, 803, -1, 792, 793, -1, 792, 794, -1, 792, 1011, -1, 793, 794, -1, 793, 804, -1, 793, 1020, -1, 795, 796, -1, 
795, 797, -1, 795, 805, -1, 795, 1012, -1, 796, 797, -1, 796, 1013, -1, 797, 806, -1, 798, 799, -1, 798, 800, -1, 798, 807, -1, 799, 800, -1, 
800, 808, -1, 800, 1014, -1, 801, 802, -1, 801, 803, -1, 801, 1017, -1, 802, 803, -1, 802, 809, -1, 802, 1026, -1, 804, 810, -1, 804, 1020, -1, 
805, 806, -1, 805, 813, -1, 805, 1022, -1, 806, 814, -1, 807, 808, -1, 807, 815, -1, 808, 1023, -1, 808, 1030, -1, 809, 816, -1, 809, 1026, -1, 
810, 811, -1, 810, 812, -1, 810, 1027, -1, 811, 812, -1, 811, 817, -1, 811, 1036, -1, 813, 814, -1, 813, 818, -1, 813, 1028, -1, 815, 819, -1, 
815, 1029, -1, 816, 821, -1, 816, 1033, -1, 817, 822, -1, 817, 1036, -1, 818, 823, -1, 818, 1038, -1, 819, 820, -1, 819, 824, -1, 820, 826, -1, 
820, 1031, -1, 820, 1039, -1, 821, 827, -1, 821, 1040, -1, 822, 830, -1, 822, 1041, -1, 823, 832, -1, 823, 1044, -1, 824, 825, -1, 824, 826, -1, 
825, 826, -1, 825, 834, -1, 826, 1045, -1, 827, 828, -1, 827, 829, -1, 827, 1048, -1, 828, 829, -1, 828, 837, -1, 828, 1049, -1, 830, 839, -1, 
830, 1051, -1, 831, 832, -1, 831, 833, -1, 831, 840, -1, 831, 1052, -1, 832, 833, -1, 832, 1044, -1, 833, 841, -1, 834, 835, -1, 834, 836, -1, 
835, 836, -1, 835, 842, -1, 836, 1046, -1, 836, 1053, -1, 837, 838, -1, 837, 1054, -1, 838, 845, -1, 838, 1055, -1, 839, 848, -1, 839, 1058, -1, 
840, 841, -1, 840, 850, -1, 840, 1059, -1, 842, 843, -1, 842, 1060, -1, 843, 844, -1, 843, 1061, -1, 844, 851, -1, 844, 1071, -1, 845, 846, -1, 
845, 1063, -1, 846, 855, -1, 846, 1064, -1, 847, 848, -1, 847, 849, -1, 847, 857, -1, 847, 1065, -1, 848, 849, -1, 848, 1058, -1, 850, 858, -1, 
850, 1068, -1, 851, 852, -1, 851, 1071, -1, 852, 853, -1, 852, 1072, -1, 853, 859, -1, 853, 1083, -1, 854, 856, -1, 854, 860, -1, 854, 1073, -1, 
855, 856, -1, 855, 1074, -1, 856, 1075, -1, 857, 863, -1, 857, 1077, -1, 858, 864, -1, 858, 1080, -1, 859, 861, -1, 859, 862, -1, 859, 1083, -1, 
860, 861, -1, 860, 862, -1, 860, 1084, -1, 861, 862, -1, 861, 1085, -1, 863, 866, -1, 863, 1086, -1, 864, 868, -1, 864, 1087, -1, 865, 866, -1, 
865, 867, -1, 865, 871, -1, 865, 1088, -1, 866, 867, -1, 866, 1089, -1, 868, 869, -1, 868, 870, -1, 868, 1090, -1, 869, 870, -1, 869, 872, -1, 
869, 1091, -1, 871, 874, -1, 871, 1102, -1, 872, 873, -1, 872, 1103, -1, 873, 876, -1, 873, 1104, -1, 874, 875, -1, 874, 1123, -1, 875, 896, -1, 
875, 1136, -1, 876, 877, -1, 876, 1124, -1, 877, 900, -1, 877, 1125, -1, 878, 879, -1, 878, 880, -1, 878, 906, -1, 878, 1130, -1, 879, 880, -1, 
879, 881, -1, 879, 1115, -1, 880, 882, -1, 880, 908, -1, 881, 882, -1, 881, 883, -1, 881, 1116, -1, 882, 884, -1, 882, 909, -1, 883, 884, -1, 
883, 885, -1, 883, 1117, -1, 884, 886, -1, 884, 910, -1, 885, 886, -1, 885, 887, -1, 885, 1118, -1, 886, 888, -1, 887, 888, -1, 887, 889, -1, 
887, 1119, -1, 888, 890, -1, 889, 890, -1, 889, 891, -1, 889, 1122, -1, 890, 892, -1, 891, 892, -1, 891, 894, -1, 891, 1131, -1, 892, 895, -1, 
893, 894, -1, 893, 895, -1, 893, 912, -1, 893, 1132, -1, 894, 895, -1, 894, 1133, -1, 896, 897, -1, 896, 898, -1, 896, 1136, -1, 897, 898, -1, 
897, 913, -1, 897, 1146, -1, 899, 901, -1, 899, 920, -1, 899, 1151, -1, 900, 901, -1, 900, 902, -1, 900, 1137, -1, 901, 902, -1, 901, 1138, -1, 
903, 904, -1, 903, 905, -1, 903, 923, -1, 903, 1141, -1, 904, 905, -1, 904, 906, -1, 904, 1129, -1, 905, 907, -1, 905, 925, -1, 906, 907, -1, 
906, 1130, -1, 907, 908, -1, 907, 926, -1, 908, 909, -1, 908, 927, -1, 909, 910, -1, 909, 928, -1, 911, 912, -1, 911, 929, -1, 911, 1142, -1, 
912, 1143, -1, 913, 914, -1, 913, 915, -1, 913, 1146, -1, 914, 915, -1, 914, 916, -1, 914, 1147, -1, 915, 917, -1, 916, 917, -1, 916, 918, -1, 
916, 1159, -1, 917, 919, -1, 918, 919, -1, 918, 921, -1, 918, 1162, -1, 919, 922, -1, 920, 921, -1, 920, 922, -1, 920, 1151, -1, 921, 922, -1, 
921, 1148, -1, 923, 924, -1, 923, 925, -1, 923, 1155, -1, 924, 925, -1, 924, 930, -1, 924, 1166, -1, 925, 926, -1, 926, 927, -1, 926, 932, -1, 
927, 928, -1, 927, 933, -1, 928, 934, -1, 929, 935, -1, 929, 1156, -1, 930, 931, -1, 930, 932, -1, 930, 1166, -1, 931, 932, -1, 931, 936, -1, 
931, 1174, -1, 932, 933, -1, 933, 934, -1, 933, 938, -1, 934, 940, -1, 935, 941, -1, 935, 1169, -1, 936, 937, -1, 936, 938, -1, 936, 1174, -1, 
937, 938, -1, 937, 939, -1, 937, 1180, -1, 938, 940, -1, 939, 940, -1, 939, 943, -1, 939, 1182, -1, 941, 942, -1, 941, 951, -1, 941, 1177, -1, 
942, 953, -1, 943, 944, -1, 943, 945, -1, 943, 1182, -1, 944, 945, -1, 944, 946, -1, 944, 1191, -1, 945, 947, -1, 946, 947, -1, 946, 954, -1, 
946, 1193, -1, 947, 948, -1, 948, 956, -1, 949, 950, -1, 949, 960, -1, 950, 953, -1, 950, 963, -1, 951, 952, -1, 951, 953, -1, 951, 1183, -1, 
952, 953, -1, 952, 961, -1, 952, 1196, -1, 954, 955, -1, 954, 956, -1, 954, 1193, -1, 955, 956, -1, 955, 957, -1, 955, 1199, -1, 956, 958, -1, 
957, 958, -1, 957, 959, -1, 957, 1201, -1, 958, 960, -1, 959, 960, -1, 959, 962, -1, 959, 1203, -1, 960, 963, -1, 961, 962, -1, 961, 963, -1, 
961, 1196, -1, 962, 963, -1, 962, 1206, -1, 964, 965, -1, 964, 966, -1, 964, 978, -1, 964, 1214, -1, 965, 966, -1, 965, 967, -1, 965, 1210, -1, 
966, 968, -1, 966, 980, -1, 967, 968, -1, 967, 969, -1, 967, 1215, -1, 969, 971, -1, 969, 1218, -1, 970, 971, -1, 970, 972, -1, 970, 981, -1, 
971, 972, -1, 972, 1217, -1, 972, 1225, -1, 973, 974, -1, 973, 975, -1, 973, 993, -1, 973, 1220, -1, 974, 975, -1, 974, 976, -1, 974, 1221, -1, 
975, 977, -1, 976, 977, -1, 976, 978, -1, 976, 1222, -1, 977, 979, -1, 978, 979, -1, 978, 1214, -1, 979, 980, -1, 981, 982, -1, 981, 983, -1, 
982, 984, -1, 982, 1224, -1, 982, 1234, -1, 983, 984, -1, 983, 986, -1, 984, 987, -1, 984, 1236, -1, 985, 986, -1, 985, 987, -1, 985, 994, -1, 
986, 987, -1, 987, 1238, -1, 988, 989, -1, 988, 990, -1, 988, 1003, -1, 989, 990, -1, 989, 991, -1, 990, 1227, -1, 990, 1255, -1, 991, 992, -1, 
991, 1228, -1, 992, 993, -1, 992, 1230, -1, 993, 1231, -1, 994, 995, -1, 994, 1240, -1, 995, 996, -1, 995, 1242, -1, 996, 997, -1, 996, 1244, -1, 
997, 999, -1, 997, 1246, -1, 998, 999, -1, 998, 1004, -1, 998, 1251, -1, 999, 1248, -1, 1000, 1001, -1, 1000, 1002, -1, 1000, 1006, -1, 1001, 1002, -1, 
1001, 1003, -1, 1002, 1252, -1, 1002, 1266, -1, 1003, 1253, -1, 1004, 1013, -1, 1004, 1264, -1, 1005, 1006, -1, 1005, 1007, -1, 1005, 1015, -1, 1006, 1007, -1, 
1007, 1265, -1, 1007, 1277, -1, 1008, 1009, -1, 1008, 1010, -1, 1008, 1017, -1, 1008, 1280, -1, 1009, 1011, -1, 1010, 1011, -1, 1010, 1018, -1, 1010, 1267, -1, 
1012, 1013, -1, 1012, 1022, -1, 1012, 1274, -1, 1013, 1264, -1, 1014, 1015, -1, 1014, 1016, -1, 1014, 1023, -1, 1015, 1016, -1, 1016, 1276, -1, 1016, 1286, -1, 
1017, 1024, -1, 1017, 1280, -1, 1018, 1019, -1, 1018, 1020, -1, 1018, 1021, -1, 1019, 1020, -1, 1019, 1021, -1, 1019, 1027, -1, 1021, 1269, -1, 1021, 1281, -1, 
1022, 1028, -1, 1022, 1283, -1, 1023, 1030, -1, 1023, 1285, -1, 1024, 1025, -1, 1024, 1026, -1, 1024, 1288, -1, 1025, 1026, -1, 1025, 1033, -1, 1025, 1297, -1, 
1027, 1034, -1, 1027, 1289, -1, 1028, 1038, -1, 1028, 1292, -1, 1029, 1030, -1, 1029, 1031, -1, 1029, 1032, -1, 1030, 1032, -1, 1031, 1032, -1, 1031, 1039, -1, 
1032, 1293, -1, 1033, 1040, -1, 1033, 1297, -1, 1034, 1035, -1, 1034, 1036, -1, 1034, 1037, -1, 1035, 1036, -1, 1035, 1037, -1, 1035, 1041, -1, 1037, 1290, -1, 
1037, 1298, -1, 1038, 1043, -1, 1038, 1299, -1, 1039, 1045, -1, 1039, 1300, -1, 1040, 1048, -1, 1040, 1303, -1, 1041, 1051, -1, 1041, 1305, -1, 1042, 1043, -1, 
1042, 1044, -1, 1042, 1052, -1, 1042, 1306, -1, 1043, 1044, -1, 1043, 1307, -1, 1045, 1046, -1, 1045, 1047, -1, 1046, 1047, -1, 1046, 1053, -1, 1047, 1301, -1, 
1047, 1308, -1, 1048, 1049, -1, 1048, 1050, -1, 1049, 1050, -1, 1049, 1054, -1, 1050, 1304, -1, 1050, 1309, -1, 1051, 1057, -1, 1051, 1310, -1, 1052, 1059, -1, 
1052, 1311, -1, 1053, 1060, -1, 1053, 1312, -1, 1054, 1055, -1, 1054, 1314, -1, 1055, 1063, -1, 1055, 1315, -1, 1056, 1057, -1, 1056, 1058, -1, 1056, 1065, -1, 
1056, 1317, -1, 1057, 1058, -1, 1057, 1318, -1, 1059, 1067, -1, 1059, 1321, -1, 1060, 1061, -1, 1060, 1062, -1, 1061, 1062, -1, 1061, 1069, -1, 1062, 1313, -1, 
1062, 1322, -1, 1063, 1064, -1, 1063, 1324, -1, 1064, 1074, -1, 1064, 1325, -1, 1065, 1077, -1, 1065, 1327, -1, 1066, 1067, -1, 1066, 1068, -1, 1066, 1078, -1, 
1066, 1328, -1, 1067, 1068, -1, 1067, 1321, -1, 1068, 1080, -1, 1069, 1070, -1, 1069, 1071, -1, 1069, 1329, -1, 1070, 1071, -1, 1070, 1072, -1, 1070, 1335, -1, 
1072, 1081, -1, 1072, 1336, -1, 1073, 1075, -1, 1073, 1084, -1, 1073, 1331, -1, 1074, 1075, -1, 1074, 1076, -1, 1075, 1076, -1, 1076, 1323, -1, 1076, 1330, -1, 
1077, 1086, -1, 1077, 1332, -1, 1078, 1079, -1, 1078, 1080, -1, 1078, 1333, -1, 1079, 1080, -1, 1079, 1087, -1, 1079, 1341, -1, 1081, 1082, -1, 1081, 1083, -1, 
1081, 1336, -1, 1082, 1083, -1, 1082, 1085, -1, 1082, 1349, -1, 1084, 1085, -1, 1084, 1337, -1, 1085, 1351, -1, 1086, 1089, -1, 1086, 1338, -1, 1087, 1090, -1, 
1087, 1341, -1, 1088, 1089, -1, 1088, 1102, -1, 1088, 1352, -1, 1089, 1353, -1, 1090, 1091, -1, 1090, 1354, -1, 1091, 1103, -1, 1091, 1355, -1, 1092, 1093, -1, 
1092, 1094, -1, 1092, 1114, -1, 1092, 1366, -1, 1093, 1094, -1, 1093, 1095, -1, 1093, 1347, -1, 1094, 1096, -1, 1094, 1116, -1, 1095, 1096, -1, 1095, 1097, -1, 
1095, 1348, -1, 1096, 1098, -1, 1096, 1117, -1, 1097, 1098, -1, 1097, 1100, -1, 1097, 1349, -1, 1098, 1101, -1, 1098, 1118, -1, 1099, 1100, -1, 1099, 1101, -1, 
1099, 1121, -1, 1099, 1369, -1, 1100, 1101, -1, 1100, 1351, -1, 1101, 1119, -1, 1102, 1123, -1, 1102, 1370, -1, 1103, 1104, -1, 1103, 1371, -1, 1104, 1124, -1, 
1104, 1372, -1, 1105, 1106, -1, 1105, 1107, -1, 1105, 1126, -1, 1105, 1376, -1, 1106, 1107, -1, 1106, 1108, -1, 1106, 1360, -1, 1107, 1109, -1, 1107, 1127, -1, 
1108, 1109, -1, 1108, 1110, -1, 1108, 1362, -1, 1109, 1111, -1, 1109, 1128, -1, 1110, 1111, -1, 1110, 1112, -1, 1110, 1364, -1, 1111, 1113, -1, 1111, 1129, -1, 
1112, 1113, -1, 1112, 1114, -1, 1112, 1365, -1, 1113, 1115, -1, 1113, 1130, -1, 1114, 1115, -1, 1114, 1366, -1, 1115, 1116, -1, 1116, 1117, -1, 1117, 1118, -1, 
1118, 1119, -1, 1119, 1122, -1, 1120, 1121, -1, 1120, 1122, -1, 1120, 1131, -1, 1120, 1379, -1, 1121, 1122, -1, 1121, 1369, -1, 1123, 1134, -1, 1123, 1380, -1, 
1124, 1125, -1, 1124, 1381, -1, 1125, 1137, -1, 1125, 1391, -1, 1126, 1127, -1, 1126, 1139, -1, 1126, 1384, -1, 1127, 1128, -1, 1127, 1140, -1, 1128, 1129, -1, 
1128, 1141, -1, 1129, 1130, -1, 1131, 1133, -1, 1131, 1379, -1, 1132, 1133, -1, 1132, 1143, -1, 1132, 1385, -1, 1133, 1386, -1, 1134, 1135, -1, 1134, 1136, -1, 
1134, 1387, -1, 1135, 1136, -1, 1135, 1144, -1, 1135, 1388, -1, 1137, 1138, -1, 1137, 1391, -1, 1138, 1149, -1, 1138, 1401, -1, 1139, 1140, -1, 1139, 1152, -1, 
1139, 1394, -1, 1140, 1141, -1, 1140, 1154, -1, 1141, 1155, -1, 1142, 1143, -1, 1142, 1156, -1, 1142, 1395, -1, 1143, 1396, -1, 1144, 1145, -1, 1144, 1146, -1, 
1144, 1397, -1, 1145, 1146, -1, 1145, 1147, -1, 1145, 1398, -1, 1147, 1157, -1, 1147, 1409, -1, 1148, 1150, -1, 1148, 1160, -1, 1148, 1413, -1, 1149, 1150, -1, 
1149, 1151, -1, 1149, 1401, -1, 1150, 1151, -1, 1150, 1416, -1, 1152, 1153, -1, 1152, 1154, -1, 1152, 1405, -1, 1153, 1154, -1, 1153, 1163, -1, 1153, 1431, -1, 
1154, 1155, -1, 1155, 1165, -1, 1156, 1168, -1, 1156, 1406, -1, 1157, 1158, -1, 1157, 1159, -1, 1157, 1409, -1, 1158, 1159, -1, 1158, 1161, -1, 1158, 1410, -1, 
1159, 1162, -1, 1160, 1161, -1, 1160, 1162, -1, 1160, 1413, -1, 1161, 1162, -1, 1161, 1411, -1, 1163, 1164, -1, 1163, 1165, -1, 1163, 1431, -1, 1164, 1165, -1, 
1164, 1170, -1, 1164, 1444, -1, 1165, 1166, -1, 1166, 1172, -1, 1167, 1168, -1, 1167, 1169, -1, 1167, 1175, -1, 1167, 1432, -1, 1168, 1169, -1, 1168, 1433, -1, 
1169, 1177, -1, 1170, 1171, -1, 1170, 1172, -1, 1170, 1444, -1, 1171, 1172, -1, 1171, 1173, -1, 1171, 1445, -1, 1172, 1174, -1, 1173, 1174, -1, 1173, 1178, -1, 
1173, 1460, -1, 1175, 1176, -1, 1175, 1177, -1, 1175, 1446, -1, 1176, 1177, -1, 1176, 1183, -1, 1176, 1464, -1, 1178, 1179, -1, 1178, 1180, -1, 1178, 1460, -1, 
1179, 1180, -1, 1179, 1181, -1, 1179, 1461, -1, 1180, 1182, -1, 1181, 1182, -1, 1181, 1189, -1, 1181, 1480, -1, 1183, 1194, -1, 1183, 1464, -1, 1184, 1186, -1, 
1184, 1187, -1, 1184, 1188, -1, 1184, 1472, -1, 1185, 1186, -1, 1185, 1187, -1, 1185, 1188, -1, 1185, 1473, -1, 1186, 1188, -1, 1186, 1453, -1, 1187, 1188, -1, 
1187, 1491, -1, 1189, 1190, -1, 1189, 1191, -1, 1189, 1480, -1, 1190, 1191, -1, 1190, 1192, -1, 1190, 1481, -1, 1191, 1193, -1, 1192, 1193, -1, 1192, 1197, -1, 
1192, 1498, -1, 1194, 1195, -1, 1194, 1196, -1, 1194, 1482, -1, 1195, 1196, -1, 1195, 1204, -1, 1195, 1502, -1, 1197, 1198, -1, 1197, 1199, -1, 1197, 1498, -1, 
1198, 1199, -1, 1198, 1200, -1, 1198, 1499, -1, 1199, 1201, -1, 1200, 1201, -1, 1200, 1202, -1, 1200, 1518, -1, 1201, 1203, -1, 1202, 1203, -1, 1202, 1205, -1, 
1202, 1520, -1, 1203, 1206, -1, 1204, 1205, -1, 1204, 1206, -1, 1204, 1502, -1, 1205, 1206, -1, 1205, 1523, -1, 1207, 1209, -1, 1207, 1210, -1, 1207, 1211, -1, 
1207, 1213, -1, 1208, 1209, -1, 1208, 1210, -1, 1208, 1211, -1, 1208, 1215, -1, 1209, 1210, -1, 1209, 1211, -1, 1211, 1557, -1, 1212, 1213, -1, 1212, 1214, -1, 
1212, 1222, -1, 1212, 1553, -1, 1213, 1214, -1, 1213, 1554, -1, 1215, 1216, -1, 1215, 1218, -1, 1216, 1219, -1, 1216, 1556, -1, 1216, 1579, -1, 1217, 1218, -1, 
1217, 1219, -1, 1217, 1225, -1, 1218, 1219, -1, 1219, 1223, -1, 1220, 1221, -1, 1220, 1231, -1, 1220, 1573, -1, 1221, 1222, -1, 1221, 1574, -1, 1222, 1576, -1, 
1223, 1226, -1, 1223, 1232, -1, 1223, 1578, -1, 1224, 1225, -1, 1224, 1226, -1, 1224, 1234, -1, 1225, 1226, -1, 1226, 1233, -1, 1227, 1228, -1, 1227, 1229, -1, 
1227, 1255, -1, 1228, 1229, -1, 1228, 1230, -1, 1229, 1596, -1, 1229, 1616, -1, 1230, 1231, -1, 1230, 1597, -1, 1231, 1599, -1, 1232, 1233, -1, 1232, 1600, -1, 
1232, 1618, -1, 1233, 1235, -1, 1233, 1256, -1, 1234, 1235, -1, 1234, 1236, -1, 1235, 1237, -1, 1235, 1257, -1, 1236, 1237, -1, 1236, 1238, -1, 1237, 1239, -1, 
1237, 1258, -1, 1238, 1239, -1, 1238, 1240, -1, 1239, 1241, -1, 1239, 1259, -1, 1240, 1241, -1, 1240, 1242, -1, 1241, 1243, -1, 1241, 1260, -1, 1242, 1243, -1, 
1242, 1244, -1, 1243, 1245, -1, 1243, 1261, -1, 1244, 1245, -1, 1244, 1246, -1, 1245, 1247, -1, 1245, 1262, -1, 1246, 1247, -1, 1246, 1248, -1, 1247, 1602, -1, 
1247, 1622, -1, 1248, 1250, -1, 1248, 1583, -1, 1249, 1250, -1, 1249, 1251, -1, 1249, 1263, -1, 1249, 1605, -1, 1250, 1251, -1, 1250, 1584, -1, 1251, 1264, -1, 
1252, 1253, -1, 1252, 1254, -1, 1252, 1266, -1, 1253, 1254, -1, 1253, 1255, -1, 1254, 1613, -1, 1254, 1637, -1, 1255, 1614, -1, 1256, 1257, -1, 1256, 1270, -1, 
1256, 1617, -1, 1257, 1258, -1, 1257, 1271, -1, 1258, 1259, -1, 1258, 1272, -1, 1259, 1260, -1, 1259, 1273, -1, 1260, 1261, -1, 1260, 1640, -1, 1261, 1262, -1, 
1261, 1642, -1, 1262, 1621, -1, 1262, 1644, -1, 1263, 1264, -1, 1263, 1274, -1, 1263, 1624, -1, 1265, 1266, -1, 1265, 1277, -1, 1265, 1634, -1, 1266, 1635, -1, 
1267, 1268, -1, 1267, 1269, -1, 1267, 1278, -1, 1268, 1270, -1, 1268, 1619, -1, 1268, 1638, -1, 1269, 1270, -1, 1269, 1281, -1, 1270, 1271, -1, 1271, 1272, -1, 
1271, 1282, -1, 1272, 1273, -1, 1272, 1655, -1, 1273, 1639, -1, 1273, 1657, -1, 1274, 1275, -1, 1274, 1283, -1, 1275, 1284, -1, 1275, 1625, -1, 1275, 1647, -1, 
1276, 1277, -1, 1276, 1286, -1, 1276, 1649, -1, 1277, 1650, -1, 1278, 1279, -1, 1278, 1280, -1, 1278, 1652, -1, 1279, 1280, -1, 1279, 1288, -1, 1279, 1653, -1, 
1281, 1282, -1, 1281, 1289, -1, 1282, 1291, -1, 1282, 1654, -1, 1283, 1284, -1, 1283, 1292, -1, 1284, 1662, -1, 1284, 1670, -1, 1285, 1286, -1, 1285, 1287, -1, 
1285, 1293, -1, 1286, 1287, -1, 1287, 1294, -1, 1287, 1664, -1, 1288, 1295, -1, 1288, 1665, -1, 1289, 1290, -1, 1289, 1291, -1, 1290, 1291, -1, 1290, 1298, -1, 
1291, 1666, -1, 1292, 1299, -1, 1292, 1669, -1, 1293, 1294, -1, 1293, 1300, -1, 1294, 1302, -1, 1294, 1671, -1, 1295, 1296, -1, 1295, 1297, -1, 1295, 1672, -1, 
1296, 1297, -1, 1296, 1303, -1, 1296, 1673, -1, 1298, 1305, -1, 1298, 1674, -1, 1299, 1307, -1, 1299, 1676, -1, 1300, 1301, -1, 1300, 1302, -1, 1301, 1302, -1, 
1301, 1308, -1, 1302, 1677, -1, 1303, 1304, -1, 1303, 1678, -1, 1304, 1309, -1, 1304, 1679, -1, 1305, 1310, -1, 1305, 1680, -1, 1306, 1307, -1, 1306, 1311, -1, 
1306, 1681, -1, 1307, 1682, -1, 1308, 1312, -1, 1308, 1691, -1, 1309, 1314, -1, 1309, 1692, -1, 1310, 1318, -1, 1310, 1694, -1, 1311, 1320, -1, 1311, 1697, -1, 
1312, 1313, -1, 1312, 1703, -1, 1313, 1322, -1, 1313, 1704, -1, 1314, 1315, -1, 1314, 1316, -1, 1315, 1316, -1, 1315, 1324, -1, 1316, 1693, -1, 1316, 1705, -1, 
1317, 1318, -1, 1317, 1327, -1, 1317, 1707, -1, 1318, 1708, -1, 1319, 1320, -1, 1319, 1321, -1, 1319, 1328, -1, 1319, 1711, -1, 1320, 1321, -1, 1320, 1697, -1, 
1322, 1329, -1, 1322, 1720, -1, 1323, 1325, -1, 1323, 1330, -1, 1323, 1722, -1, 1324, 1325, -1, 1324, 1326, -1, 1325, 1326, -1, 1326, 1706, -1, 1326, 1721, -1, 
1327, 1332, -1, 1327, 1723, -1, 1328, 1333, -1, 1328, 1726, -1, 1329, 1334, -1, 1329, 1735, -1, 1330, 1331, -1, 1330, 1736, -1, 1331, 1337, -1, 1331, 1737, -1, 
1332, 1338, -1, 1332, 1739, -1, 1333, 1339, -1, 1333, 1740, -1, 1334, 1335, -1, 1334, 1345, -1, 1334, 1745, -1, 1335, 1336, -1, 1335, 1347, -1, 1336, 1348, -1, 
1337, 1350, -1, 1337, 1746, -1, 1338, 1353, -1, 1338, 1747, -1, 1339, 1340, -1, 1339, 1341, -1, 1339, 1748, -1, 1340, 1341, -1, 1340, 1354, -1, 1340, 1749, -1, 
1342, 1343, -1, 1342, 1344, -1, 1342, 1363, -1, 1342, 1758, -1, 1343, 1344, -1, 1343, 1345, -1, 1343, 1743, -1, 1344, 1346, -1, 1344, 1365, -1, 1345, 1346, -1, 
1345, 1745, -1, 1346, 1347, -1, 1346, 1366, -1, 1347, 1348, -1, 1348, 1349, -1, 1349, 1351, -1, 1350, 1351, -1, 1350, 1368, -1, 1350, 1759, -1, 1352, 1353, -1, 
1352, 1370, -1, 1352, 1760, -1, 1353, 1761, -1, 1354, 1355, -1, 1354, 1762, -1, 1355, 1371, -1, 1355, 1763, -1, 1356, 1357, -1, 1356, 1358, -1, 1356, 1374, -1, 
1356, 1768, -1, 1357, 1358, -1, 1357, 1359, -1, 1357, 1752, -1, 1358, 1360, -1, 1358, 1376, -1, 1359, 1360, -1, 1359, 1361, -1, 1359, 1754, -1, 1360, 1362, -1, 
1361, 1362, -1, 1361, 1363, -1, 1361, 1756, -1, 1362, 1364, -1, 1363, 1364, -1, 1363, 1758, -1, 1364, 1365, -1, 1365, 1366, -1, 1367, 1368, -1, 1367, 1369, -1, 
1367, 1378, -1, 1367, 1769, -1, 1368, 1369, -1, 1368, 1770, -1, 1370, 1380, -1, 1370, 1771, -1, 1371, 1372, -1, 1371, 1772, -1, 1372, 1381, -1, 1372, 1773, -1, 
1373, 1374, -1, 1373, 1375, -1, 1373, 1382, -1, 1373, 1777, -1, 1374, 1375, -1, 1374, 1768, -1, 1375, 1376, -1, 1375, 1383, -1, 1376, 1384, -1, 1377, 1378, -1, 
1377, 1379, -1, 1377, 1386, -1, 1377, 1778, -1, 1378, 1379, -1, 1378, 1779, -1, 1380, 1387, -1, 1380, 1780, -1, 1381, 1389, -1, 1381, 1781, -1, 1382, 1383, -1, 
1382, 1392, -1, 1382, 1784, -1, 1383, 1384, -1, 1383, 1393, -1, 1384, 1394, -1, 1385, 1386, -1, 1385, 1396, -1, 1385, 1785, -1, 1386, 1786, -1, 1387, 1388, -1, 
1387, 1787, -1, 1388, 1397, -1, 1388, 1788, -1, 1389, 1390, -1, 1389, 1391, -1, 1389, 1789, -1, 1390, 1391, -1, 1390, 1399, -1, 1390, 1790, -1, 1392, 1393, -1, 
1392, 1402, -1, 1392, 1794, -1, 1393, 1394, -1, 1393, 1404, -1, 1394, 1405, -1, 1395, 1396, -1, 1395, 1406, -1, 1395, 1795, -1, 1396, 1796, -1, 1397, 1398, -1, 
1397, 1797, -1, 1398, 1407, -1, 1398, 1814, -1, 1399, 1400, -1, 1399, 1401, -1, 1399, 1798, -1, 1400, 1401, -1, 1400, 1414, -1, 1400, 1817, -1, 1402, 1403, -1, 
1402, 1404, -1, 1402, 1810, -1, 1403, 1404, -1, 1403, 1427, -1, 1403, 1828, -1, 1404, 1405, -1, 1405, 1429, -1, 1406, 1433, -1, 1406, 1811, -1, 1407, 1408, -1, 
1407, 1409, -1, 1407, 1814, -1, 1408, 1409, -1, 1408, 1410, -1, 1408, 1815, -1, 1410, 1411, -1, 1410, 1833, -1, 1411, 1412, -1, 1411, 1835, -1, 1412, 1413, -1, 
1412, 1415, -1, 1412, 1837, -1, 1413, 1416, -1, 1414, 1415, -1, 1414, 1416, -1, 1414, 1817, -1, 1415, 1416, -1, 1415, 1838, -1, 1417, 1418, -1, 1417, 1419, -1, 
1417, 1435, -1, 1417, 1820, -1, 1418, 1419, -1, 1418, 1420, -1, 1418, 1821, -1, 1419, 1421, -1, 1419, 1437, -1, 1420, 1421, -1, 1420, 1422, -1, 1420, 1801, -1, 
1421, 1423, -1, 1421, 1438, -1, 1422, 1423, -1, 1422, 1425, -1, 1422, 1803, -1, 1423, 1426, -1, 1423, 1439, -1, 1424, 1425, -1, 1424, 1426, -1, 1424, 1440, -1, 
1424, 1823, -1, 1425, 1426, -1, 1425, 1805, -1, 1426, 1441, -1, 1427, 1428, -1, 1427, 1429, -1, 1427, 1828, -1, 1428, 1429, -1, 1428, 1430, -1, 1428, 1850, -1, 
1429, 1431, -1, 1430, 1431, -1, 1430, 1442, -1, 1430, 1852, -1, 1432, 1433, -1, 1432, 1446, -1, 1432, 1829, -1, 1433, 1830, -1, 1434, 1435, -1, 1434, 1436, -1, 
1434, 1450, -1, 1434, 1845, -1, 1435, 1436, -1, 1435, 1820, -1, 1436, 1437, -1, 1436, 1452, -1, 1437, 1438, -1, 1437, 1453, -1, 1438, 1439, -1, 1438, 1454, -1, 
1439, 1441, -1, 1439, 1455, -1, 1440, 1441, -1, 1440, 1456, -1, 1440, 1847, -1, 1441, 1457, -1, 1442, 1443, -1, 1442, 1444, -1, 1442, 1852, -1, 1443, 1444, -1, 
1443, 1445, -1, 1443, 1853, -1, 1445, 1458, -1, 1445, 1873, -1, 1446, 1462, -1, 1446, 1854, -1, 1447, 1448, -1, 1447, 1449, -1, 1447, 1468, -1, 1447, 1868, -1, 
1448, 1449, -1, 1448, 1450, -1, 1448, 1843, -1, 1449, 1451, -1, 1449, 1470, -1, 1450, 1451, -1, 1450, 1845, -1, 1451, 1452, -1, 1451, 1471, -1, 1452, 1453, -1, 
1452, 1472, -1, 1453, 1454, -1, 1454, 1455, -1, 1454, 1473, -1, 1455, 1457, -1, 1455, 1474, -1, 1456, 1457, -1, 1456, 1475, -1, 1456, 1870, -1, 1457, 1477, -1, 
1458, 1459, -1, 1458, 1460, -1, 1458, 1873, -1, 1459, 1460, -1, 1459, 1461, -1, 1459, 1874, -1, 1461, 1478, -1, 1461, 1875, -1, 1462, 1463, -1, 1462, 1464, -1, 
1462, 1876, -1, 1463, 1464, -1, 1463, 1482, -1, 1463, 1889, -1, 1465, 1466, -1, 1465, 1467, -1, 1465, 1484, -1, 1465, 1881, -1, 1466, 1467, -1, 1466, 1468, -1, 
1466, 1866, -1, 1467, 1469, -1, 1467, 1486, -1, 1468, 1469, -1, 1468, 1868, -1, 1469, 1470, -1, 1469, 1487, -1, 1470, 1471, -1, 1470, 1488, -1, 1471, 1472, -1, 
1471, 1489, -1, 1472, 1490, -1, 1473, 1474, -1, 1473, 1492, -1, 1474, 1477, -1, 1474, 1495, -1, 1475, 1476, -1, 1475, 1477, -1, 1475, 1884, -1, 1476, 1477, -1, 
1476, 1493, -1, 1476, 1897, -1, 1478, 1479, -1, 1478, 1480, -1, 1478, 1885, -1, 1479, 1480, -1, 1479, 1481, -1, 1479, 1886, -1, 1481, 1496, -1, 1481, 1900, -1, 
1482, 1500, -1, 1482, 1889, -1, 1483, 1484, -1, 1483, 1485, -1, 1483, 1503, -1, 1483, 1894, -1, 1484, 1485, -1, 1484, 1881, -1, 1485, 1486, -1, 1485, 1505, -1, 
1486, 1487, -1, 1486, 1506, -1, 1487, 1488, -1, 1487, 1507, -1, 1488, 1489, -1, 1488, 1508, -1, 1489, 1490, -1, 1489, 1509, -1, 1490, 1491, -1, 1490, 1510, -1, 
1491, 1492, -1, 1491, 1512, -1, 1492, 1495, -1, 1492, 1515, -1, 1493, 1494, -1, 1493, 1495, -1, 1493, 1897, -1, 1494, 1495, -1, 1494, 1513, -1, 1494, 1908, -1, 
1496, 1497, -1, 1496, 1498, -1, 1496, 1900, -1, 1497, 1498, -1, 1497, 1499, -1, 1497, 1901, -1, 1499, 1516, -1, 1499, 1911, -1, 1500, 1501, -1, 1500, 1502, -1, 
1500, 1902, -1, 1501, 1502, -1, 1501, 1521, -1, 1501, 1916, -1, 1503, 1504, -1, 1503, 1505, -1, 1503, 1905, -1, 1504, 1505, -1, 1504, 1524, -1, 1504, 1921, -1, 
1505, 1506, -1, 1506, 1507, -1, 1506, 1526, -1, 1507, 1508, -1, 1507, 1528, -1, 1508, 1509, -1, 1508, 1530, -1, 1509, 1510, -1, 1509, 1532, -1, 1510, 1512, -1, 
1510, 1535, -1, 1511, 1512, -1, 1511, 1514, -1, 1511, 1533, -1, 1511, 1923, -1, 1512, 1515, -1, 1513, 1514, -1, 1513, 1515, -1, 1513, 1908, -1, 1514, 1515, -1, 
1514, 1926, -1, 1516, 1517, -1, 1516, 1518, -1, 1516, 1911, -1, 1517, 1518, -1, 1517, 1519, -1, 1517, 1912, -1, 1518, 1520, -1, 1519, 1520, -1, 1519, 1522, -1, 
1519, 1930, -1, 1520, 1523, -1, 1521, 1522, -1, 1521, 1523, -1, 1521, 1916, -1, 1522, 1523, -1, 1522, 1913, -1, 1524, 1525, -1, 1524, 1526, -1, 1524, 1921, -1, 
1525, 1526, -1, 1525, 1527, -1, 1525, 1937, -1, 1526, 1528, -1, 1527, 1528, -1, 1527, 1529, -1, 1527, 1939, -1, 1528, 1530, -1, 1529, 1530, -1, 1529, 1531, -1, 
1529, 1941, -1, 1530, 1532, -1, 1531, 1532, -1, 1531, 1534, -1, 1531, 1943, -1, 1532, 1535, -1, 1533, 1534, -1, 1533, 1535, -1, 1533, 1923, -1, 1534, 1535, -1, 
1534, 1946, -1, 1536, 1538, -1, 1536, 1539, -1, 1536, 1543, -1, 1536, 1958, -1, 1537, 1538, -1, 1537, 1539, -1, 1537, 1547, -1, 1537, 1959, -1, 1538, 1539, -1, 
1538, 1951, -1, 1539, 1545, -1, 1540, 1541, -1, 1540, 1542, -1, 1540, 1559, -1, 1540, 1973, -1, 1541, 1542, -1, 1541, 1543, -1, 1541, 1957, -1, 1542, 1544, -1, 
1542, 1560, -1, 1543, 1544, -1, 1543, 1958, -1, 1544, 1545, -1, 1544, 1561, -1, 1545, 1548, -1, 1545, 1562, -1, 1546, 1547, -1, 1546, 1548, -1, 1546, 1563, -1, 
1546, 1975, -1, 1547, 1548, -1, 1547, 1959, -1, 1548, 1565, -1, 1549, 1551, -1, 1549, 1552, -1, 1549, 1567, -1, 1549, 1980, -1, 1550, 1551, -1, 1550, 1552, -1, 
1550, 1571, -1, 1550, 1981, -1, 1551, 1552, -1, 1551, 1965, -1, 1552, 1569, -1, 1553, 1554, -1, 1553, 1555, -1, 1553, 1576, -1, 1554, 1555, -1, 1554, 1557, -1, 
1555, 1558, -1, 1555, 2000, -1, 1556, 1557, -1, 1556, 1558, -1, 1556, 1579, -1, 1557, 1558, -1, 1558, 1577, -1, 1559, 1560, -1, 1559, 1582, -1, 1559, 1985, -1, 
1560, 1561, -1, 1560, 1584, -1, 1561, 1562, -1, 1561, 1585, -1, 1562, 1565, -1, 1562, 1588, -1, 1563, 1564, -1, 1563, 1565, -1, 1563, 1987, -1, 1564, 1565, -1, 
1564, 1586, -1, 1564, 2003, -1, 1566, 1567, -1, 1566, 1568, -1, 1566, 1590, -1, 1566, 1991, -1, 1567, 1568, -1, 1567, 1980, -1, 1568, 1569, -1, 1568, 1592, -1, 
1569, 1572, -1, 1569, 1593, -1, 1570, 1571, -1, 1570, 1572, -1, 1570, 1594, -1, 1570, 1992, -1, 1571, 1572, -1, 1571, 1981, -1, 1572, 1595, -1, 1573, 1574, -1, 
1573, 1575, -1, 1573, 1599, -1, 1574, 1575, -1, 1574, 1576, -1, 1575, 1996, -1, 1575, 2015, -1, 1576, 1997, -1, 1577, 1580, -1, 1577, 1999, -1, 1577, 2017, -1, 
1578, 1579, -1, 1578, 1580, -1, 1578, 1600, -1, 1579, 1580, -1, 1580, 1601, -1, 1581, 1582, -1, 1581, 1583, -1, 1581, 1602, -1, 1581, 2002, -1, 1582, 1583, -1, 
1582, 1985, -1, 1583, 1584, -1, 1584, 1585, -1, 1585, 1588, -1, 1585, 1605, -1, 1586, 1587, -1, 1586, 1588, -1, 1586, 2003, -1, 1587, 1588, -1, 1587, 1603, -1, 
1587, 2020, -1, 1589, 1590, -1, 1589, 1591, -1, 1589, 1606, -1, 1589, 2008, -1, 1590, 1591, -1, 1590, 1991, -1, 1591, 1592, -1, 1591, 1607, -1, 1592, 1593, -1, 
1592, 1608, -1, 1593, 1595, -1, 1593, 1609, -1, 1594, 1595, -1, 1594, 1610, -1, 1594, 2009, -1, 1595, 1612, -1, 1596, 1597, -1, 1596, 1598, -1, 1596, 1616, -1, 
1597, 1598, -1, 1597, 1599, -1, 1598, 2012, -1, 1598, 2032, -1, 1599, 2013, -1, 1600, 1601, -1, 1600, 1618, -1, 1601, 2016, -1, 1601, 2034, -1, 1602, 1622, -1, 
1602, 2019, -1, 1603, 1604, -1, 1603, 1605, -1, 1603, 2020, -1, 1604, 1605, -1, 1604, 1624, -1, 1604, 2040, -1, 1606, 1607, -1, 1606, 1626, -1, 1606, 2025, -1, 
1607, 1608, -1, 1607, 1628, -1, 1608, 1609, -1, 1608, 1630, -1, 1609, 1612, -1, 1609, 1633, -1, 1610, 1611, -1, 1610, 1612, -1, 1610, 2026, -1, 1611, 1612, -1, 
1611, 1631, -1, 1611, 2049, -1, 1613, 1614, -1, 1613, 1615, -1, 1613, 1637, -1, 1614, 1615, -1, 1614, 1616, -1, 1615, 2029, -1, 1615, 2057, -1, 1616, 2030, -1, 
1617, 1618, -1, 1617, 1619, -1, 1617, 1620, -1, 1618, 1620, -1, 1619, 1620, -1, 1619, 1638, -1, 1620, 2033, -1, 1621, 1622, -1, 1621, 1623, -1, 1621, 1644, -1, 
1622, 1623, -1, 1623, 1646, -1, 1623, 2036, -1, 1624, 1625, -1, 1624, 2040, -1, 1625, 1647, -1, 1625, 2038, -1, 1626, 1627, -1, 1626, 1628, -1, 1626, 2048, -1, 
1627, 1628, -1, 1627, 1629, -1, 1627, 2063, -1, 1628, 1630, -1, 1629, 1630, -1, 1629, 1632, -1, 1629, 2064, -1, 1630, 1633, -1, 1631, 1632, -1, 1631, 1633, -1, 
1631, 2049, -1, 1632, 1633, -1, 1632, 2065, -1, 1634, 1635, -1, 1634, 1636, -1, 1634, 1650, -1, 1635, 1636, -1, 1635, 1637, -1, 1636, 2054, -1, 1636, 2072, -1, 
1637, 2055, -1, 1638, 1652, -1, 1638, 2058, -1, 1639, 1640, -1, 1639, 1641, -1, 1639, 1657, -1, 1640, 1641, -1, 1640, 1642, -1, 1641, 1643, -1, 1641, 1659, -1, 
1642, 1643, -1, 1642, 1644, -1, 1643, 1645, -1, 1643, 1660, -1, 1644, 1645, -1, 1645, 1646, -1, 1645, 1661, -1, 1646, 1648, -1, 1646, 2078, -1, 1647, 1648, -1, 
1647, 1662, -1, 1648, 1663, -1, 1648, 2037, -1, 1649, 1650, -1, 1649, 1651, -1, 1649, 1664, -1, 1650, 1651, -1, 1651, 2071, -1, 1651, 2089, -1, 1652, 1653, -1, 
1652, 2073, -1, 1653, 1665, -1, 1653, 2074, -1, 1654, 1655, -1, 1654, 1656, -1, 1654, 1666, -1, 1655, 1656, -1, 1655, 1657, -1, 1656, 1658, -1, 1656, 1667, -1, 
1657, 1658, -1, 1658, 1659, -1, 1658, 1668, -1, 1659, 1660, -1, 1659, 2092, -1, 1660, 1661, -1, 1660, 2094, -1, 1661, 2076, -1, 1661, 2096, -1, 1662, 1663, -1, 
1662, 1670, -1, 1663, 2077, -1, 1663, 2099, -1, 1664, 1671, -1, 1664, 2088, -1, 1665, 1672, -1, 1665, 2090, -1, 1666, 1667, -1, 1666, 1674, -1, 1667, 1668, -1, 
1667, 1675, -1, 1668, 2091, -1, 1668, 2108, -1, 1669, 1670, -1, 1669, 1676, -1, 1669, 2101, -1, 1670, 2102, -1, 1671, 1677, -1, 1671, 2104, -1, 1672, 1673, -1, 
1672, 2105, -1, 1673, 1678, -1, 1673, 2106, -1, 1674, 1675, -1, 1674, 1680, -1, 1675, 2107, -1, 1675, 2126, -1, 1676, 1682, -1, 1676, 2113, -1, 1677, 1691, -1, 
1677, 2122, -1, 1678, 1679, -1, 1678, 2123, -1, 1679, 1692, -1, 1679, 2124, -1, 1680, 1694, -1, 1680, 2125, -1, 1681, 1682, -1, 1681, 1696, -1, 1681, 2130, -1, 
1682, 2113, -1, 1683, 1684, -1, 1683, 1685, -1, 1683, 1698, -1, 1683, 2135, -1, 1684, 1685, -1, 1684, 1686, -1, 1684, 2116, -1, 1685, 1687, -1, 1685, 1699, -1, 
1686, 1687, -1, 1686, 1689, -1, 1686, 2118, -1, 1687, 1690, -1, 1687, 1700, -1, 1688, 1689, -1, 1688, 1690, -1, 1688, 1701, -1, 1688, 2138, -1, 1689, 1690, -1, 
1689, 2121, -1, 1690, 1702, -1, 1691, 1703, -1, 1691, 2139, -1, 1692, 1693, -1, 1692, 2140, -1, 1693, 1705, -1, 1693, 2141, -1, 1694, 1708, -1, 1694, 2142, -1, 
1695, 1696, -1, 1695, 1697, -1, 1695, 1710, -1, 1695, 2145, -1, 1696, 1697, -1, 1696, 2130, -1, 1698, 1699, -1, 1698, 1712, -1, 1698, 2148, -1, 1699, 1700, -1, 
1699, 1713, -1, 1700, 1702, -1, 1700, 1714, -1, 1701, 1702, -1, 1701, 1717, -1, 1701, 2149, -1, 1702, 1715, -1, 1703, 1704, -1, 1703, 2153, -1, 1704, 1720, -1, 
1704, 2154, -1, 1705, 1706, -1, 1705, 2155, -1, 1706, 1721, -1, 1706, 2156, -1, 1707, 1708, -1, 1707, 1723, -1, 1707, 2157, -1, 1708, 2158, -1, 1709, 1710, -1, 
1709, 1711, -1, 1709, 1724, -1, 1709, 2162, -1, 1710, 1711, -1, 1710, 2145, -1, 1711, 1726, -1, 1712, 1713, -1, 1712, 1727, -1, 1712, 2168, -1, 1713, 1714, -1, 
1713, 1729, -1, 1714, 1715, -1, 1714, 1731, -1, 1715, 1719, -1, 1715, 1734, -1, 1716, 1717, -1, 1716, 1718, -1, 1716, 1719, -1, 1716, 2171, -1, 1717, 1719, -1, 
1717, 2149, -1, 1718, 1719, -1, 1718, 1732, -1, 1718, 2186, -1, 1720, 1735, -1, 1720, 2172, -1, 1721, 1722, -1, 1721, 2174, -1, 1722, 1736, -1, 1722, 2175, -1, 
1723, 1739, -1, 1723, 2177, -1, 1724, 1725, -1, 1724, 1726, -1, 1724, 2180, -1, 1725, 1726, -1, 1725, 1740, -1, 1725, 2194, -1, 1727, 1728, -1, 1727, 1729, -1, 
1727, 2184, -1, 1728, 1729, -1, 1728, 1730, -1, 1728, 2198, -1, 1729, 1731, -1, 1730, 1731, -1, 1730, 1733, -1, 1730, 2199, -1, 1731, 1734, -1, 1732, 1733, -1, 
1732, 1734, -1, 1732, 2186, -1, 1733, 1734, -1, 1733, 2200, -1, 1735, 1744, -1, 1735, 2189, -1, 1736, 1737, -1, 1736, 1738, -1, 1737, 1738, -1, 1737, 1746, -1, 
1738, 2173, -1, 1738, 2190, -1, 1739, 1747, -1, 1739, 2191, -1, 1740, 1748, -1, 1740, 2194, -1, 1741, 1742, -1, 1741, 1743, -1, 1741, 1757, -1, 1741, 2208, -1, 
1742, 1743, -1, 1742, 1744, -1, 1742, 2209, -1, 1743, 1745, -1, 1744, 1745, -1, 1744, 2189, -1, 1746, 1759, -1, 1746, 2210, -1, 1747, 1761, -1, 1747, 2211, -1, 
1748, 1749, -1, 1748, 2212, -1, 1749, 1762, -1, 1749, 2213, -1, 1750, 1751, -1, 1750, 1752, -1, 1750, 1767, -1, 1750, 2222, -1, 1751, 1752, -1, 1751, 1753, -1, 
1751, 2223, -1, 1752, 1754, -1, 1753, 1754, -1, 1753, 1755, -1, 1753, 2224, -1, 1754, 1756, -1, 1755, 1756, -1, 1755, 1757, -1, 1755, 2206, -1, 1756, 1758, -1, 
1757, 1758, -1, 1757, 2208, -1, 1759, 1770, -1, 1759, 2225, -1, 1760, 1761, -1, 1760, 1771, -1, 1760, 2226, -1, 1761, 2227, -1, 1762, 1763, -1, 1762, 2228, -1, 
1763, 1772, -1, 1763, 2229, -1, 1764, 1765, -1, 1764, 1766, -1, 1764, 1775, -1, 1764, 2237, -1, 1765, 1766, -1, 1765, 1767, -1, 1765, 2238, -1, 1766, 1768, -1, 
1766, 1777, -1, 1767, 1768, -1, 1767, 2222, -1, 1769, 1770, -1, 1769, 1779, -1, 1769, 2239, -1, 1770, 2240, -1, 1771, 1780, -1, 1771, 2241, -1, 1772, 1773, -1, 
1772, 2242, -1, 1773, 1781, -1, 1773, 2243, -1, 1774, 1775, -1, 1774, 1776, -1, 1774, 1782, -1, 1774, 2249, -1, 1775, 1776, -1, 1775, 2237, -1, 1776, 1777, -1, 
1776, 1783, -1, 1777, 1784, -1, 1778, 1779, -1, 1778, 1786, -1, 1778, 2250, -1, 1779, 2251, -1, 1780, 1787, -1, 1780, 2252, -1, 1781, 1789, -1, 1781, 2253, -1, 
1782, 1783, -1, 1782, 1791, -1, 1782, 2262, -1, 1783, 1784, -1, 1783, 1793, -1, 1784, 1794, -1, 1785, 1786, -1, 1785, 1796, -1, 1785, 2263, -1, 1786, 2264, -1, 
1787, 1788, -1, 1787, 2265, -1, 1788, 1797, -1, 1788, 2266, -1, 1789, 1790, -1, 1789, 2267, -1, 1790, 1798, -1, 1790, 2281, -1, 1791, 1792, -1, 1791, 1793, -1, 
1791, 2276, -1, 1792, 1793, -1, 1792, 1809, -1, 1792, 2293, -1, 1793, 1794, -1, 1794, 1810, -1, 1795, 1796, -1, 1795, 1811, -1, 1795, 2277, -1, 1796, 2278, -1, 
1797, 1812, -1, 1797, 2279, -1, 1798, 1816, -1, 1798, 2281, -1, 1799, 1800, -1, 1799, 1801, -1, 1799, 1821, -1, 1799, 2286, -1, 1800, 1801, -1, 1800, 1802, -1, 
1800, 2270, -1, 1801, 1803, -1, 1802, 1803, -1, 1802, 1804, -1, 1802, 2271, -1, 1803, 1805, -1, 1804, 1805, -1, 1804, 1807, -1, 1804, 2272, -1, 1805, 1808, -1, 
1806, 1807, -1, 1806, 1808, -1, 1806, 1822, -1, 1806, 2289, -1, 1807, 1808, -1, 1807, 2274, -1, 1808, 1823, -1, 1809, 1810, -1, 1809, 1824, -1, 1809, 2293, -1, 
1810, 1826, -1, 1811, 1830, -1, 1811, 2294, -1, 1812, 1813, -1, 1812, 1814, -1, 1812, 2295, -1, 1813, 1814, -1, 1813, 1815, -1, 1813, 2296, -1, 1815, 1831, -1, 
1815, 2313, -1, 1816, 1817, -1, 1816, 1839, -1, 1816, 2298, -1, 1817, 1840, -1, 1818, 1819, -1, 1818, 1820, -1, 1818, 1844, -1, 1818, 2303, -1, 1819, 1820, -1, 
1819, 1821, -1, 1819, 2284, -1, 1821, 2286, -1, 1822, 1823, -1, 1822, 1846, -1, 1822, 2305, -1, 1823, 1847, -1, 1824, 1825, -1, 1824, 1826, -1, 1824, 2308, -1, 
1825, 1826, -1, 1825, 1827, -1, 1825, 2328, -1, 1826, 1828, -1, 1827, 1828, -1, 1827, 1848, -1, 1827, 2330, -1, 1829, 1830, -1, 1829, 1854, -1, 1829, 2309, -1, 
1830, 2310, -1, 1831, 1832, -1, 1831, 1833, -1, 1831, 2313, -1, 1832, 1833, -1, 1832, 1834, -1, 1832, 2314, -1, 1833, 1835, -1, 1834, 1835, -1, 1834, 1836, -1, 
1834, 2334, -1, 1835, 1837, -1, 1836, 1837, -1, 1836, 1855, -1, 1836, 2335, -1, 1837, 1838, -1, 1838, 1840, -1, 1838, 1857, -1, 1839, 1840, -1, 1839, 1859, -1, 
1839, 2315, -1, 1840, 1858, -1, 1841, 1842, -1, 1841, 1843, -1, 1841, 1867, -1, 1841, 2323, -1, 1842, 1843, -1, 1842, 1844, -1, 1842, 2301, -1, 1843, 1845, -1, 
1844, 1845, -1, 1844, 2303, -1, 1846, 1847, -1, 1846, 1869, -1, 1846, 2325, -1, 1847, 1870, -1, 1848, 1849, -1, 1848, 1850, -1, 1848, 2330, -1, 1849, 1850, -1, 
1849, 1851, -1, 1849, 2341, -1, 1850, 1852, -1, 1851, 1852, -1, 1851, 1853, -1, 1851, 2343, -1, 1853, 1871, -1, 1853, 2345, -1, 1854, 1876, -1, 1854, 2331, -1, 
1855, 1856, -1, 1855, 1857, -1, 1855, 2335, -1, 1856, 1857, -1, 1856, 1877, -1, 1856, 2353, -1, 1857, 1858, -1, 1858, 1860, -1, 1858, 1878, -1, 1859, 1860, -1, 
1859, 1861, -1, 1859, 2315, -1, 1860, 1862, -1, 1860, 1879, -1, 1861, 1862, -1, 1861, 1863, -1, 1861, 2317, -1, 1862, 1864, -1, 1862, 1880, -1, 1863, 1864, -1, 
1863, 1865, -1, 1863, 2319, -1, 1864, 1866, -1, 1864, 1881, -1, 1865, 1866, -1, 1865, 1867, -1, 1865, 2321, -1, 1866, 1868, -1, 1867, 1868, -1, 1867, 2323, -1, 
1869, 1870, -1, 1869, 1882, -1, 1869, 2338, -1, 1870, 1884, -1, 1871, 1872, -1, 1871, 1873, -1, 1871, 2345, -1, 1872, 1873, -1, 1872, 1874, -1, 1872, 2346, -1, 
1874, 1875, -1, 1874, 2347, -1, 1875, 1885, -1, 1875, 2348, -1, 1876, 1887, -1, 1876, 2349, -1, 1877, 1878, -1, 1877, 1890, -1, 1877, 2353, -1, 1878, 1879, -1, 
1878, 1892, -1, 1879, 1880, -1, 1879, 1893, -1, 1880, 1881, -1, 1880, 1894, -1, 1882, 1883, -1, 1882, 1884, -1, 1882, 2354, -1, 1883, 1884, -1, 1883, 1895, -1, 
1883, 2362, -1, 1885, 1886, -1, 1885, 2355, -1, 1886, 1898, -1, 1886, 2356, -1, 1887, 1888, -1, 1887, 1889, -1, 1887, 2357, -1, 1888, 1889, -1, 1888, 1902, -1, 
1888, 2367, -1, 1890, 1891, -1, 1890, 1892, -1, 1890, 2359, -1, 1891, 1892, -1, 1891, 1903, -1, 1891, 2371, -1, 1892, 1893, -1, 1893, 1894, -1, 1893, 1904, -1, 
1894, 1905, -1, 1895, 1896, -1, 1895, 1897, -1, 1895, 2362, -1, 1896, 1897, -1, 1896, 1906, -1, 1896, 2374, -1, 1898, 1899, -1, 1898, 1900, -1, 1898, 2363, -1, 
1899, 1900, -1, 1899, 1901, -1, 1899, 2364, -1, 1901, 1909, -1, 1901, 2377, -1, 1902, 1914, -1, 1902, 2367, -1, 1903, 1904, -1, 1903, 1917, -1, 1903, 2371, -1, 
1904, 1905, -1, 1904, 1919, -1, 1905, 1920, -1, 1906, 1907, -1, 1906, 1908, -1, 1906, 2374, -1, 1907, 1908, -1, 1907, 1924, -1, 1907, 2386, -1, 1909, 1910, -1, 
1909, 1911, -1, 1909, 2377, -1, 1910, 1911, -1, 1910, 1912, -1, 1910, 2378, -1, 1912, 1927, -1, 1912, 2389, -1, 1913, 1915, -1, 1913, 1928, -1, 1913, 2393, -1, 
1914, 1915, -1, 1914, 1916, -1, 1914, 2379, -1, 1915, 1916, -1, 1915, 2380, -1, 1917, 1918, -1, 1917, 1919, -1, 1917, 2383, -1, 1918, 1919, -1, 1918, 1931, -1, 
1918, 2396, -1, 1919, 1920, -1, 1920, 1921, -1, 1920, 1933, -1, 1921, 1935, -1, 1922, 1923, -1, 1922, 1925, -1, 1922, 1944, -1, 1922, 2399, -1, 1923, 1926, -1, 
1924, 1925, -1, 1924, 1926, -1, 1924, 2386, -1, 1925, 1926, -1, 1925, 2402, -1, 1927, 1929, -1, 1927, 1930, -1, 1927, 2389, -1, 1928, 1929, -1, 1928, 1930, -1, 
1928, 2393, -1, 1929, 1930, -1, 1929, 2390, -1, 1931, 1932, -1, 1931, 1933, -1, 1931, 2396, -1, 1932, 1933, -1, 1932, 1934, -1, 1932, 2405, -1, 1933, 1935, -1, 
1934, 1935, -1, 1934, 1936, -1, 1934, 2407, -1, 1935, 1937, -1, 1936, 1937, -1, 1936, 1938, -1, 1936, 2409, -1, 1937, 1939, -1, 1938, 1939, -1, 1938, 1940, -1, 
1938, 2411, -1, 1939, 1941, -1, 1940, 1941, -1, 1940, 1942, -1, 1940, 2413, -1, 1941, 1943, -1, 1942, 1943, -1, 1942, 1945, -1, 1942, 2416, -1, 1943, 1946, -1, 
1944, 1945, -1, 1944, 1946, -1, 1944, 2399, -1, 1945, 1946, -1, 1945, 2397, -1, 1947, 1948, -1, 1947, 1949, -1, 1947, 1956, -1, 1947, 2427, -1, 1948, 1949, -1, 
1948, 1950, -1, 1948, 2419, -1, 1949, 1951, -1, 1949, 1958, -1, 1950, 1951, -1, 1950, 1953, -1, 1950, 2422, -1, 1951, 1954, -1, 1952, 1953, -1, 1952, 1954, -1, 
1952, 1961, -1, 1952, 2431, -1, 1953, 1954, -1, 1953, 2428, -1, 1954, 1959, -1, 1955, 1956, -1, 1955, 1957, -1, 1955, 1972, -1, 1955, 2439, -1, 1956, 1957, -1, 
1956, 2427, -1, 1957, 1958, -1, 1959, 1962, -1, 1960, 1961, -1, 1960, 1962, -1, 1960, 1974, -1, 1960, 2442, -1, 1961, 1962, -1, 1961, 2431, -1, 1962, 1975, -1, 
1963, 1964, -1, 1963, 1965, -1, 1963, 1979, -1, 1963, 2445, -1, 1964, 1965, -1, 1964, 1966, -1, 1964, 2446, -1, 1965, 1967, -1, 1966, 1967, -1, 1966, 1969, -1, 
1966, 2434, -1, 1967, 1970, -1, 1967, 1981, -1, 1968, 1969, -1, 1968, 1970, -1, 1968, 1982, -1, 1968, 2449, -1, 1969, 1970, -1, 1969, 2437, -1, 1970, 1983, -1, 
1971, 1972, -1, 1971, 1973, -1, 1971, 1984, -1, 1971, 2452, -1, 1972, 1973, -1, 1972, 2439, -1, 1973, 1985, -1, 1974, 1975, -1, 1974, 1986, -1, 1974, 2454, -1, 
1975, 1987, -1, 1976, 1977, -1, 1976, 1978, -1, 1976, 1989, -1, 1976, 2457, -1, 1977, 1978, -1, 1977, 1979, -1, 1977, 2458, -1, 1978, 1980, -1, 1978, 1991, -1, 
1979, 1980, -1, 1979, 2445, -1, 1981, 1983, -1, 1982, 1983, -1, 1982, 1994, -1, 1982, 2459, -1, 1983, 1992, -1, 1984, 1985, -1, 1984, 2002, -1, 1984, 2464, -1, 
1986, 1987, -1, 1986, 2004, -1, 1986, 2466, -1, 1987, 2006, -1, 1988, 1989, -1, 1988, 1990, -1, 1988, 2007, -1, 1988, 2469, -1, 1989, 1990, -1, 1989, 2457, -1, 
1990, 1991, -1, 1990, 2008, -1, 1992, 1995, -1, 1992, 2009, -1, 1993, 1994, -1, 1993, 1995, -1, 1993, 2010, -1, 1993, 2471, -1, 1994, 1995, -1, 1994, 2459, -1, 
1995, 2011, -1, 1996, 1997, -1, 1996, 1998, -1, 1996, 2015, -1, 1997, 1998, -1, 1997, 2000, -1, 1998, 2001, -1, 1998, 2484, -1, 1999, 2000, -1, 1999, 2001, -1, 
1999, 2017, -1, 2000, 2001, -1, 2001, 2487, -1, 2002, 2019, -1, 2002, 2474, -1, 2003, 2006, -1, 2003, 2023, -1, 2004, 2005, -1, 2004, 2006, -1, 2004, 2476, -1, 
2005, 2006, -1, 2005, 2021, -1, 2005, 2490, -1, 2007, 2008, -1, 2007, 2024, -1, 2007, 2478, -1, 2008, 2025, -1, 2009, 2011, -1, 2009, 2026, -1, 2010, 2011, -1, 
2010, 2027, -1, 2010, 2480, -1, 2011, 2028, -1, 2012, 2013, -1, 2012, 2014, -1, 2012, 2032, -1, 2013, 2014, -1, 2013, 2015, -1, 2014, 2481, -1, 2014, 2503, -1, 
2015, 2482, -1, 2016, 2017, -1, 2016, 2018, -1, 2016, 2034, -1, 2017, 2018, -1, 2018, 2486, -1, 2018, 2505, -1, 2019, 2036, -1, 2019, 2489, -1, 2020, 2023, -1, 
2020, 2043, -1, 2021, 2022, -1, 2021, 2023, -1, 2021, 2490, -1, 2022, 2023, -1, 2022, 2041, -1, 2022, 2510, -1, 2024, 2025, -1, 2024, 2045, -1, 2024, 2497, -1, 
2025, 2048, -1, 2026, 2028, -1, 2026, 2050, -1, 2027, 2028, -1, 2027, 2051, -1, 2027, 2499, -1, 2028, 2053, -1, 2029, 2030, -1, 2029, 2031, -1, 2029, 2057, -1, 
2030, 2031, -1, 2030, 2032, -1, 2031, 2500, -1, 2031, 2522, -1, 2032, 2501, -1, 2033, 2034, -1, 2033, 2035, -1, 2033, 2058, -1, 2034, 2035, -1, 2035, 2059, -1, 
2035, 2504, -1, 2036, 2037, -1, 2036, 2507, -1, 2037, 2038, -1, 2037, 2508, -1, 2038, 2039, -1, 2038, 2526, -1, 2039, 2040, -1, 2039, 2042, -1, 2039, 2528, -1, 
2040, 2043, -1, 2041, 2042, -1, 2041, 2043, -1, 2041, 2510, -1, 2042, 2043, -1, 2042, 2531, -1, 2044, 2045, -1, 2044, 2046, -1, 2044, 2047, -1, 2044, 2515, -1, 
2045, 2047, -1, 2045, 2497, -1, 2046, 2047, -1, 2046, 2060, -1, 2046, 2535, -1, 2047, 2048, -1, 2048, 2062, -1, 2049, 2050, -1, 2049, 2067, -1, 2050, 2053, -1, 
2050, 2070, -1, 2051, 2052, -1, 2051, 2053, -1, 2051, 2516, -1, 2052, 2053, -1, 2052, 2068, -1, 2052, 2536, -1, 2054, 2055, -1, 2054, 2056, -1, 2054, 2072, -1, 
2055, 2056, -1, 2055, 2057, -1, 2056, 2520, -1, 2056, 2544, -1, 2057, 2521, -1, 2058, 2059, -1, 2058, 2073, -1, 2059, 2075, -1, 2059, 2523, -1, 2060, 2061, -1, 
2060, 2062, -1, 2060, 2535, -1, 2061, 2062, -1, 2061, 2080, -1, 2061, 2549, -1, 2062, 2063, -1, 2063, 2064, -1, 2063, 2082, -1, 2064, 2065, -1, 2064, 2084, -1, 
2065, 2067, -1, 2065, 2087, -1, 2066, 2067, -1, 2066, 2069, -1, 2066, 2085, -1, 2066, 2550, -1, 2067, 2070, -1, 2068, 2069, -1, 2068, 2070, -1, 2068, 2536, -1, 
2069, 2070, -1, 2069, 2551, -1, 2071, 2072, -1, 2071, 2089, -1, 2071, 2542, -1, 2072, 2543, -1, 2073, 2074, -1, 2073, 2075, -1, 2074, 2075, -1, 2074, 2090, -1, 
2075, 2545, -1, 2076, 2078, -1, 2076, 2079, -1, 2076, 2096, -1, 2077, 2078, -1, 2077, 2079, -1, 2077, 2099, -1, 2078, 2079, -1, 2079, 2098, -1, 2080, 2081, -1, 
2080, 2082, -1, 2080, 2549, -1, 2081, 2082, -1, 2081, 2083, -1, 2081, 2566, -1, 2082, 2084, -1, 2083, 2084, -1, 2083, 2086, -1, 2083, 2568, -1, 2084, 2087, -1, 
2085, 2086, -1, 2085, 2087, -1, 2085, 2550, -1, 2086, 2087, -1, 2086, 2570, -1, 2088, 2089, -1, 2088, 2104, -1, 2088, 2556, -1, 2089, 2542, -1, 2090, 2105, -1, 
2090, 2557, -1, 2091, 2092, -1, 2091, 2093, -1, 2091, 2108, -1, 2092, 2093, -1, 2092, 2094, -1, 2093, 2095, -1, 2093, 2110, -1, 2094, 2095, -1, 2094, 2096, -1, 
2095, 2097, -1, 2095, 2586, -1, 2096, 2097, -1, 2097, 2098, -1, 2097, 2588, -1, 2098, 2100, -1, 2098, 2590, -1, 2099, 2100, -1, 2099, 2102, -1, 2100, 2103, -1, 
2100, 2592, -1, 2101, 2102, -1, 2101, 2103, -1, 2101, 2112, -1, 2102, 2103, -1, 2103, 2594, -1, 2104, 2122, -1, 2104, 2581, -1, 2105, 2106, -1, 2105, 2582, -1, 
2106, 2123, -1, 2106, 2583, -1, 2107, 2108, -1, 2107, 2109, -1, 2107, 2126, -1, 2108, 2109, -1, 2109, 2110, -1, 2109, 2615, -1, 2110, 2585, -1, 2110, 2617, -1, 
2111, 2112, -1, 2111, 2113, -1, 2111, 2129, -1, 2111, 2595, -1, 2112, 2113, -1, 2112, 2596, -1, 2114, 2115, -1, 2114, 2116, -1, 2114, 2134, -1, 2114, 2602, -1, 
2115, 2116, -1, 2115, 2117, -1, 2115, 2561, -1, 2116, 2118, -1, 2117, 2118, -1, 2117, 2120, -1, 2117, 2603, -1, 2118, 2121, -1, 2119, 2120, -1, 2119, 2121, -1, 
2119, 2137, -1, 2119, 2607, -1, 2120, 2121, -1, 2120, 2604, -1, 2122, 2139, -1, 2122, 2610, -1, 2123, 2124, -1, 2123, 2611, -1, 2124, 2140, -1, 2124, 2612, -1, 
2125, 2126, -1, 2125, 2127, -1, 2125, 2142, -1, 2126, 2127, -1, 2127, 2614, -1, 2127, 2632, -1, 2128, 2129, -1, 2128, 2130, -1, 2128, 2144, -1, 2128, 2619, -1, 
2129, 2130, -1, 2129, 2620, -1, 2131, 2132, -1, 2131, 2133, -1, 2131, 2146, -1, 2131, 2623, -1, 2132, 2133, -1, 2132, 2134, -1, 2132, 2600, -1, 2133, 2135, -1, 
2133, 2147, -1, 2134, 2135, -1, 2134, 2602, -1, 2135, 2148, -1, 2136, 2137, -1, 2136, 2138, -1, 2136, 2151, -1, 2136, 2626, -1, 2137, 2138, -1, 2137, 2607, -1, 
2138, 2149, -1, 2139, 2153, -1, 2139, 2627, -1, 2140, 2141, -1, 2140, 2628, -1, 2141, 2155, -1, 2141, 2629, -1, 2142, 2158, -1, 2142, 2631, -1, 2143, 2144, -1, 
2143, 2145, -1, 2143, 2161, -1, 2143, 2636, -1, 2144, 2145, -1, 2144, 2634, -1, 2146, 2147, -1, 2146, 2164, -1, 2146, 2639, -1, 2147, 2148, -1, 2147, 2167, -1, 
2148, 2168, -1, 2149, 2152, -1, 2150, 2151, -1, 2150, 2152, -1, 2150, 2169, -1, 2150, 2640, -1, 2151, 2152, -1, 2151, 2626, -1, 2152, 2171, -1, 2153, 2154, -1, 
2153, 2641, -1, 2154, 2172, -1, 2154, 2652, -1, 2155, 2156, -1, 2155, 2643, -1, 2156, 2174, -1, 2156, 2644, -1, 2157, 2158, -1, 2157, 2159, -1, 2157, 2177, -1, 
2158, 2159, -1, 2159, 2646, -1, 2159, 2656, -1, 2160, 2161, -1, 2160, 2162, -1, 2160, 2178, -1, 2160, 2647, -1, 2161, 2162, -1, 2161, 2636, -1, 2162, 2180, -1, 
2163, 2164, -1, 2163, 2165, -1, 2163, 2166, -1, 2163, 2647, -1, 2164, 2166, -1, 2164, 2639, -1, 2165, 2166, -1, 2165, 2181, -1, 2165, 2658, -1, 2166, 2167, -1, 
2167, 2168, -1, 2167, 2183, -1, 2168, 2184, -1, 2169, 2170, -1, 2169, 2171, -1, 2169, 2648, -1, 2170, 2171, -1, 2170, 2185, -1, 2170, 2660, -1, 2172, 2188, -1, 
2172, 2652, -1, 2173, 2175, -1, 2173, 2190, -1, 2173, 2654, -1, 2174, 2175, -1, 2174, 2176, -1, 2175, 2176, -1, 2176, 2642, -1, 2176, 2653, -1, 2177, 2191, -1, 
2177, 2655, -1, 2178, 2179, -1, 2178, 2180, -1, 2178, 2657, -1, 2179, 2180, -1, 2179, 2192, -1, 2179, 2668, -1, 2181, 2182, -1, 2181, 2183, -1, 2181, 2658, -1, 
2182, 2183, -1, 2182, 2195, -1, 2182, 2674, -1, 2183, 2184, -1, 2184, 2197, -1, 2185, 2186, -1, 2185, 2201, -1, 2185, 2660, -1, 2186, 2203, -1, 2187, 2188, -1, 
2187, 2189, -1, 2187, 2209, -1, 2187, 2664, -1, 2188, 2189, -1, 2188, 2652, -1, 2190, 2210, -1, 2190, 2665, -1, 2191, 2211, -1, 2191, 2666, -1, 2192, 2193, -1, 
2192, 2194, -1, 2192, 2668, -1, 2193, 2194, -1, 2193, 2212, -1, 2193, 2688, -1, 2195, 2196, -1, 2195, 2197, -1, 2195, 2674, -1, 2196, 2197, -1, 2196, 2214, -1, 
2196, 2690, -1, 2197, 2198, -1, 2198, 2199, -1, 2198, 2216, -1, 2199, 2200, -1, 2199, 2217, -1, 2200, 2203, -1, 2200, 2219, -1, 2201, 2202, -1, 2201, 2203, -1, 
2201, 2676, -1, 2202, 2203, -1, 2202, 2218, -1, 2202, 2691, -1, 2204, 2205, -1, 2204, 2206, -1, 2204, 2224, -1, 2204, 2681, -1, 2205, 2206, -1, 2205, 2207, -1, 
2205, 2682, -1, 2206, 2208, -1, 2207, 2208, -1, 2207, 2209, -1, 2207, 2663, -1, 2209, 2664, -1, 2210, 2225, -1, 2210, 2683, -1, 2211, 2227, -1, 2211, 2684, -1, 
2212, 2213, -1, 2212, 2688, -1, 2213, 2228, -1, 2213, 2685, -1, 2214, 2215, -1, 2214, 2216, -1, 2214, 2690, -1, 2215, 2216, -1, 2215, 2230, -1, 2215, 2708, -1, 
2216, 2217, -1, 2217, 2219, -1, 2217, 2231, -1, 2218, 2219, -1, 2218, 2232, -1, 2218, 2691, -1, 2219, 2234, -1, 2220, 2221, -1, 2220, 2222, -1, 2220, 2238, -1, 
2220, 2697, -1, 2221, 2222, -1, 2221, 2223, -1, 2221, 2698, -1, 2223, 2224, -1, 2223, 2679, -1, 2224, 2681, -1, 2225, 2240, -1, 2225, 2701, -1, 2226, 2227, -1, 
2226, 2241, -1, 2226, 2702, -1, 2227, 2703, -1, 2228, 2229, -1, 2228, 2704, -1, 2229, 2242, -1, 2229, 2705, -1, 2230, 2231, -1, 2230, 2244, -1, 2230, 2708, -1, 
2231, 2234, -1, 2231, 2246, -1, 2232, 2233, -1, 2232, 2234, -1, 2232, 2710, -1, 2233, 2234, -1, 2233, 2245, -1, 2233, 2723, -1, 2235, 2236, -1, 2235, 2237, -1, 
2235, 2248, -1, 2235, 2715, -1, 2236, 2237, -1, 2236, 2238, -1, 2236, 2716, -1, 2238, 2697, -1, 2239, 2240, -1, 2239, 2251, -1, 2239, 2717, -1, 2240, 2701, -1, 
2241, 2252, -1, 2241, 2718, -1, 2242, 2243, -1, 2242, 2719, -1, 2243, 2253, -1, 2243, 2733, -1, 2244, 2246, -1, 2244, 2255, -1, 2244, 2722, -1, 2245, 2246, -1, 
2245, 2259, -1, 2245, 2723, -1, 2246, 2257, -1, 2247, 2248, -1, 2247, 2249, -1, 2247, 2261, -1, 2247, 2727, -1, 2248, 2249, -1, 2248, 2715, -1, 2249, 2262, -1, 
2250, 2251, -1, 2250, 2264, -1, 2250, 2728, -1, 2251, 2729, -1, 2252, 2265, -1, 2252, 2730, -1, 2253, 2267, -1, 2253, 2733, -1, 2254, 2255, -1, 2254, 2256, -1, 
2254, 2269, -1, 2254, 2736, -1, 2255, 2256, -1, 2255, 2722, -1, 2256, 2257, -1, 2256, 2271, -1, 2257, 2260, -1, 2257, 2272, -1, 2258, 2259, -1, 2258, 2260, -1, 
2258, 2273, -1, 2258, 2738, -1, 2259, 2260, -1, 2259, 2723, -1, 2260, 2274, -1, 2261, 2262, -1, 2261, 2275, -1, 2261, 2740, -1, 2262, 2276, -1, 2263, 2264, -1, 
2263, 2278, -1, 2263, 2741, -1, 2264, 2742, -1, 2265, 2266, -1, 2265, 2743, -1, 2266, 2279, -1, 2266, 2744, -1, 2267, 2280, -1, 2267, 2745, -1, 2268, 2269, -1, 
2268, 2270, -1, 2268, 2285, -1, 2268, 2748, -1, 2269, 2270, -1, 2269, 2736, -1, 2270, 2271, -1, 2271, 2272, -1, 2272, 2274, -1, 2273, 2274, -1, 2273, 2288, -1, 
2273, 2750, -1, 2275, 2276, -1, 2275, 2290, -1, 2275, 2753, -1, 2276, 2292, -1, 2277, 2278, -1, 2277, 2294, -1, 2277, 2754, -1, 2278, 2755, -1, 2279, 2295, -1, 
2279, 2756, -1, 2280, 2281, -1, 2280, 2297, -1, 2280, 2757, -1, 2281, 2298, -1, 2282, 2283, -1, 2282, 2284, -1, 2282, 2302, -1, 2282, 2760, -1, 2283, 2284, -1, 
2283, 2285, -1, 2283, 2761, -1, 2284, 2286, -1, 2285, 2286, -1, 2285, 2748, -1, 2287, 2288, -1, 2287, 2289, -1, 2287, 2304, -1, 2287, 2762, -1, 2288, 2289, -1, 
2288, 2750, -1, 2289, 2305, -1, 2290, 2291, -1, 2290, 2292, -1, 2290, 2766, -1, 2291, 2292, -1, 2291, 2306, -1, 2291, 2783, -1, 2292, 2293, -1, 2293, 2308, -1, 
2294, 2310, -1, 2294, 2767, -1, 2295, 2296, -1, 2295, 2768, -1, 2296, 2311, -1, 2296, 2769, -1, 2297, 2298, -1, 2297, 2316, -1, 2297, 2771, -1, 2298, 2315, -1, 
2299, 2300, -1, 2299, 2301, -1, 2299, 2322, -1, 2299, 2777, -1, 2300, 2301, -1, 2300, 2302, -1, 2300, 2778, -1, 2301, 2303, -1, 2302, 2303, -1, 2302, 2760, -1, 
2304, 2305, -1, 2304, 2324, -1, 2304, 2779, -1, 2305, 2325, -1, 2306, 2307, -1, 2306, 2308, -1, 2306, 2783, -1, 2307, 2308, -1, 2307, 2326, -1, 2307, 2792, -1, 
2309, 2310, -1, 2309, 2331, -1, 2309, 2784, -1, 2310, 2785, -1, 2311, 2312, -1, 2311, 2313, -1, 2311, 2786, -1, 2312, 2313, -1, 2312, 2314, -1, 2312, 2787, -1, 
2314, 2332, -1, 2314, 2796, -1, 2315, 2317, -1, 2316, 2317, -1, 2316, 2318, -1, 2316, 2771, -1, 2317, 2319, -1, 2318, 2319, -1, 2318, 2320, -1, 2318, 2773, -1, 
2319, 2321, -1, 2320, 2321, -1, 2320, 2322, -1, 2320, 2775, -1, 2321, 2323, -1, 2322, 2323, -1, 2322, 2777, -1, 2324, 2325, -1, 2324, 2336, -1, 2324, 2788, -1, 
2325, 2338, -1, 2326, 2327, -1, 2326, 2328, -1, 2326, 2792, -1, 2327, 2328, -1, 2327, 2329, -1, 2327, 2803, -1, 2328, 2330, -1, 2329, 2330, -1, 2329, 2339, -1, 
2329, 2805, -1, 2331, 2349, -1, 2331, 2793, -1, 2332, 2333, -1, 2332, 2334, -1, 2332, 2796, -1, 2333, 2334, -1, 2333, 2350, -1, 2333, 2797, -1, 2334, 2335, -1, 
2335, 2352, -1, 2336, 2337, -1, 2336, 2338, -1, 2336, 2798, -1, 2337, 2338, -1, 2337, 2354, -1, 2337, 2799, -1, 2339, 2340, -1, 2339, 2341, -1, 2339, 2805, -1, 
2340, 2341, -1, 2340, 2342, -1, 2340, 2806, -1, 2341, 2343, -1, 2342, 2343, -1, 2342, 2344, -1, 2342, 2807, -1, 2343, 2345, -1, 2344, 2345, -1, 2344, 2346, -1, 
2344, 2808, -1, 2346, 2347, -1, 2346, 2809, -1, 2347, 2348, -1, 2347, 2810, -1, 2348, 2355, -1, 2348, 2811, -1, 2349, 2357, -1, 2349, 2812, -1, 2350, 2351, -1, 
2350, 2352, -1, 2350, 2813, -1, 2351, 2352, -1, 2351, 2358, -1, 2351, 2821, -1, 2352, 2353, -1, 2353, 2359, -1, 2354, 2360, -1, 2354, 2814, -1, 2355, 2356, -1, 
2355, 2815, -1, 2356, 2363, -1, 2356, 2816, -1, 2357, 2365, -1, 2357, 2818, -1, 2358, 2359, -1, 2358, 2368, -1, 2358, 2821, -1, 2359, 2370, -1, 2360, 2361, -1, 
2360, 2362, -1, 2360, 2822, -1, 2361, 2362, -1, 2361, 2372, -1, 2361, 2823, -1, 2363, 2364, -1, 2363, 2824, -1, 2364, 2375, -1, 2364, 2825, -1, 2365, 2366, -1, 
2365, 2367, -1, 2365, 2827, -1, 2366, 2367, -1, 2366, 2379, -1, 2366, 2828, -1, 2368, 2369, -1, 2368, 2370, -1, 2368, 2829, -1, 2369, 2370, -1, 2369, 2381, -1, 
2369, 2836, -1, 2370, 2371, -1, 2371, 2383, -1, 2372, 2373, -1, 2372, 2374, -1, 2372, 2830, -1, 2373, 2374, -1, 2373, 2384, -1, 2373, 2840, -1, 2375, 2376, -1, 
2375, 2377, -1, 2375, 2831, -1, 2376, 2377, -1, 2376, 2378, -1, 2376, 2832, -1, 2378, 2387, -1, 2378, 2844, -1, 2379, 2380, -1, 2379, 2833, -1, 2380, 2391, -1, 
2380, 2849, -1, 2381, 2382, -1, 2381, 2383, -1, 2381, 2836, -1, 2382, 2383, -1, 2382, 2394, -1, 2382, 2852, -1, 2384, 2385, -1, 2384, 2386, -1, 2384, 2840, -1, 
2385, 2386, -1, 2385, 2400, -1, 2385, 2837, -1, 2387, 2388, -1, 2387, 2389, -1, 2387, 2844, -1, 2388, 2389, -1, 2388, 2390, -1, 2388, 2845, -1, 2390, 2392, -1, 
2390, 2858, -1, 2391, 2392, -1, 2391, 2393, -1, 2391, 2849, -1, 2392, 2393, -1, 2392, 2846, -1, 2394, 2395, -1, 2394, 2396, -1, 2394, 2852, -1, 2395, 2396, -1, 
2395, 2403, -1, 2395, 2861, -1, 2397, 2398, -1, 2397, 2414, -1, 2397, 2866, -1, 2398, 2399, -1, 2398, 2401, -1, 2398, 2869, -1, 2399, 2402, -1, 2400, 2401, -1, 
2400, 2402, -1, 2400, 2853, -1, 2401, 2402, -1, 2401, 2854, -1, 2403, 2404, -1, 2403, 2405, -1, 2403, 2861, -1, 2404, 2405, -1, 2404, 2406, -1, 2404, 2862, -1, 
2405, 2407, -1, 2406, 2407, -1, 2406, 2408, -1, 2406, 2872, -1, 2407, 2409, -1, 2408, 2409, -1, 2408, 2410, -1, 2408, 2874, -1, 2409, 2411, -1, 2410, 2411, -1, 
2410, 2412, -1, 2410, 2877, -1, 2411, 2413, -1, 2412, 2413, -1, 2412, 2415, -1, 2412, 2863, -1, 2413, 2416, -1, 2414, 2415, -1, 2414, 2416, -1, 2414, 2866, -1, 
2415, 2416, -1, 2415, 2864, -1, 2417, 2418, -1, 2417, 2419, -1, 2417, 2426, -1, 2417, 2882, -1, 2418, 2419, -1, 2418, 2421, -1, 2418, 2883, -1, 2419, 2422, -1, 
2420, 2421, -1, 2420, 2422, -1, 2420, 2428, -1, 2420, 2887, -1, 2421, 2422, -1, 2421, 2884, -1, 2423, 2424, -1, 2423, 2425, -1, 2423, 2438, -1, 2423, 2890, -1, 
2424, 2425, -1, 2424, 2426, -1, 2424, 2880, -1, 2425, 2427, -1, 2425, 2439, -1, 2426, 2427, -1, 2426, 2882, -1, 2428, 2430, -1, 2428, 2887, -1, 2429, 2430, -1, 
2429, 2431, -1, 2429, 2441, -1, 2429, 2891, -1, 2430, 2431, -1, 2430, 2892, -1, 2432, 2433, -1, 2432, 2434, -1, 2432, 2446, -1, 2432, 2895, -1, 2433, 2434, -1, 
2433, 2436, -1, 2433, 2896, -1, 2434, 2437, -1, 2435, 2436, -1, 2435, 2437, -1, 2435, 2448, -1, 2435, 2900, -1, 2436, 2437, -1, 2436, 2897, -1, 2438, 2439, -1, 
2438, 2451, -1, 2438, 2904, -1, 2440, 2441, -1, 2440, 2442, -1, 2440, 2453, -1, 2440, 2905, -1, 2441, 2442, -1, 2441, 2906, -1, 2442, 2454, -1, 2443, 2444, -1, 
2443, 2445, -1, 2443, 2458, -1, 2443, 2909, -1, 2444, 2445, -1, 2444, 2446, -1, 2444, 2910, -1, 2446, 2895, -1, 2447, 2448, -1, 2447, 2449, -1, 2447, 2461, -1, 
2447, 2913, -1, 2448, 2449, -1, 2448, 2900, -1, 2449, 2459, -1, 2450, 2451, -1, 2450, 2452, -1, 2450, 2463, -1, 2450, 2916, -1, 2451, 2452, -1, 2451, 2904, -1, 
2452, 2464, -1, 2453, 2454, -1, 2453, 2465, -1, 2453, 2919, -1, 2454, 2466, -1, 2455, 2456, -1, 2455, 2457, -1, 2455, 2468, -1, 2455, 2920, -1, 2456, 2457, -1, 
2456, 2458, -1, 2456, 2921, -1, 2458, 2909, -1, 2459, 2462, -1, 2460, 2461, -1, 2460, 2462, -1, 2460, 2470, -1, 2460, 2922, -1, 2461, 2462, -1, 2461, 2913, -1, 
2462, 2471, -1, 2463, 2464, -1, 2463, 2472, -1, 2463, 2923, -1, 2464, 2474, -1, 2465, 2466, -1, 2465, 2475, -1, 2465, 2925, -1, 2466, 2476, -1, 2467, 2468, -1, 
2467, 2469, -1, 2467, 2477, -1, 2467, 2926, -1, 2468, 2469, -1, 2468, 2927, -1, 2469, 2478, -1, 2470, 2471, -1, 2470, 2479, -1, 2470, 2930, -1, 2471, 2480, -1, 
2472, 2473, -1, 2472, 2474, -1, 2472, 2931, -1, 2473, 2474, -1, 2473, 2489, -1, 2473, 2941, -1, 2475, 2476, -1, 2475, 2491, -1, 2475, 2933, -1, 2476, 2493, -1, 
2477, 2478, -1, 2477, 2495, -1, 2477, 2936, -1, 2478, 2497, -1, 2479, 2480, -1, 2479, 2498, -1, 2479, 2938, -1, 2480, 2499, -1, 2481, 2482, -1, 2481, 2483, -1, 
2481, 2503, -1, 2482, 2483, -1, 2482, 2484, -1, 2483, 2485, -1, 2483, 2952, -1, 2484, 2485, -1, 2484, 2487, -1, 2485, 2488, -1, 2485, 2954, -1, 2486, 2487, -1, 
2486, 2488, -1, 2486, 2505, -1, 2487, 2488, -1, 2488, 2957, -1, 2489, 2507, -1, 2489, 2941, -1, 2490, 2493, -1, 2490, 2513, -1, 2491, 2492, -1, 2491, 2493, -1, 
2491, 2943, -1, 2492, 2493, -1, 2492, 2511, -1, 2492, 2961, -1, 2494, 2495, -1, 2494, 2496, -1, 2494, 2514, -1, 2494, 2944, -1, 2495, 2496, -1, 2495, 2936, -1, 
2496, 2497, -1, 2496, 2515, -1, 2498, 2499, -1, 2498, 2518, -1, 2498, 2945, -1, 2499, 2516, -1, 2500, 2501, -1, 2500, 2502, -1, 2500, 2522, -1, 2501, 2502, -1, 
2501, 2503, -1, 2502, 2949, -1, 2502, 2974, -1, 2503, 2950, -1, 2504, 2505, -1, 2504, 2506, -1, 2504, 2523, -1, 2505, 2506, -1, 2506, 2956, -1, 2506, 2976, -1, 
2507, 2508, -1, 2507, 2959, -1, 2508, 2524, -1, 2508, 2960, -1, 2509, 2510, -1, 2509, 2512, -1, 2509, 2529, -1, 2509, 2980, -1, 2510, 2513, -1, 2511, 2512, -1, 
2511, 2513, -1, 2511, 2961, -1, 2512, 2513, -1, 2512, 2981, -1, 2514, 2515, -1, 2514, 2532, -1, 2514, 2966, -1, 2515, 2534, -1, 2516, 2519, -1, 2516, 2537, -1, 
2517, 2518, -1, 2517, 2519, -1, 2517, 2539, -1, 2517, 2967, -1, 2518, 2519, -1, 2518, 2945, -1, 2519, 2538, -1, 2520, 2521, -1, 2520, 2544, -1, 2520, 2971, -1, 
2521, 2522, -1, 2521, 2972, -1, 2522, 2973, -1, 2523, 2545, -1, 2523, 2975, -1, 2524, 2525, -1, 2524, 2526, -1, 2524, 2978, -1, 2525, 2526, -1, 2525, 2527, -1, 
2525, 2979, -1, 2526, 2528, -1, 2527, 2528, -1, 2527, 2530, -1, 2527, 2994, -1, 2528, 2531, -1, 2529, 2530, -1, 2529, 2531, -1, 2529, 2980, -1, 2530, 2531, -1, 
2530, 2996, -1, 2532, 2533, -1, 2532, 2534, -1, 2532, 2988, -1, 2533, 2534, -1, 2533, 2546, -1, 2533, 3005, -1, 2534, 2535, -1, 2535, 2548, -1, 2536, 2537, -1, 
2536, 2552, -1, 2537, 2538, -1, 2537, 2554, -1, 2538, 2540, -1, 2538, 2555, -1, 2539, 2540, -1, 2539, 2541, -1, 2539, 2967, -1, 2540, 2542, -1, 2540, 2556, -1, 
2541, 2542, -1, 2541, 2543, -1, 2541, 2970, -1, 2543, 2544, -1, 2543, 2989, -1, 2544, 2990, -1, 2545, 2557, -1, 2545, 2991, -1, 2546, 2547, -1, 2546, 2548, -1, 
2546, 3005, -1, 2547, 2548, -1, 2547, 2562, -1, 2547, 3022, -1, 2548, 2549, -1, 2549, 2564, -1, 2550, 2551, -1, 2550, 2572, -1, 2551, 2552, -1, 2551, 2574, -1, 
2552, 2554, -1, 2552, 2577, -1, 2553, 2554, -1, 2553, 2575, -1, 2553, 2578, -1, 2553, 3027, -1, 2554, 2555, -1, 2555, 2556, -1, 2555, 2580, -1, 2556, 2581, -1, 
2557, 2582, -1, 2557, 3006, -1, 2558, 2560, -1, 2558, 2561, -1, 2558, 2601, -1, 2558, 3012, -1, 2559, 2560, -1, 2559, 2561, -1, 2559, 2603, -1, 2559, 3016, -1, 
2560, 2561, -1, 2560, 3013, -1, 2562, 2563, -1, 2562, 2564, -1, 2562, 3022, -1, 2563, 2564, -1, 2563, 2565, -1, 2563, 3023, -1, 2564, 2566, -1, 2565, 2566, -1, 
2565, 2567, -1, 2565, 3024, -1, 2566, 2568, -1, 2567, 2568, -1, 2567, 2569, -1, 2567, 3025, -1, 2568, 2570, -1, 2569, 2570, -1, 2569, 2571, -1, 2569, 3026, -1, 
2570, 2572, -1, 2571, 2572, -1, 2571, 2573, -1, 2571, 3043, -1, 2572, 2574, -1, 2573, 2574, -1, 2573, 2576, -1, 2573, 3045, -1, 2574, 2577, -1, 2575, 2576, -1, 
2575, 2577, -1, 2575, 3027, -1, 2576, 2577, -1, 2576, 3047, -1, 2578, 2579, -1, 2578, 2580, -1, 2578, 3027, -1, 2579, 2580, -1, 2579, 2608, -1, 2579, 3050, -1, 
2580, 2581, -1, 2581, 2610, -1, 2582, 2583, -1, 2582, 2584, -1, 2583, 2584, -1, 2583, 2611, -1, 2584, 3007, -1, 2584, 3028, -1, 2585, 2586, -1, 2585, 2587, -1, 
2585, 2617, -1, 2586, 2587, -1, 2586, 2588, -1, 2587, 2589, -1, 2587, 3054, -1, 2588, 2589, -1, 2588, 2590, -1, 2589, 2591, -1, 2589, 3056, -1, 2590, 2591, -1, 
2590, 2592, -1, 2591, 2593, -1, 2591, 3058, -1, 2592, 2593, -1, 2592, 2594, -1, 2593, 3030, -1, 2593, 3060, -1, 2594, 2596, -1, 2594, 3032, -1, 2595, 2596, -1, 
2595, 2597, -1, 2595, 2620, -1, 2596, 2597, -1, 2597, 3031, -1, 2597, 3061, -1, 2598, 2599, -1, 2598, 2600, -1, 2598, 2622, -1, 2598, 3036, -1, 2599, 2600, -1, 
2599, 2601, -1, 2599, 3010, -1, 2600, 2602, -1, 2601, 2602, -1, 2601, 3012, -1, 2603, 2604, -1, 2603, 3016, -1, 2604, 2606, -1, 2604, 3037, -1, 2605, 2606, -1, 
2605, 2607, -1, 2605, 2625, -1, 2605, 3038, -1, 2606, 2607, -1, 2606, 3039, -1, 2608, 2609, -1, 2608, 2610, -1, 2608, 3050, -1, 2609, 2610, -1, 2609, 2627, -1, 
2609, 3076, -1, 2611, 2612, -1, 2611, 2613, -1, 2612, 2613, -1, 2612, 2628, -1, 2613, 3029, -1, 2613, 3051, -1, 2614, 2615, -1, 2614, 2616, -1, 2614, 2632, -1, 
2615, 2616, -1, 2615, 2617, -1, 2616, 2618, -1, 2616, 3080, -1, 2617, 2618, -1, 2618, 3053, -1, 2618, 3082, -1, 2619, 2620, -1, 2619, 2634, -1, 2619, 3064, -1, 
2620, 3062, -1, 2621, 2622, -1, 2621, 2623, -1, 2621, 2637, -1, 2621, 3070, -1, 2622, 2623, -1, 2622, 3036, -1, 2623, 2639, -1, 2624, 2625, -1, 2624, 2626, -1, 
2624, 2640, -1, 2624, 3071, -1, 2625, 2626, -1, 2625, 3072, -1, 2627, 2641, -1, 2627, 3076, -1, 2628, 2629, -1, 2628, 2630, -1, 2629, 2630, -1, 2629, 2643, -1, 
2630, 3052, -1, 2630, 3077, -1, 2631, 2632, -1, 2631, 2633, -1, 2631, 2646, -1, 2632, 2633, -1, 2633, 3079, -1, 2633, 3090, -1, 2634, 2635, -1, 2634, 3064, -1, 
2635, 2636, -1, 2635, 2637, -1, 2635, 3067, -1, 2636, 2638, -1, 2637, 2638, -1, 2637, 3070, -1, 2638, 2639, -1, 2638, 2647, -1, 2640, 2648, -1, 2640, 3083, -1, 
2641, 2650, -1, 2641, 3086, -1, 2642, 2644, -1, 2642, 2653, -1, 2642, 3088, -1, 2643, 2644, -1, 2643, 2645, -1, 2644, 2645, -1, 2645, 3078, -1, 2645, 3087, -1, 
2646, 2656, -1, 2646, 3089, -1, 2647, 2657, -1, 2648, 2659, -1, 2648, 3091, -1, 2649, 2650, -1, 2649, 2651, -1, 2649, 2662, -1, 2649, 3093, -1, 2650, 2651, -1, 
2650, 3086, -1, 2651, 2652, -1, 2651, 2664, -1, 2653, 2654, -1, 2653, 3094, -1, 2654, 2665, -1, 2654, 3105, -1, 2655, 2656, -1, 2655, 2666, -1, 2655, 3095, -1, 
2656, 3096, -1, 2657, 2658, -1, 2657, 2670, -1, 2658, 2672, -1, 2659, 2660, -1, 2659, 2675, -1, 2659, 3100, -1, 2660, 2676, -1, 2661, 2662, -1, 2661, 2663, -1, 
2661, 2682, -1, 2661, 3103, -1, 2662, 2663, -1, 2662, 3093, -1, 2663, 2664, -1, 2665, 2683, -1, 2665, 3105, -1, 2666, 2684, -1, 2666, 3106, -1, 2667, 2668, -1, 
2667, 2669, -1, 2667, 2686, -1, 2667, 3117, -1, 2668, 2670, -1, 2669, 2670, -1, 2669, 2671, -1, 2669, 3119, -1, 2670, 2672, -1, 2671, 2672, -1, 2671, 2673, -1, 
2671, 3121, -1, 2672, 2674, -1, 2673, 2674, -1, 2673, 2689, -1, 2673, 3122, -1, 2675, 2676, -1, 2675, 2692, -1, 2675, 3107, -1, 2676, 2694, -1, 2677, 2678, -1, 
2677, 2679, -1, 2677, 2698, -1, 2677, 3108, -1, 2678, 2679, -1, 2678, 2680, -1, 2678, 3109, -1, 2679, 2681, -1, 2680, 2681, -1, 2680, 2682, -1, 2680, 3110, -1, 
2682, 3103, -1, 2683, 2700, -1, 2683, 3112, -1, 2684, 2703, -1, 2684, 3113, -1, 2685, 2687, -1, 2685, 2704, -1, 2685, 3114, -1, 2686, 2687, -1, 2686, 2688, -1, 
2686, 3117, -1, 2687, 2688, -1, 2687, 3115, -1, 2689, 2690, -1, 2689, 2706, -1, 2689, 3122, -1, 2690, 2707, -1, 2691, 2694, -1, 2691, 2710, -1, 2692, 2693, -1, 
2692, 2694, -1, 2692, 3123, -1, 2693, 2694, -1, 2693, 2709, -1, 2693, 3124, -1, 2695, 2696, -1, 2695, 2697, -1, 2695, 2716, -1, 2695, 3127, -1, 2696, 2697, -1, 
2696, 2698, -1, 2696, 3128, -1, 2698, 3129, -1, 2699, 2700, -1, 2699, 2701, -1, 2699, 2717, -1, 2699, 3130, -1, 2700, 2701, -1, 2700, 3112, -1, 2702, 2703, -1, 
2702, 2718, -1, 2702, 3131, -1, 2703, 3132, -1, 2704, 2705, -1, 2704, 3133, -1, 2705, 2719, -1, 2705, 3134, -1, 2706, 2707, -1, 2706, 2720, -1, 2706, 3136, -1, 
2707, 2708, -1, 2707, 2721, -1, 2708, 2722, -1, 2709, 2710, -1, 2709, 2724, -1, 2709, 3137, -1, 2710, 2725, -1, 2711, 2712, -1, 2711, 2713, -1, 2711, 2726, -1, 
2711, 3140, -1, 2712, 2713, -1, 2712, 2714, -1, 2712, 3141, -1, 2713, 2715, -1, 2713, 2727, -1, 2714, 2715, -1, 2714, 2716, -1, 2714, 3142, -1, 2716, 3127, -1, 
2717, 2729, -1, 2717, 3145, -1, 2718, 2730, -1, 2718, 3146, -1, 2719, 2731, -1, 2719, 3147, -1, 2720, 2721, -1, 2720, 2735, -1, 2720, 3150, -1, 2721, 2722, -1, 
2721, 2736, -1, 2723, 2725, -1, 2724, 2725, -1, 2724, 2737, -1, 2724, 3151, -1, 2725, 2738, -1, 2726, 2727, -1, 2726, 2739, -1, 2726, 3153, -1, 2727, 2740, -1, 
2728, 2729, -1, 2728, 2742, -1, 2728, 3154, -1, 2729, 3145, -1, 2730, 2743, -1, 2730, 3155, -1, 2731, 2732, -1, 2731, 2733, -1, 2731, 2734, -1, 2732, 2733, -1, 
2732, 2734, -1, 2732, 2745, -1, 2734, 3148, -1, 2734, 3156, -1, 2735, 2736, -1, 2735, 2747, -1, 2735, 3158, -1, 2737, 2738, -1, 2737, 2749, -1, 2737, 3159, -1, 
2738, 2750, -1, 2739, 2740, -1, 2739, 2752, -1, 2739, 3163, -1, 2740, 2753, -1, 2741, 2742, -1, 2741, 2755, -1, 2741, 3164, -1, 2742, 3165, -1, 2743, 2744, -1, 
2743, 3166, -1, 2744, 2756, -1, 2744, 3167, -1, 2745, 2757, -1, 2745, 3168, -1, 2746, 2747, -1, 2746, 2748, -1, 2746, 2761, -1, 2746, 3171, -1, 2747, 2748, -1, 
2747, 3158, -1, 2749, 2750, -1, 2749, 2751, -1, 2749, 2762, -1, 2751, 2763, -1, 2751, 3160, -1, 2751, 3172, -1, 2752, 2753, -1, 2752, 2764, -1, 2752, 3174, -1, 
2753, 2766, -1, 2754, 2755, -1, 2754, 2767, -1, 2754, 3175, -1, 2755, 3176, -1, 2756, 2768, -1, 2756, 3177, -1, 2757, 2770, -1, 2757, 3180, -1, 2758, 2759, -1, 
2758, 2760, -1, 2758, 2778, -1, 2758, 3183, -1, 2759, 2760, -1, 2759, 2761, -1, 2759, 3184, -1, 2761, 3171, -1, 2762, 2763, -1, 2762, 2779, -1, 2763, 2780, -1, 
2763, 3185, -1, 2764, 2765, -1, 2764, 2766, -1, 2764, 3188, -1, 2765, 2766, -1, 2765, 2781, -1, 2765, 3199, -1, 2767, 2785, -1, 2767, 3189, -1, 2768, 2769, -1, 
2768, 3190, -1, 2769, 2786, -1, 2769, 3191, -1, 2770, 2771, -1, 2770, 2772, -1, 2770, 3180, -1, 2771, 2773, -1, 2772, 2773, -1, 2772, 2774, -1, 2772, 3193, -1, 
2773, 2775, -1, 2774, 2775, -1, 2774, 2776, -1, 2774, 3194, -1, 2775, 2777, -1, 2776, 2777, -1, 2776, 2778, -1, 2776, 3195, -1, 2778, 3183, -1, 2779, 2780, -1, 
2779, 2788, -1, 2780, 2789, -1, 2780, 3196, -1, 2781, 2782, -1, 2781, 2783, -1, 2781, 3199, -1, 2782, 2783, -1, 2782, 2790, -1, 2782, 3208, -1, 2784, 2785, -1, 
2784, 2793, -1, 2784, 3200, -1, 2785, 3201, -1, 2786, 2787, -1, 2786, 3202, -1, 2787, 2794, -1, 2787, 3203, -1, 2788, 2789, -1, 2788, 2798, -1, 2789, 2800, -1, 
2789, 3205, -1, 2790, 2791, -1, 2790, 2792, -1, 2790, 3208, -1, 2791, 2792, -1, 2791, 2801, -1, 2791, 3216, -1, 2793, 2812, -1, 2793, 3209, -1, 2794, 2795, -1, 
2794, 2796, -1, 2794, 3210, -1, 2795, 2796, -1, 2795, 2797, -1, 2795, 3211, -1, 2797, 2813, -1, 2797, 3232, -1, 2798, 2799, -1, 2798, 2800, -1, 2799, 2800, -1, 
2799, 2814, -1, 2800, 3213, -1, 2801, 2802, -1, 2801, 2803, -1, 2801, 3216, -1, 2802, 2803, -1, 2802, 2804, -1, 2802, 3217, -1, 2803, 2805, -1, 2804, 2805, -1, 
2804, 2806, -1, 2804, 3218, -1, 2806, 2807, -1, 2806, 3219, -1, 2807, 2808, -1, 2807, 3220, -1, 2808, 2809, -1, 2808, 3221, -1, 2809, 2810, -1, 2809, 3222, -1, 
2810, 2811, -1, 2810, 3224, -1, 2811, 2815, -1, 2811, 3226, -1, 2812, 2818, -1, 2812, 3229, -1, 2813, 2819, -1, 2813, 3232, -1, 2814, 2822, -1, 2814, 3233, -1, 
2815, 2816, -1, 2815, 2817, -1, 2816, 2817, -1, 2816, 2824, -1, 2817, 3228, -1, 2817, 3235, -1, 2818, 2827, -1, 2818, 3237, -1, 2819, 2820, -1, 2819, 2821, -1, 
2819, 3238, -1, 2820, 2821, -1, 2820, 2829, -1, 2820, 3247, -1, 2822, 2823, -1, 2822, 3239, -1, 2823, 2830, -1, 2823, 3240, -1, 2824, 2825, -1, 2824, 2826, -1, 
2825, 2826, -1, 2825, 2831, -1, 2826, 3236, -1, 2826, 3242, -1, 2827, 2828, -1, 2827, 3243, -1, 2828, 2833, -1, 2828, 3244, -1, 2829, 2834, -1, 2829, 3247, -1, 
2830, 2838, -1, 2830, 3248, -1, 2831, 2832, -1, 2831, 3250, -1, 2832, 2842, -1, 2832, 3251, -1, 2833, 2847, -1, 2833, 3252, -1, 2834, 2835, -1, 2834, 2836, -1, 
2834, 3253, -1, 2835, 2836, -1, 2835, 2850, -1, 2835, 3262, -1, 2837, 2839, -1, 2837, 2853, -1, 2837, 3255, -1, 2838, 2839, -1, 2838, 2840, -1, 2838, 2841, -1, 
2839, 2840, -1, 2839, 2841, -1, 2841, 3249, -1, 2841, 3254, -1, 2842, 2843, -1, 2842, 2844, -1, 2842, 3256, -1, 2843, 2844, -1, 2843, 2845, -1, 2843, 3257, -1, 
2845, 2855, -1, 2845, 3267, -1, 2846, 2848, -1, 2846, 2856, -1, 2846, 3271, -1, 2847, 2848, -1, 2847, 2849, -1, 2847, 3258, -1, 2848, 2849, -1, 2848, 3259, -1, 
2850, 2851, -1, 2850, 2852, -1, 2850, 3262, -1, 2851, 2852, -1, 2851, 2859, -1, 2851, 3274, -1, 2853, 2854, -1, 2853, 3263, -1, 2854, 2867, -1, 2854, 3264, -1, 
2855, 2857, -1, 2855, 2858, -1, 2855, 3267, -1, 2856, 2857, -1, 2856, 2858, -1, 2856, 3271, -1, 2857, 2858, -1, 2857, 3268, -1, 2859, 2860, -1, 2859, 2861, -1, 
2859, 3274, -1, 2860, 2861, -1, 2860, 2862, -1, 2860, 3275, -1, 2862, 2870, -1, 2862, 3281, -1, 2863, 2864, -1, 2863, 2875, -1, 2863, 3286, -1, 2864, 2865, -1, 
2864, 3289, -1, 2865, 2866, -1, 2865, 2868, -1, 2865, 3276, -1, 2866, 2869, -1, 2867, 2868, -1, 2867, 2869, -1, 2867, 3277, -1, 2868, 2869, -1, 2868, 3278, -1, 
2870, 2871, -1, 2870, 2872, -1, 2870, 3281, -1, 2871, 2872, -1, 2871, 2873, -1, 2871, 3282, -1, 2872, 2874, -1, 2873, 2874, -1, 2873, 2876, -1, 2873, 3283, -1, 
2874, 2877, -1, 2875, 2876, -1, 2875, 2877, -1, 2875, 3286, -1, 2876, 2877, -1, 2876, 3284, -1, 2878, 2879, -1, 2878, 2880, -1, 2878, 2889, -1, 2878, 3305, -1, 
2879, 2880, -1, 2879, 2881, -1, 2879, 3294, -1, 2880, 2882, -1, 2881, 2882, -1, 2881, 2883, -1, 2881, 3296, -1, 2883, 2884, -1, 2883, 3299, -1, 2884, 2886, -1, 
2884, 3306, -1, 2885, 2886, -1, 2885, 2887, -1, 2885, 2892, -1, 2885, 3307, -1, 2886, 2887, -1, 2886, 3308, -1, 2888, 2889, -1, 2888, 2890, -1, 2888, 2902, -1, 
2888, 3311, -1, 2889, 2890, -1, 2889, 3305, -1, 2890, 2904, -1, 2891, 2892, -1, 2891, 2906, -1, 2891, 3312, -1, 2892, 3313, -1, 2893, 2894, -1, 2893, 2895, -1, 
2893, 2910, -1, 2893, 3314, -1, 2894, 2895, -1, 2894, 2896, -1, 2894, 3315, -1, 2896, 2897, -1, 2896, 3316, -1, 2897, 2899, -1, 2897, 3317, -1, 2898, 2899, -1, 
2898, 2900, -1, 2898, 2912, -1, 2898, 3318, -1, 2899, 2900, -1, 2899, 3319, -1, 2901, 2902, -1, 2901, 2903, -1, 2901, 2914, -1, 2901, 3321, -1, 2902, 2903, -1, 
2902, 3311, -1, 2903, 2904, -1, 2903, 2916, -1, 2905, 2906, -1, 2905, 2918, -1, 2905, 3322, -1, 2906, 3323, -1, 2907, 2908, -1, 2907, 2909, -1, 2907, 2921, -1, 
2907, 3324, -1, 2908, 2909, -1, 2908, 2910, -1, 2908, 3325, -1, 2910, 3326, -1, 2911, 2912, -1, 2911, 2913, -1, 2911, 2922, -1, 2911, 3327, -1, 2912, 2913, -1, 
2912, 3328, -1, 2914, 2915, -1, 2914, 2916, -1, 2914, 3331, -1, 2915, 2916, -1, 2915, 2923, -1, 2915, 3342, -1, 2917, 2918, -1, 2917, 2919, -1, 2917, 2924, -1, 
2917, 3332, -1, 2918, 2919, -1, 2918, 3333, -1, 2919, 2925, -1, 2920, 2921, -1, 2920, 2927, -1, 2920, 3336, -1, 2921, 3337, -1, 2922, 2929, -1, 2922, 3340, -1, 
2923, 2931, -1, 2923, 3342, -1, 2924, 2925, -1, 2924, 2932, -1, 2924, 3345, -1, 2925, 2933, -1, 2926, 2927, -1, 2926, 2935, -1, 2926, 3348, -1, 2927, 3336, -1, 
2928, 2929, -1, 2928, 2930, -1, 2928, 2937, -1, 2928, 3351, -1, 2929, 2930, -1, 2929, 3340, -1, 2930, 2938, -1, 2931, 2939, -1, 2931, 3354, -1, 2932, 2933, -1, 
2932, 2942, -1, 2932, 3355, -1, 2933, 2943, -1, 2934, 2935, -1, 2934, 2936, -1, 2934, 2944, -1, 2934, 3361, -1, 2935, 2936, -1, 2935, 3348, -1, 2937, 2938, -1, 
2937, 2947, -1, 2937, 3363, -1, 2938, 2945, -1, 2939, 2940, -1, 2939, 2941, -1, 2939, 3364, -1, 2940, 2941, -1, 2940, 2959, -1, 2940, 3365, -1, 2942, 2943, -1, 
2942, 2962, -1, 2942, 3366, -1, 2943, 2963, -1, 2944, 2965, -1, 2944, 3370, -1, 2945, 2948, -1, 2946, 2947, -1, 2946, 2948, -1, 2946, 2969, -1, 2946, 3373, -1, 
2947, 2948, -1, 2947, 3363, -1, 2948, 2967, -1, 2949, 2950, -1, 2949, 2951, -1, 2949, 2974, -1, 2950, 2951, -1, 2950, 2952, -1, 2951, 2953, -1, 2951, 3389, -1, 
2952, 2953, -1, 2952, 2954, -1, 2953, 2955, -1, 2953, 3390, -1, 2954, 2955, -1, 2954, 2957, -1, 2955, 2958, -1, 2955, 3391, -1, 2956, 2957, -1, 2956, 2958, -1, 
2956, 2976, -1, 2957, 2958, -1, 2958, 3394, -1, 2959, 2960, -1, 2959, 3374, -1, 2960, 2978, -1, 2960, 3375, -1, 2961, 2963, -1, 2961, 2983, -1, 2962, 2963, -1, 
2962, 2984, -1, 2962, 3376, -1, 2963, 2986, -1, 2964, 2965, -1, 2964, 2966, -1, 2964, 2987, -1, 2964, 3381, -1, 2965, 2966, -1, 2965, 3370, -1, 2966, 2988, -1, 
2967, 2970, -1, 2968, 2969, -1, 2968, 2970, -1, 2968, 2989, -1, 2968, 3383, -1, 2969, 2970, -1, 2969, 3373, -1, 2971, 2972, -1, 2971, 2990, -1, 2971, 3385, -1, 
2972, 2973, -1, 2972, 3386, -1, 2973, 2974, -1, 2973, 3387, -1, 2974, 3388, -1, 2975, 2976, -1, 2975, 2977, -1, 2975, 2991, -1, 2976, 2977, -1, 2977, 3393, -1, 
2977, 3404, -1, 2978, 2979, -1, 2978, 3396, -1, 2979, 2992, -1, 2979, 3408, -1, 2980, 2981, -1, 2980, 2998, -1, 2981, 2983, -1, 2981, 3001, -1, 2982, 2983, -1, 
2982, 2985, -1, 2982, 2999, -1, 2982, 3410, -1, 2983, 2986, -1, 2984, 2985, -1, 2984, 2986, -1, 2984, 3397, -1, 2985, 2986, -1, 2985, 3411, -1, 2987, 2988, -1, 
2987, 3002, -1, 2987, 3402, -1, 2988, 3004, -1, 2989, 2990, -1, 2989, 3383, -1, 2990, 3385, -1, 2991, 3006, -1, 2991, 3403, -1, 2992, 2993, -1, 2992, 2994, -1, 
2992, 3408, -1, 2993, 2994, -1, 2993, 2995, -1, 2993, 3409, -1, 2994, 2996, -1, 2995, 2996, -1, 2995, 2997, -1, 2995, 3421, -1, 2996, 2998, -1, 2997, 2998, -1, 
2997, 3000, -1, 2997, 3423, -1, 2998, 3001, -1, 2999, 3000, -1, 2999, 3001, -1, 2999, 3410, -1, 3000, 3001, -1, 3000, 3425, -1, 3002, 3003, -1, 3002, 3004, -1, 
3002, 3415, -1, 3003, 3004, -1, 3003, 3018, -1, 3003, 3437, -1, 3004, 3005, -1, 3005, 3020, -1, 3006, 3007, -1, 3006, 3416, -1, 3007, 3028, -1, 3007, 3417, -1, 
3008, 3009, -1, 3008, 3010, -1, 3008, 3035, -1, 3008, 3428, -1, 3009, 3010, -1, 3009, 3011, -1, 3009, 3412, -1, 3010, 3012, -1, 3011, 3012, -1, 3011, 3013, -1, 
3011, 3414, -1, 3013, 3015, -1, 3013, 3433, -1, 3014, 3015, -1, 3014, 3016, -1, 3014, 3017, -1, 3014, 3037, -1, 3015, 3016, -1, 3015, 3017, -1, 3017, 3432, -1, 
3017, 3446, -1, 3018, 3019, -1, 3018, 3020, -1, 3018, 3437, -1, 3019, 3020, -1, 3019, 3021, -1, 3019, 3438, -1, 3020, 3022, -1, 3021, 3022, -1, 3021, 3023, -1, 
3021, 3453, -1, 3023, 3024, -1, 3023, 3455, -1, 3024, 3025, -1, 3024, 3457, -1, 3025, 3026, -1, 3025, 3459, -1, 3026, 3041, -1, 3026, 3461, -1, 3027, 3049, -1, 
3028, 3029, -1, 3028, 3439, -1, 3029, 3051, -1, 3029, 3440, -1, 3030, 3032, -1, 3030, 3033, -1, 3030, 3060, -1, 3031, 3032, -1, 3031, 3033, -1, 3031, 3061, -1, 
3032, 3033, -1, 3033, 3468, -1, 3034, 3035, -1, 3034, 3036, -1, 3034, 3069, -1, 3034, 3441, -1, 3035, 3036, -1, 3035, 3428, -1, 3037, 3039, -1, 3037, 3449, -1, 
3038, 3039, -1, 3038, 3040, -1, 3038, 3072, -1, 3039, 3040, -1, 3040, 3448, -1, 3040, 3482, -1, 3041, 3042, -1, 3041, 3043, -1, 3041, 3461, -1, 3042, 3043, -1, 
3042, 3044, -1, 3042, 3462, -1, 3043, 3045, -1, 3044, 3045, -1, 3044, 3046, -1, 3044, 3486, -1, 3045, 3047, -1, 3046, 3047, -1, 3046, 3048, -1, 3046, 3487, -1, 
3047, 3049, -1, 3048, 3049, -1, 3048, 3074, -1, 3048, 3488, -1, 3049, 3050, -1, 3050, 3075, -1, 3051, 3052, -1, 3051, 3463, -1, 3052, 3077, -1, 3052, 3464, -1, 
3053, 3054, -1, 3053, 3055, -1, 3053, 3082, -1, 3054, 3055, -1, 3054, 3056, -1, 3055, 3057, -1, 3055, 3494, -1, 3056, 3057, -1, 3056, 3058, -1, 3057, 3059, -1, 
3057, 3496, -1, 3058, 3059, -1, 3058, 3060, -1, 3059, 3465, -1, 3059, 3498, -1, 3060, 3466, -1, 3061, 3062, -1, 3061, 3470, -1, 3062, 3063, -1, 3062, 3473, -1, 
3063, 3064, -1, 3063, 3065, -1, 3063, 3066, -1, 3064, 3067, -1, 3065, 3068, -1, 3065, 3472, -1, 3065, 3499, -1, 3066, 3067, -1, 3066, 3068, -1, 3066, 3069, -1, 
3067, 3070, -1, 3068, 3475, -1, 3068, 3501, -1, 3069, 3070, -1, 3069, 3476, -1, 3071, 3072, -1, 3071, 3073, -1, 3071, 3083, -1, 3072, 3073, -1, 3073, 3481, -1, 
3073, 3506, -1, 3074, 3075, -1, 3074, 3084, -1, 3074, 3488, -1, 3075, 3076, -1, 3075, 3085, -1, 3076, 3086, -1, 3077, 3078, -1, 3077, 3489, -1, 3078, 3087, -1, 
3078, 3490, -1, 3079, 3080, -1, 3079, 3081, -1, 3079, 3090, -1, 3080, 3081, -1, 3080, 3082, -1, 3081, 3491, -1, 3081, 3516, -1, 3082, 3492, -1, 3083, 3091, -1, 
3083, 3505, -1, 3084, 3085, -1, 3084, 3092, -1, 3084, 3511, -1, 3085, 3086, -1, 3085, 3093, -1, 3087, 3088, -1, 3087, 3512, -1, 3088, 3094, -1, 3088, 3522, -1, 
3089, 3090, -1, 3089, 3096, -1, 3089, 3513, -1, 3090, 3514, -1, 3091, 3098, -1, 3091, 3517, -1, 3092, 3093, -1, 3092, 3102, -1, 3092, 3519, -1, 3094, 3104, -1, 
3094, 3522, -1, 3095, 3096, -1, 3095, 3106, -1, 3095, 3523, -1, 3096, 3524, -1, 3097, 3098, -1, 3097, 3099, -1, 3097, 3100, -1, 3097, 3526, -1, 3098, 3100, -1, 
3098, 3527, -1, 3099, 3100, -1, 3099, 3107, -1, 3099, 3528, -1, 3101, 3102, -1, 3101, 3103, -1, 3101, 3110, -1, 3101, 3532, -1, 3102, 3103, -1, 3102, 3519, -1, 
3104, 3105, -1, 3104, 3111, -1, 3104, 3533, -1, 3105, 3112, -1, 3106, 3113, -1, 3106, 3534, -1, 3107, 3123, -1, 3107, 3535, -1, 3108, 3109, -1, 3108, 3129, -1, 
3108, 3538, -1, 3109, 3110, -1, 3109, 3539, -1, 3110, 3532, -1, 3111, 3112, -1, 3111, 3130, -1, 3111, 3540, -1, 3113, 3132, -1, 3113, 3541, -1, 3114, 3115, -1, 
3114, 3133, -1, 3114, 3558, -1, 3115, 3116, -1, 3115, 3542, -1, 3116, 3117, -1, 3116, 3118, -1, 3116, 3543, -1, 3117, 3119, -1, 3118, 3119, -1, 3118, 3120, -1, 
3118, 3561, -1, 3119, 3121, -1, 3120, 3121, -1, 3120, 3135, -1, 3120, 3562, -1, 3121, 3122, -1, 3122, 3136, -1, 3123, 3124, -1, 3123, 3544, -1, 3124, 3137, -1, 
3124, 3545, -1, 3125, 3126, -1, 3125, 3127, -1, 3125, 3142, -1, 3125, 3549, -1, 3126, 3127, -1, 3126, 3128, -1, 3126, 3550, -1, 3128, 3129, -1, 3128, 3551, -1, 
3129, 3538, -1, 3130, 3144, -1, 3130, 3552, -1, 3131, 3132, -1, 3131, 3146, -1, 3131, 3553, -1, 3132, 3554, -1, 3133, 3134, -1, 3133, 3558, -1, 3134, 3147, -1, 
3134, 3555, -1, 3135, 3136, -1, 3135, 3149, -1, 3135, 3562, -1, 3136, 3150, -1, 3137, 3151, -1, 3137, 3563, -1, 3138, 3139, -1, 3138, 3140, -1, 3138, 3152, -1, 
3138, 3566, -1, 3139, 3140, -1, 3139, 3141, -1, 3139, 3567, -1, 3140, 3153, -1, 3141, 3142, -1, 3141, 3568, -1, 3142, 3549, -1, 3143, 3144, -1, 3143, 3145, -1, 
3143, 3154, -1, 3143, 3569, -1, 3144, 3145, -1, 3144, 3570, -1, 3146, 3155, -1, 3146, 3571, -1, 3147, 3148, -1, 3147, 3572, -1, 3148, 3156, -1, 3148, 3573, -1, 
3149, 3150, -1, 3149, 3157, -1, 3149, 3575, -1, 3150, 3158, -1, 3151, 3159, -1, 3151, 3576, -1, 3152, 3153, -1, 3152, 3162, -1, 3152, 3580, -1, 3153, 3163, -1, 
3154, 3165, -1, 3154, 3583, -1, 3155, 3166, -1, 3155, 3584, -1, 3156, 3168, -1, 3156, 3585, -1, 3157, 3158, -1, 3157, 3170, -1, 3157, 3587, -1, 3159, 3160, -1, 
3159, 3161, -1, 3160, 3161, -1, 3160, 3172, -1, 3161, 3577, -1, 3161, 3588, -1, 3162, 3163, -1, 3162, 3173, -1, 3162, 3591, -1, 3163, 3174, -1, 3164, 3165, -1, 
3164, 3176, -1, 3164, 3592, -1, 3165, 3583, -1, 3166, 3167, -1, 3166, 3593, -1, 3167, 3177, -1, 3167, 3594, -1, 3168, 3179, -1, 3168, 3595, -1, 3169, 3170, -1, 
3169, 3171, -1, 3169, 3184, -1, 3169, 3598, -1, 3170, 3171, -1, 3170, 3587, -1, 3172, 3185, -1, 3172, 3599, -1, 3173, 3174, -1, 3173, 3186, -1, 3173, 3603, -1, 
3174, 3188, -1, 3175, 3176, -1, 3175, 3189, -1, 3175, 3604, -1, 3176, 3605, -1, 3177, 3190, -1, 3177, 3606, -1, 3178, 3179, -1, 3178, 3180, -1, 3178, 3193, -1, 
3178, 3610, -1, 3179, 3180, -1, 3179, 3608, -1, 3181, 3182, -1, 3181, 3183, -1, 3181, 3195, -1, 3181, 3614, -1, 3182, 3183, -1, 3182, 3184, -1, 3182, 3615, -1, 
3184, 3598, -1, 3185, 3196, -1, 3185, 3616, -1, 3186, 3187, -1, 3186, 3188, -1, 3186, 3618, -1, 3187, 3188, -1, 3187, 3197, -1, 3187, 3628, -1, 3189, 3201, -1, 
3189, 3621, -1, 3190, 3191, -1, 3190, 3192, -1, 3191, 3192, -1, 3191, 3202, -1, 3192, 3607, -1, 3192, 3622, -1, 3193, 3194, -1, 3193, 3610, -1, 3194, 3195, -1, 
3194, 3612, -1, 3195, 3614, -1, 3196, 3205, -1, 3196, 3624, -1, 3197, 3198, -1, 3197, 3199, -1, 3197, 3628, -1, 3198, 3199, -1, 3198, 3206, -1, 3198, 3637, -1, 
3200, 3201, -1, 3200, 3209, -1, 3200, 3629, -1, 3201, 3621, -1, 3202, 3203, -1, 3202, 3204, -1, 3203, 3204, -1, 3203, 3210, -1, 3204, 3623, -1, 3204, 3630, -1, 
3205, 3213, -1, 3205, 3633, -1, 3206, 3207, -1, 3206, 3208, -1, 3206, 3637, -1, 3207, 3208, -1, 3207, 3214, -1, 3207, 3651, -1, 3209, 3229, -1, 3209, 3643, -1, 
3210, 3211, -1, 3210, 3212, -1, 3211, 3212, -1, 3211, 3230, -1, 3212, 3631, -1, 3212, 3644, -1, 3213, 3233, -1, 3213, 3646, -1, 3214, 3215, -1, 3214, 3216, -1, 
3214, 3651, -1, 3215, 3216, -1, 3215, 3217, -1, 3215, 3652, -1, 3217, 3218, -1, 3217, 3653, -1, 3218, 3219, -1, 3218, 3654, -1, 3219, 3220, -1, 3219, 3655, -1, 
3220, 3221, -1, 3220, 3656, -1, 3221, 3222, -1, 3221, 3658, -1, 3222, 3223, -1, 3222, 3224, -1, 3223, 3225, -1, 3223, 3638, -1, 3223, 3657, -1, 3224, 3225, -1, 
3224, 3226, -1, 3225, 3227, -1, 3225, 3639, -1, 3226, 3227, -1, 3226, 3228, -1, 3227, 3641, -1, 3227, 3660, -1, 3228, 3235, -1, 3228, 3661, -1, 3229, 3237, -1, 
3229, 3663, -1, 3230, 3231, -1, 3230, 3232, -1, 3230, 3664, -1, 3231, 3232, -1, 3231, 3238, -1, 3231, 3665, -1, 3233, 3234, -1, 3233, 3239, -1, 3234, 3241, -1, 
3234, 3647, -1, 3234, 3667, -1, 3235, 3236, -1, 3235, 3669, -1, 3236, 3242, -1, 3236, 3670, -1, 3237, 3243, -1, 3237, 3671, -1, 3238, 3245, -1, 3238, 3672, -1, 
3239, 3240, -1, 3239, 3241, -1, 3240, 3241, -1, 3240, 3248, -1, 3241, 3673, -1, 3242, 3250, -1, 3242, 3675, -1, 3243, 3244, -1, 3243, 3676, -1, 3244, 3252, -1, 
3244, 3687, -1, 3245, 3246, -1, 3245, 3247, -1, 3245, 3677, -1, 3246, 3247, -1, 3246, 3253, -1, 3246, 3678, -1, 3248, 3249, -1, 3248, 3680, -1, 3249, 3254, -1, 
3249, 3681, -1, 3250, 3251, -1, 3250, 3683, -1, 3251, 3256, -1, 3251, 3684, -1, 3252, 3258, -1, 3252, 3687, -1, 3253, 3260, -1, 3253, 3688, -1, 3254, 3255, -1, 
3254, 3689, -1, 3255, 3263, -1, 3255, 3690, -1, 3256, 3257, -1, 3256, 3692, -1, 3257, 3265, -1, 3257, 3701, -1, 3258, 3259, -1, 3258, 3693, -1, 3259, 3269, -1, 
3259, 3707, -1, 3260, 3261, -1, 3260, 3262, -1, 3260, 3694, -1, 3261, 3262, -1, 3261, 3272, -1, 3261, 3695, -1, 3263, 3264, -1, 3263, 3696, -1, 3264, 3277, -1, 
3264, 3697, -1, 3265, 3266, -1, 3265, 3267, -1, 3265, 3701, -1, 3266, 3267, -1, 3266, 3268, -1, 3266, 3702, -1, 3268, 3270, -1, 3268, 3703, -1, 3269, 3270, -1, 
3269, 3271, -1, 3269, 3707, -1, 3270, 3271, -1, 3270, 3704, -1, 3272, 3273, -1, 3272, 3274, -1, 3272, 3708, -1, 3273, 3274, -1, 3273, 3275, -1, 3273, 3709, -1, 
3275, 3279, -1, 3275, 3716, -1, 3276, 3278, -1, 3276, 3287, -1, 3276, 3710, -1, 3277, 3278, -1, 3277, 3711, -1, 3278, 3712, -1, 3279, 3280, -1, 3279, 3281, -1, 
3279, 3716, -1, 3280, 3281, -1, 3280, 3282, -1, 3280, 3717, -1, 3282, 3283, -1, 3282, 3718, -1, 3283, 3284, -1, 3283, 3719, -1, 3284, 3285, -1, 3284, 3720, -1, 
3285, 3286, -1, 3285, 3288, -1, 3285, 3721, -1, 3286, 3289, -1, 3287, 3288, -1, 3287, 3289, -1, 3287, 3722, -1, 3288, 3289, -1, 3288, 3723, -1, 3290, 3291, -1, 
3290, 3292, -1, 3290, 3303, -1, 3290, 3738, -1, 3291, 3292, -1, 3291, 3293, -1, 3291, 3730, -1, 3292, 3294, -1, 3292, 3305, -1, 3293, 3294, -1, 3293, 3295, -1, 
3293, 3733, -1, 3294, 3296, -1, 3295, 3296, -1, 3295, 3298, -1, 3295, 3739, -1, 3296, 3299, -1, 3297, 3298, -1, 3297, 3299, -1, 3297, 3306, -1, 3297, 3740, -1, 
3298, 3299, -1, 3298, 3741, -1, 3300, 3301, -1, 3300, 3302, -1, 3300, 3309, -1, 3300, 3745, -1, 3301, 3302, -1, 3301, 3303, -1, 3301, 3737, -1, 3302, 3304, -1, 
3302, 3310, -1, 3303, 3304, -1, 3303, 3738, -1, 3304, 3305, -1, 3304, 3311, -1, 3306, 3308, -1, 3306, 3746, -1, 3307, 3308, -1, 3307, 3313, -1, 3307, 3747, -1, 
3308, 3748, -1, 3309, 3310, -1, 3309, 3320, -1, 3309, 3754, -1, 3310, 3311, -1, 3310, 3321, -1, 3312, 3313, -1, 3312, 3323, -1, 3312, 3755, -1, 3313, 3756, -1, 
3314, 3315, -1, 3314, 3326, -1, 3314, 3758, -1, 3315, 3316, -1, 3315, 3759, -1, 3316, 3317, -1, 3316, 3761, -1, 3317, 3319, -1, 3317, 3763, -1, 3318, 3319, -1, 
3318, 3328, -1, 3318, 3765, -1, 3319, 3766, -1, 3320, 3321, -1, 3320, 3329, -1, 3320, 3772, -1, 3321, 3331, -1, 3322, 3323, -1, 3322, 3333, -1, 3322, 3776, -1, 
3323, 3773, -1, 3324, 3325, -1, 3324, 3337, -1, 3324, 3779, -1, 3325, 3326, -1, 3325, 3780, -1, 3326, 3781, -1, 3327, 3328, -1, 3327, 3339, -1, 3327, 3785, -1, 
3328, 3782, -1, 3329, 3330, -1, 3329, 3331, -1, 3329, 3790, -1, 3330, 3331, -1, 3330, 3341, -1, 3330, 3805, -1, 3332, 3333, -1, 3332, 3344, -1, 3332, 3792, -1, 
3333, 3776, -1, 3334, 3335, -1, 3334, 3336, -1, 3334, 3347, -1, 3334, 3798, -1, 3335, 3336, -1, 3335, 3337, -1, 3335, 3799, -1, 3337, 3779, -1, 3338, 3339, -1, 
3338, 3340, -1, 3338, 3350, -1, 3338, 3802, -1, 3339, 3340, -1, 3339, 3785, -1, 3341, 3342, -1, 3341, 3352, -1, 3341, 3805, -1, 3342, 3354, -1, 3343, 3344, -1, 
3343, 3345, -1, 3343, 3357, -1, 3343, 3806, -1, 3344, 3345, -1, 3344, 3792, -1, 3345, 3355, -1, 3346, 3347, -1, 3346, 3348, -1, 3346, 3360, -1, 3346, 3811, -1, 
3347, 3348, -1, 3347, 3812, -1, 3349, 3350, -1, 3349, 3351, -1, 3349, 3362, -1, 3349, 3813, -1, 3350, 3351, -1, 3350, 3802, -1, 3351, 3363, -1, 3352, 3353, -1, 
3352, 3354, -1, 3352, 3814, -1, 3353, 3354, -1, 3353, 3364, -1, 3353, 3815, -1, 3355, 3358, -1, 3355, 3366, -1, 3356, 3357, -1, 3356, 3358, -1, 3356, 3367, -1, 
3356, 3816, -1, 3357, 3358, -1, 3357, 3806, -1, 3358, 3368, -1, 3359, 3360, -1, 3359, 3361, -1, 3359, 3369, -1, 3359, 3819, -1, 3360, 3361, -1, 3360, 3820, -1, 
3361, 3370, -1, 3362, 3363, -1, 3362, 3372, -1, 3362, 3823, -1, 3364, 3365, -1, 3364, 3824, -1, 3365, 3374, -1, 3365, 3825, -1, 3366, 3368, -1, 3366, 3376, -1, 
3367, 3368, -1, 3367, 3377, -1, 3367, 3826, -1, 3368, 3378, -1, 3369, 3370, -1, 3369, 3380, -1, 3369, 3831, -1, 3371, 3372, -1, 3371, 3373, -1, 3371, 3382, -1, 
3371, 3834, -1, 3372, 3373, -1, 3372, 3823, -1, 3374, 3375, -1, 3374, 3835, -1, 3375, 3396, -1, 3375, 3852, -1, 3376, 3378, -1, 3376, 3397, -1, 3377, 3378, -1, 
3377, 3398, -1, 3377, 3836, -1, 3378, 3399, -1, 3379, 3380, -1, 3379, 3381, -1, 3379, 3400, -1, 3379, 3840, -1, 3380, 3381, -1, 3380, 3831, -1, 3381, 3402, -1, 
3382, 3383, -1, 3382, 3384, -1, 3382, 3834, -1, 3383, 3385, -1, 3384, 3385, -1, 3384, 3386, -1, 3384, 3841, -1, 3386, 3387, -1, 3386, 3842, -1, 3387, 3388, -1, 
3387, 3843, -1, 3388, 3389, -1, 3388, 3844, -1, 3389, 3390, -1, 3389, 3845, -1, 3390, 3391, -1, 3390, 3848, -1, 3391, 3392, -1, 3391, 3394, -1, 3392, 3395, -1, 
3392, 3847, -1, 3392, 3857, -1, 3393, 3394, -1, 3393, 3395, -1, 3393, 3404, -1, 3394, 3395, -1, 3395, 3859, -1, 3396, 3406, -1, 3396, 3852, -1, 3397, 3399, -1, 
3397, 3412, -1, 3398, 3399, -1, 3398, 3413, -1, 3398, 3855, -1, 3399, 3414, -1, 3400, 3401, -1, 3400, 3402, -1, 3400, 3856, -1, 3401, 3402, -1, 3401, 3415, -1, 
3401, 3868, -1, 3403, 3404, -1, 3403, 3405, -1, 3403, 3416, -1, 3404, 3405, -1, 3405, 3418, -1, 3405, 3858, -1, 3406, 3407, -1, 3406, 3408, -1, 3406, 3860, -1, 
3407, 3408, -1, 3407, 3409, -1, 3407, 3861, -1, 3409, 3419, -1, 3409, 3872, -1, 3410, 3411, -1, 3410, 3427, -1, 3411, 3412, -1, 3411, 3428, -1, 3412, 3414, -1, 
3413, 3414, -1, 3413, 3433, -1, 3413, 3864, -1, 3415, 3435, -1, 3415, 3868, -1, 3416, 3417, -1, 3416, 3418, -1, 3417, 3418, -1, 3417, 3439, -1, 3418, 3869, -1, 
3419, 3420, -1, 3419, 3421, -1, 3419, 3872, -1, 3420, 3421, -1, 3420, 3422, -1, 3420, 3873, -1, 3421, 3423, -1, 3422, 3423, -1, 3422, 3424, -1, 3422, 3874, -1, 
3423, 3425, -1, 3424, 3425, -1, 3424, 3426, -1, 3424, 3875, -1, 3425, 3427, -1, 3426, 3427, -1, 3426, 3441, -1, 3426, 3877, -1, 3427, 3428, -1, 3429, 3430, -1, 
3429, 3442, -1, 3429, 3862, -1, 3429, 3876, -1, 3430, 3431, -1, 3430, 3443, -1, 3430, 3863, -1, 3431, 3434, -1, 3431, 3444, -1, 3431, 3865, -1, 3432, 3433, -1, 
3432, 3434, -1, 3432, 3446, -1, 3433, 3434, -1, 3434, 3445, -1, 3435, 3436, -1, 3435, 3437, -1, 3435, 3881, -1, 3436, 3437, -1, 3436, 3438, -1, 3436, 3887, -1, 
3438, 3451, -1, 3438, 3889, -1, 3439, 3440, -1, 3439, 3882, -1, 3440, 3463, -1, 3440, 3883, -1, 3441, 3442, -1, 3441, 3476, -1, 3442, 3443, -1, 3442, 3478, -1, 
3443, 3444, -1, 3443, 3479, -1, 3444, 3445, -1, 3444, 3480, -1, 3445, 3447, -1, 3445, 3898, -1, 3446, 3447, -1, 3446, 3449, -1, 3447, 3450, -1, 3447, 3900, -1, 
3448, 3449, -1, 3448, 3450, -1, 3448, 3482, -1, 3449, 3450, -1, 3450, 3903, -1, 3451, 3452, -1, 3451, 3453, -1, 3451, 3889, -1, 3452, 3453, -1, 3452, 3454, -1, 
3452, 3890, -1, 3453, 3455, -1, 3454, 3455, -1, 3454, 3456, -1, 3454, 3891, -1, 3455, 3457, -1, 3456, 3457, -1, 3456, 3458, -1, 3456, 3892, -1, 3457, 3459, -1, 
3458, 3459, -1, 3458, 3460, -1, 3458, 3893, -1, 3459, 3461, -1, 3460, 3461, -1, 3460, 3462, -1, 3460, 3894, -1, 3462, 3484, -1, 3462, 3907, -1, 3463, 3464, -1, 
3463, 3895, -1, 3464, 3489, -1, 3464, 3896, -1, 3465, 3466, -1, 3465, 3467, -1, 3465, 3498, -1, 3466, 3467, -1, 3466, 3468, -1, 3467, 3469, -1, 3467, 3913, -1, 
3468, 3469, -1, 3468, 3470, -1, 3469, 3471, -1, 3469, 3915, -1, 3470, 3471, -1, 3470, 3473, -1, 3471, 3474, -1, 3471, 3917, -1, 3472, 3473, -1, 3472, 3474, -1, 
3472, 3499, -1, 3473, 3474, -1, 3474, 3920, -1, 3475, 3476, -1, 3475, 3477, -1, 3475, 3501, -1, 3476, 3477, -1, 3477, 3478, -1, 3477, 3503, -1, 3478, 3479, -1, 
3478, 3504, -1, 3479, 3480, -1, 3479, 3923, -1, 3480, 3897, -1, 3480, 3925, -1, 3481, 3482, -1, 3481, 3483, -1, 3481, 3506, -1, 3482, 3483, -1, 3483, 3902, -1, 
3483, 3931, -1, 3484, 3485, -1, 3484, 3486, -1, 3484, 3907, -1, 3485, 3486, -1, 3485, 3508, -1, 3485, 3908, -1, 3486, 3487, -1, 3487, 3488, -1, 3487, 3510, -1, 
3488, 3511, -1, 3489, 3490, -1, 3489, 3909, -1, 3490, 3512, -1, 3490, 3936, -1, 3491, 3492, -1, 3491, 3493, -1, 3491, 3516, -1, 3492, 3493, -1, 3492, 3494, -1, 
3493, 3495, -1, 3493, 3940, -1, 3494, 3495, -1, 3494, 3496, -1, 3495, 3497, -1, 3495, 3941, -1, 3496, 3497, -1, 3496, 3498, -1, 3497, 3910, -1, 3497, 3942, -1, 
3498, 3911, -1, 3499, 3500, -1, 3499, 3501, -1, 3500, 3502, -1, 3500, 3919, -1, 3500, 3944, -1, 3501, 3502, -1, 3502, 3503, -1, 3502, 3946, -1, 3503, 3504, -1, 
3503, 3948, -1, 3504, 3922, -1, 3504, 3950, -1, 3505, 3506, -1, 3505, 3507, -1, 3505, 3517, -1, 3506, 3507, -1, 3507, 3930, -1, 3507, 3959, -1, 3508, 3509, -1, 
3508, 3510, -1, 3508, 3933, -1, 3509, 3510, -1, 3509, 3518, -1, 3509, 3962, -1, 3510, 3511, -1, 3511, 3519, -1, 3512, 3520, -1, 3512, 3936, -1, 3513, 3514, -1, 
3513, 3515, -1, 3513, 3524, -1, 3514, 3515, -1, 3514, 3516, -1, 3515, 3937, -1, 3515, 3965, -1, 3516, 3938, -1, 3517, 3527, -1, 3517, 3958, -1, 3518, 3519, -1, 
3518, 3531, -1, 3518, 3962, -1, 3520, 3521, -1, 3520, 3522, -1, 3520, 3963, -1, 3521, 3522, -1, 3521, 3533, -1, 3521, 3970, -1, 3523, 3524, -1, 3523, 3525, -1, 
3523, 3534, -1, 3524, 3525, -1, 3525, 3964, -1, 3525, 3972, -1, 3526, 3527, -1, 3526, 3528, -1, 3526, 3529, -1, 3527, 3529, -1, 3528, 3529, -1, 3528, 3535, -1, 
3529, 3966, -1, 3530, 3531, -1, 3530, 3532, -1, 3530, 3539, -1, 3530, 3968, -1, 3531, 3532, -1, 3531, 3962, -1, 3533, 3540, -1, 3533, 3970, -1, 3534, 3541, -1, 
3534, 3971, -1, 3535, 3544, -1, 3535, 3973, -1, 3536, 3537, -1, 3536, 3538, -1, 3536, 3551, -1, 3536, 3976, -1, 3537, 3538, -1, 3537, 3539, -1, 3537, 3977, -1, 
3539, 3978, -1, 3540, 3552, -1, 3540, 3980, -1, 3541, 3554, -1, 3541, 3981, -1, 3542, 3543, -1, 3542, 3556, -1, 3542, 3996, -1, 3543, 3559, -1, 3543, 3998, -1, 
3544, 3545, -1, 3544, 3546, -1, 3545, 3546, -1, 3545, 3563, -1, 3546, 3974, -1, 3546, 3982, -1, 3547, 3548, -1, 3547, 3549, -1, 3547, 3568, -1, 3547, 3985, -1, 
3548, 3549, -1, 3548, 3550, -1, 3548, 3986, -1, 3550, 3551, -1, 3550, 3987, -1, 3551, 3988, -1, 3552, 3570, -1, 3552, 3990, -1, 3553, 3554, -1, 3553, 3571, -1, 
3553, 3991, -1, 3554, 3992, -1, 3555, 3557, -1, 3555, 3572, -1, 3555, 3993, -1, 3556, 3557, -1, 3556, 3558, -1, 3556, 3996, -1, 3557, 3558, -1, 3557, 3994, -1, 
3559, 3560, -1, 3559, 3561, -1, 3559, 3998, -1, 3560, 3561, -1, 3560, 3574, -1, 3560, 4011, -1, 3561, 3562, -1, 3562, 3575, -1, 3563, 3576, -1, 3563, 3999, -1, 
3564, 3565, -1, 3564, 3566, -1, 3564, 3579, -1, 3564, 4002, -1, 3565, 3566, -1, 3565, 3567, -1, 3565, 4003, -1, 3566, 3580, -1, 3567, 3568, -1, 3567, 4004, -1, 
3568, 3985, -1, 3569, 3570, -1, 3569, 3582, -1, 3569, 4005, -1, 3570, 3990, -1, 3571, 3584, -1, 3571, 4006, -1, 3572, 3573, -1, 3572, 4007, -1, 3573, 3585, -1, 
3573, 4008, -1, 3574, 3575, -1, 3574, 3586, -1, 3574, 4011, -1, 3575, 3587, -1, 3576, 3577, -1, 3576, 3578, -1, 3577, 3578, -1, 3577, 3588, -1, 3578, 4000, -1, 
3578, 4012, -1, 3579, 3580, -1, 3579, 3590, -1, 3579, 4017, -1, 3580, 3591, -1, 3581, 3582, -1, 3581, 3583, -1, 3581, 3592, -1, 3581, 4018, -1, 3582, 3583, -1, 
3582, 4019, -1, 3584, 3593, -1, 3584, 4020, -1, 3585, 3595, -1, 3585, 4021, -1, 3586, 3587, -1, 3586, 3597, -1, 3586, 4023, -1, 3588, 3589, -1, 3588, 3599, -1, 
3589, 3600, -1, 3589, 4013, -1, 3589, 4024, -1, 3590, 3591, -1, 3590, 3601, -1, 3590, 4027, -1, 3591, 3603, -1, 3592, 3605, -1, 3592, 4030, -1, 3593, 3594, -1, 
3593, 4031, -1, 3594, 3606, -1, 3594, 4032, -1, 3595, 3608, -1, 3595, 4033, -1, 3596, 3597, -1, 3596, 3598, -1, 3596, 3615, -1, 3596, 4036, -1, 3597, 3598, -1, 
3597, 4023, -1, 3599, 3600, -1, 3599, 3616, -1, 3600, 3617, -1, 3600, 4037, -1, 3601, 3602, -1, 3601, 3603, -1, 3601, 4039, -1, 3602, 3603, -1, 3602, 3618, -1, 
3602, 4054, -1, 3604, 3605, -1, 3604, 3620, -1, 3604, 4042, -1, 3605, 4030, -1, 3606, 3607, -1, 3606, 4043, -1, 3607, 3622, -1, 3607, 4044, -1, 3608, 3609, -1, 
3608, 4045, -1, 3609, 3610, -1, 3609, 3611, -1, 3609, 4046, -1, 3610, 3612, -1, 3611, 3612, -1, 3611, 3613, -1, 3611, 4047, -1, 3612, 3614, -1, 3613, 3614, -1, 
3613, 3615, -1, 3613, 4048, -1, 3615, 4036, -1, 3616, 3617, -1, 3616, 3624, -1, 3617, 3625, -1, 3617, 4050, -1, 3618, 3626, -1, 3618, 4054, -1, 3619, 3620, -1, 
3619, 3621, -1, 3619, 3629, -1, 3619, 4055, -1, 3620, 3621, -1, 3620, 4042, -1, 3622, 3623, -1, 3622, 4056, -1, 3623, 3630, -1, 3623, 4057, -1, 3624, 3625, -1, 
3624, 3633, -1, 3625, 3634, -1, 3625, 4059, -1, 3626, 3627, -1, 3626, 3628, -1, 3626, 4062, -1, 3627, 3628, -1, 3627, 3635, -1, 3627, 4063, -1, 3629, 3643, -1, 
3629, 4069, -1, 3630, 3631, -1, 3630, 4070, -1, 3631, 3644, -1, 3631, 4071, -1, 3632, 3634, -1, 3632, 3645, -1, 3632, 4060, -1, 3632, 4073, -1, 3633, 3634, -1, 
3633, 3646, -1, 3634, 3648, -1, 3635, 3636, -1, 3635, 3637, -1, 3635, 4075, -1, 3636, 3637, -1, 3636, 3649, -1, 3636, 4076, -1, 3638, 3639, -1, 3638, 3657, -1, 
3638, 4079, -1, 3639, 3640, -1, 3639, 3641, -1, 3640, 3642, -1, 3640, 4064, -1, 3640, 4078, -1, 3641, 3642, -1, 3641, 3660, -1, 3642, 4066, -1, 3642, 4081, -1, 
3643, 3663, -1, 3643, 4084, -1, 3644, 3664, -1, 3644, 4085, -1, 3645, 3648, -1, 3645, 3668, -1, 3645, 4087, -1, 3646, 3647, -1, 3646, 3648, -1, 3647, 3648, -1, 
3647, 3667, -1, 3649, 3650, -1, 3649, 3651, -1, 3649, 4089, -1, 3650, 3651, -1, 3650, 3652, -1, 3650, 4090, -1, 3652, 3653, -1, 3652, 4091, -1, 3653, 3654, -1, 
3653, 4102, -1, 3654, 3655, -1, 3654, 4105, -1, 3655, 3656, -1, 3655, 4092, -1, 3656, 3658, -1, 3656, 4094, -1, 3657, 3658, -1, 3657, 3659, -1, 3658, 3659, -1, 
3659, 4077, -1, 3659, 4093, -1, 3660, 3661, -1, 3660, 3662, -1, 3661, 3662, -1, 3661, 3669, -1, 3662, 4082, -1, 3662, 4095, -1, 3663, 3671, -1, 3663, 4096, -1, 
3664, 3665, -1, 3664, 3666, -1, 3665, 3666, -1, 3665, 3672, -1, 3666, 4086, -1, 3666, 4097, -1, 3667, 3668, -1, 3667, 3673, -1, 3668, 3674, -1, 3668, 4098, -1, 
3669, 3670, -1, 3669, 4106, -1, 3670, 3675, -1, 3670, 4107, -1, 3671, 3676, -1, 3671, 4108, -1, 3672, 3677, -1, 3672, 4109, -1, 3673, 3674, -1, 3673, 3680, -1, 
3674, 3682, -1, 3674, 4110, -1, 3675, 3683, -1, 3675, 4113, -1, 3676, 3685, -1, 3676, 4114, -1, 3677, 3678, -1, 3677, 4115, -1, 3678, 3688, -1, 3678, 4116, -1, 
3679, 3682, -1, 3679, 3691, -1, 3679, 4111, -1, 3679, 4118, -1, 3680, 3681, -1, 3680, 3682, -1, 3681, 3682, -1, 3681, 3689, -1, 3683, 3684, -1, 3683, 4120, -1, 
3684, 3692, -1, 3684, 4129, -1, 3685, 3686, -1, 3685, 3687, -1, 3685, 4121, -1, 3686, 3687, -1, 3686, 3693, -1, 3686, 4122, -1, 3688, 3694, -1, 3688, 4123, -1, 
3689, 3690, -1, 3689, 3691, -1, 3690, 3691, -1, 3690, 3696, -1, 3691, 4124, -1, 3692, 3699, -1, 3692, 4129, -1, 3693, 3705, -1, 3693, 4130, -1, 3694, 3695, -1, 
3694, 4131, -1, 3695, 3708, -1, 3695, 4132, -1, 3696, 3697, -1, 3696, 3698, -1, 3697, 3698, -1, 3697, 3711, -1, 3698, 4125, -1, 3698, 4133, -1, 3699, 3700, -1, 
3699, 3701, -1, 3699, 4136, -1, 3700, 3701, -1, 3700, 3702, -1, 3700, 4137, -1, 3702, 3703, -1, 3702, 4138, -1, 3703, 3704, -1, 3703, 4150, -1, 3704, 3706, -1, 
3704, 4139, -1, 3705, 3706, -1, 3705, 3707, -1, 3705, 4140, -1, 3706, 3707, -1, 3706, 4141, -1, 3708, 3709, -1, 3708, 4142, -1, 3709, 3714, -1, 3709, 4143, -1, 
3710, 3712, -1, 3710, 3722, -1, 3710, 4145, -1, 3711, 3712, -1, 3711, 3713, -1, 3712, 3713, -1, 3713, 4134, -1, 3713, 4144, -1, 3714, 3715, -1, 3714, 3716, -1, 
3714, 4151, -1, 3715, 3716, -1, 3715, 3717, -1, 3715, 4152, -1, 3717, 3718, -1, 3717, 4153, -1, 3718, 3719, -1, 3718, 4154, -1, 3719, 3720, -1, 3719, 4155, -1, 
3720, 3721, -1, 3720, 4156, -1, 3721, 3723, -1, 3721, 4157, -1, 3722, 3723, -1, 3722, 4158, -1, 3723, 4159, -1, 3724, 3725, -1, 3724, 3726, -1, 3724, 3735, -1, 
3724, 4178, -1, 3725, 3726, -1, 3725, 3727, -1, 3725, 4165, -1, 3726, 3728, -1, 3726, 3737, -1, 3727, 3728, -1, 3727, 3729, -1, 3727, 4167, -1, 3728, 3730, -1, 
3728, 3738, -1, 3729, 3730, -1, 3729, 3732, -1, 3729, 4169, -1, 3730, 3733, -1, 3731, 3732, -1, 3731, 3733, -1, 3731, 3739, -1, 3731, 4181, -1, 3732, 3733, -1, 
3732, 4172, -1, 3734, 3735, -1, 3734, 3736, -1, 3734, 3743, -1, 3734, 4186, -1, 3735, 3736, -1, 3735, 4178, -1, 3736, 3737, -1, 3736, 3745, -1, 3737, 3738, -1, 
3739, 3741, -1, 3739, 4181, -1, 3740, 3741, -1, 3740, 3746, -1, 3740, 4187, -1, 3741, 4188, -1, 3742, 3743, -1, 3742, 3744, -1, 3742, 3751, -1, 3742, 4193, -1, 
3743, 3744, -1, 3743, 4186, -1, 3744, 3745, -1, 3744, 3753, -1, 3745, 3754, -1, 3746, 3748, -1, 3746, 4195, -1, 3747, 3748, -1, 3747, 3749, -1, 3747, 3756, -1, 
3748, 3749, -1, 3749, 4194, -1, 3749, 4200, -1, 3750, 3751, -1, 3750, 3752, -1, 3750, 3768, -1, 3750, 4198, -1, 3751, 3752, -1, 3751, 4193, -1, 3752, 3753, -1, 
3752, 3770, -1, 3753, 3754, -1, 3753, 3771, -1, 3754, 3772, -1, 3755, 3756, -1, 3755, 3757, -1, 3755, 3773, -1, 3756, 3757, -1, 3757, 4199, -1, 3757, 4212, -1, 
3758, 3759, -1, 3758, 3760, -1, 3758, 3781, -1, 3759, 3760, -1, 3759, 3761, -1, 3760, 3762, -1, 3760, 4233, -1, 3761, 3762, -1, 3761, 3763, -1, 3762, 3764, -1, 
3762, 4234, -1, 3763, 3764, -1, 3763, 3766, -1, 3764, 3767, -1, 3764, 4235, -1, 3765, 3766, -1, 3765, 3767, -1, 3765, 3782, -1, 3766, 3767, -1, 3767, 4236, -1, 
3768, 3769, -1, 3768, 3770, -1, 3768, 4211, -1, 3769, 3770, -1, 3769, 3786, -1, 3769, 4246, -1, 3770, 3771, -1, 3771, 3772, -1, 3771, 3788, -1, 3772, 3790, -1, 
3773, 3775, -1, 3773, 4213, -1, 3774, 3775, -1, 3774, 3776, -1, 3774, 3791, -1, 3774, 4217, -1, 3775, 3776, -1, 3775, 4214, -1, 3777, 3778, -1, 3777, 3779, -1, 
3777, 3799, -1, 3777, 4229, -1, 3778, 3779, -1, 3778, 3780, -1, 3778, 4230, -1, 3780, 3781, -1, 3780, 4231, -1, 3781, 4232, -1, 3782, 3784, -1, 3782, 4237, -1, 
3783, 3784, -1, 3783, 3785, -1, 3783, 3801, -1, 3783, 4239, -1, 3784, 3785, -1, 3784, 4240, -1, 3786, 3787, -1, 3786, 3788, -1, 3786, 4246, -1, 3787, 3788, -1, 
3787, 3789, -1, 3787, 4270, -1, 3788, 3790, -1, 3789, 3790, -1, 3789, 3803, -1, 3789, 4272, -1, 3791, 3792, -1, 3791, 3793, -1, 3791, 4217, -1, 3792, 3794, -1, 
3793, 3794, -1, 3793, 3796, -1, 3793, 4219, -1, 3794, 3797, -1, 3794, 3806, -1, 3795, 3796, -1, 3795, 3797, -1, 3795, 3809, -1, 3795, 4247, -1, 3796, 3797, -1, 
3796, 4221, -1, 3797, 3807, -1, 3798, 3799, -1, 3798, 3812, -1, 3798, 4256, -1, 3799, 4257, -1, 3800, 3801, -1, 3800, 3802, -1, 3800, 3813, -1, 3800, 4258, -1, 
3801, 3802, -1, 3801, 4259, -1, 3803, 3804, -1, 3803, 3805, -1, 3803, 4272, -1, 3804, 3805, -1, 3804, 3814, -1, 3804, 4286, -1, 3806, 3807, -1, 3807, 3810, -1, 
3807, 3816, -1, 3808, 3809, -1, 3808, 3810, -1, 3808, 3817, -1, 3808, 4273, -1, 3809, 3810, -1, 3809, 4247, -1, 3810, 3818, -1, 3811, 3812, -1, 3811, 3820, -1, 
3811, 4280, -1, 3812, 4256, -1, 3813, 3822, -1, 3813, 4283, -1, 3814, 3815, -1, 3814, 4286, -1, 3815, 3824, -1, 3815, 4287, -1, 3816, 3818, -1, 3816, 3826, -1, 
3817, 3818, -1, 3817, 3827, -1, 3817, 4288, -1, 3818, 3828, -1, 3819, 3820, -1, 3819, 3830, -1, 3819, 4295, -1, 3820, 4280, -1, 3821, 3822, -1, 3821, 3823, -1, 
3821, 3833, -1, 3821, 4298, -1, 3822, 3823, -1, 3822, 4283, -1, 3824, 3825, -1, 3824, 4299, -1, 3825, 3835, -1, 3825, 4300, -1, 3826, 3828, -1, 3826, 3836, -1, 
3827, 3828, -1, 3827, 3837, -1, 3827, 4301, -1, 3828, 3839, -1, 3829, 3830, -1, 3829, 3831, -1, 3829, 3840, -1, 3829, 4307, -1, 3830, 3831, -1, 3830, 4295, -1, 
3832, 3833, -1, 3832, 3834, -1, 3832, 3841, -1, 3832, 4310, -1, 3833, 3834, -1, 3833, 4298, -1, 3835, 3850, -1, 3835, 4311, -1, 3836, 3839, -1, 3836, 3855, -1, 
3837, 3838, -1, 3837, 3839, -1, 3837, 4312, -1, 3838, 3839, -1, 3838, 3853, -1, 3838, 4330, -1, 3840, 3856, -1, 3840, 4320, -1, 3841, 3842, -1, 3841, 4310, -1, 
3842, 3843, -1, 3842, 4321, -1, 3843, 3844, -1, 3843, 4322, -1, 3844, 3845, -1, 3844, 4324, -1, 3845, 3846, -1, 3845, 3848, -1, 3846, 3849, -1, 3846, 4323, -1, 
3846, 4336, -1, 3847, 3848, -1, 3847, 3849, -1, 3847, 3857, -1, 3848, 3849, -1, 3849, 4337, -1, 3850, 3851, -1, 3850, 3852, -1, 3850, 4325, -1, 3851, 3852, -1, 
3851, 3860, -1, 3851, 4326, -1, 3853, 3854, -1, 3853, 3855, -1, 3853, 4330, -1, 3854, 3855, -1, 3854, 3864, -1, 3854, 4328, -1, 3856, 3867, -1, 3856, 4335, -1, 
3857, 3859, -1, 3857, 4338, -1, 3858, 3859, -1, 3858, 3869, -1, 3858, 4340, -1, 3859, 4341, -1, 3860, 3861, -1, 3860, 4343, -1, 3861, 3870, -1, 3861, 4344, -1, 
3862, 3863, -1, 3862, 3876, -1, 3862, 4346, -1, 3863, 3865, -1, 3863, 4348, -1, 3864, 3865, -1, 3864, 3866, -1, 3865, 3866, -1, 3866, 4327, -1, 3866, 4347, -1, 
3867, 3868, -1, 3867, 3879, -1, 3867, 4351, -1, 3868, 3881, -1, 3869, 3882, -1, 3869, 4352, -1, 3870, 3871, -1, 3870, 3872, -1, 3870, 4355, -1, 3871, 3872, -1, 
3871, 3873, -1, 3871, 4356, -1, 3873, 3874, -1, 3873, 4357, -1, 3874, 3875, -1, 3874, 4358, -1, 3875, 3877, -1, 3875, 4360, -1, 3876, 3877, -1, 3876, 3878, -1, 
3877, 3878, -1, 3878, 4345, -1, 3878, 4359, -1, 3879, 3880, -1, 3879, 3881, -1, 3879, 4364, -1, 3880, 3881, -1, 3880, 3885, -1, 3880, 4369, -1, 3882, 3883, -1, 
3882, 3884, -1, 3883, 3884, -1, 3883, 3895, -1, 3884, 4353, -1, 3884, 4365, -1, 3885, 3886, -1, 3885, 3887, -1, 3885, 4369, -1, 3886, 3887, -1, 3886, 3888, -1, 
3886, 4370, -1, 3887, 3889, -1, 3888, 3889, -1, 3888, 3890, -1, 3888, 4371, -1, 3890, 3891, -1, 3890, 4372, -1, 3891, 3892, -1, 3891, 4373, -1, 3892, 3893, -1, 
3892, 4374, -1, 3893, 3894, -1, 3893, 4375, -1, 3894, 3905, -1, 3894, 4376, -1, 3895, 3896, -1, 3895, 4377, -1, 3896, 3909, -1, 3896, 4378, -1, 3897, 3898, -1, 
3897, 3899, -1, 3897, 3925, -1, 3898, 3899, -1, 3898, 3900, -1, 3899, 3901, -1, 3899, 3927, -1, 3900, 3901, -1, 3900, 3903, -1, 3901, 3904, -1, 3901, 3928, -1, 
3902, 3903, -1, 3902, 3904, -1, 3902, 3931, -1, 3903, 3904, -1, 3904, 3929, -1, 3905, 3906, -1, 3905, 3907, -1, 3905, 4380, -1, 3906, 3907, -1, 3906, 3908, -1, 
3906, 4381, -1, 3908, 3933, -1, 3908, 4385, -1, 3909, 3934, -1, 3909, 4382, -1, 3910, 3911, -1, 3910, 3912, -1, 3910, 3942, -1, 3911, 3912, -1, 3911, 3913, -1, 
3912, 3914, -1, 3912, 4396, -1, 3913, 3914, -1, 3913, 3915, -1, 3914, 3916, -1, 3914, 4398, -1, 3915, 3916, -1, 3915, 3917, -1, 3916, 3918, -1, 3916, 4399, -1, 
3917, 3918, -1, 3917, 3920, -1, 3918, 3921, -1, 3918, 4401, -1, 3919, 3920, -1, 3919, 3921, -1, 3919, 3944, -1, 3920, 3921, -1, 3921, 3943, -1, 3922, 3923, -1, 
3922, 3924, -1, 3922, 3950, -1, 3923, 3924, -1, 3923, 3925, -1, 3924, 3926, -1, 3924, 3952, -1, 3925, 3926, -1, 3926, 3927, -1, 3926, 3953, -1, 3927, 3928, -1, 
3927, 3954, -1, 3928, 3929, -1, 3928, 3955, -1, 3929, 3932, -1, 3929, 3956, -1, 3930, 3931, -1, 3930, 3932, -1, 3930, 3959, -1, 3931, 3932, -1, 3932, 3957, -1, 
3933, 3961, -1, 3933, 4385, -1, 3934, 3935, -1, 3934, 3936, -1, 3934, 4387, -1, 3935, 3936, -1, 3935, 3963, -1, 3935, 4388, -1, 3937, 3938, -1, 3937, 3939, -1, 
3937, 3965, -1, 3938, 3939, -1, 3938, 3940, -1, 3939, 4389, -1, 3939, 4407, -1, 3940, 3941, -1, 3940, 4390, -1, 3941, 3942, -1, 3941, 4392, -1, 3942, 4394, -1, 
3943, 3945, -1, 3943, 4400, -1, 3943, 4408, -1, 3944, 3945, -1, 3944, 3946, -1, 3945, 3947, -1, 3945, 4410, -1, 3946, 3947, -1, 3946, 3948, -1, 3947, 3949, -1, 
3947, 4412, -1, 3948, 3949, -1, 3948, 3950, -1, 3949, 3951, -1, 3949, 4414, -1, 3950, 3951, -1, 3951, 3952, -1, 3951, 4416, -1, 3952, 3953, -1, 3952, 4418, -1, 
3953, 3954, -1, 3953, 4420, -1, 3954, 3955, -1, 3954, 4422, -1, 3955, 3956, -1, 3955, 4424, -1, 3956, 3957, -1, 3956, 4426, -1, 3957, 3960, -1, 3957, 4429, -1, 
3958, 3959, -1, 3958, 3960, -1, 3958, 3966, -1, 3959, 3960, -1, 3960, 3967, -1, 3961, 3962, -1, 3961, 3968, -1, 3961, 4403, -1, 3963, 3969, -1, 3963, 4404, -1, 
3964, 3965, -1, 3964, 3972, -1, 3964, 4405, -1, 3965, 4406, -1, 3966, 3967, -1, 3966, 3973, -1, 3967, 3975, -1, 3967, 4428, -1, 3968, 3978, -1, 3968, 4431, -1, 
3969, 3970, -1, 3969, 3979, -1, 3969, 4432, -1, 3970, 3980, -1, 3971, 3972, -1, 3971, 3981, -1, 3971, 4433, -1, 3972, 4434, -1, 3973, 3974, -1, 3973, 3975, -1, 
3974, 3975, -1, 3974, 3982, -1, 3975, 4437, -1, 3976, 3977, -1, 3976, 3988, -1, 3976, 4439, -1, 3977, 3978, -1, 3977, 4440, -1, 3978, 4442, -1, 3979, 3980, -1, 
3979, 3989, -1, 3979, 4443, -1, 3980, 3990, -1, 3981, 3992, -1, 3981, 4444, -1, 3982, 3999, -1, 3982, 4445, -1, 3983, 3984, -1, 3983, 3985, -1, 3983, 4004, -1, 
3983, 4448, -1, 3984, 3985, -1, 3984, 3986, -1, 3984, 4449, -1, 3986, 3987, -1, 3986, 4451, -1, 3987, 3988, -1, 3987, 4453, -1, 3988, 4454, -1, 3989, 3990, -1, 
3989, 4005, -1, 3989, 4455, -1, 3991, 3992, -1, 3991, 4006, -1, 3991, 4456, -1, 3992, 4457, -1, 3993, 3994, -1, 3993, 4007, -1, 3993, 4459, -1, 3994, 3995, -1, 
3994, 4460, -1, 3995, 3996, -1, 3995, 3997, -1, 3995, 4477, -1, 3996, 3998, -1, 3997, 3998, -1, 3997, 4010, -1, 3997, 4478, -1, 3999, 4000, -1, 3999, 4001, -1, 
4000, 4001, -1, 4000, 4012, -1, 4001, 4446, -1, 4001, 4461, -1, 4002, 4003, -1, 4002, 4016, -1, 4002, 4466, -1, 4003, 4004, -1, 4003, 4467, -1, 4004, 4468, -1, 
4005, 4019, -1, 4005, 4471, -1, 4006, 4020, -1, 4006, 4472, -1, 4007, 4008, -1, 4007, 4009, -1, 4008, 4009, -1, 4008, 4021, -1, 4009, 4458, -1, 4009, 4473, -1, 
4010, 4011, -1, 4010, 4022, -1, 4010, 4478, -1, 4011, 4023, -1, 4012, 4013, -1, 4012, 4014, -1, 4013, 4014, -1, 4013, 4024, -1, 4014, 4462, -1, 4014, 4479, -1, 
4015, 4016, -1, 4015, 4017, -1, 4015, 4025, -1, 4015, 4480, -1, 4016, 4017, -1, 4016, 4466, -1, 4017, 4027, -1, 4018, 4019, -1, 4018, 4029, -1, 4018, 4483, -1, 
4019, 4471, -1, 4020, 4031, -1, 4020, 4484, -1, 4021, 4033, -1, 4021, 4485, -1, 4022, 4023, -1, 4022, 4035, -1, 4022, 4488, -1, 4024, 4037, -1, 4024, 4489, -1, 
4025, 4026, -1, 4025, 4027, -1, 4025, 4492, -1, 4026, 4027, -1, 4026, 4039, -1, 4026, 4493, -1, 4028, 4029, -1, 4028, 4030, -1, 4028, 4041, -1, 4028, 4495, -1, 
4029, 4030, -1, 4029, 4483, -1, 4031, 4032, -1, 4031, 4496, -1, 4032, 4043, -1, 4032, 4497, -1, 4033, 4045, -1, 4033, 4498, -1, 4034, 4035, -1, 4034, 4036, -1, 
4034, 4048, -1, 4034, 4502, -1, 4035, 4036, -1, 4035, 4488, -1, 4037, 4038, -1, 4037, 4050, -1, 4038, 4051, -1, 4038, 4490, -1, 4038, 4503, -1, 4039, 4052, -1, 
4039, 4506, -1, 4040, 4041, -1, 4040, 4042, -1, 4040, 4055, -1, 4040, 4510, -1, 4041, 4042, -1, 4041, 4511, -1, 4043, 4044, -1, 4043, 4512, -1, 4044, 4056, -1, 
4044, 4513, -1, 4045, 4046, -1, 4045, 4515, -1, 4046, 4047, -1, 4046, 4516, -1, 4047, 4048, -1, 4047, 4517, -1, 4048, 4502, -1, 4049, 4051, -1, 4049, 4058, -1, 
4049, 4504, -1, 4049, 4518, -1, 4050, 4051, -1, 4050, 4059, -1, 4051, 4061, -1, 4052, 4053, -1, 4052, 4054, -1, 4052, 4519, -1, 4053, 4054, -1, 4053, 4062, -1, 
4053, 4520, -1, 4055, 4069, -1, 4055, 4528, -1, 4056, 4057, -1, 4056, 4529, -1, 4057, 4070, -1, 4057, 4530, -1, 4058, 4061, -1, 4058, 4074, -1, 4058, 4533, -1, 
4059, 4060, -1, 4059, 4061, -1, 4060, 4061, -1, 4060, 4073, -1, 4062, 4063, -1, 4062, 4535, -1, 4063, 4075, -1, 4063, 4546, -1, 4064, 4065, -1, 4064, 4066, -1, 
4064, 4078, -1, 4065, 4067, -1, 4065, 4521, -1, 4065, 4536, -1, 4066, 4067, -1, 4066, 4081, -1, 4067, 4068, -1, 4067, 4523, -1, 4068, 4083, -1, 4068, 4525, -1, 
4068, 4539, -1, 4069, 4084, -1, 4069, 4540, -1, 4070, 4071, -1, 4070, 4072, -1, 4071, 4072, -1, 4071, 4085, -1, 4072, 4532, -1, 4072, 4541, -1, 4073, 4074, -1, 
4073, 4087, -1, 4074, 4088, -1, 4074, 4542, -1, 4075, 4076, -1, 4075, 4546, -1, 4076, 4089, -1, 4076, 4547, -1, 4077, 4079, -1, 4077, 4093, -1, 4077, 4549, -1, 
4078, 4079, -1, 4078, 4080, -1, 4079, 4080, -1, 4080, 4537, -1, 4080, 4548, -1, 4081, 4082, -1, 4081, 4083, -1, 4082, 4083, -1, 4082, 4095, -1, 4083, 4550, -1, 
4084, 4096, -1, 4084, 4551, -1, 4085, 4086, -1, 4085, 4552, -1, 4086, 4097, -1, 4086, 4553, -1, 4087, 4088, -1, 4087, 4098, -1, 4088, 4099, -1, 4088, 4555, -1, 
4089, 4090, -1, 4089, 4557, -1, 4090, 4091, -1, 4090, 4558, -1, 4091, 4100, -1, 4091, 4569, -1, 4092, 4094, -1, 4092, 4103, -1, 4092, 4559, -1, 4093, 4094, -1, 
4093, 4560, -1, 4094, 4561, -1, 4095, 4106, -1, 4095, 4562, -1, 4096, 4108, -1, 4096, 4563, -1, 4097, 4109, -1, 4097, 4564, -1, 4098, 4099, -1, 4098, 4110, -1, 
4099, 4112, -1, 4099, 4565, -1, 4100, 4101, -1, 4100, 4102, -1, 4100, 4569, -1, 4101, 4102, -1, 4101, 4104, -1, 4101, 4570, -1, 4102, 4105, -1, 4103, 4104, -1, 
4103, 4105, -1, 4103, 4571, -1, 4104, 4105, -1, 4104, 4572, -1, 4106, 4107, -1, 4106, 4573, -1, 4107, 4113, -1, 4107, 4584, -1, 4108, 4114, -1, 4108, 4574, -1, 
4109, 4115, -1, 4109, 4575, -1, 4110, 4111, -1, 4110, 4112, -1, 4111, 4112, -1, 4111, 4118, -1, 4112, 4579, -1, 4113, 4120, -1, 4113, 4584, -1, 4114, 4121, -1, 
4114, 4585, -1, 4115, 4116, -1, 4115, 4117, -1, 4116, 4117, -1, 4116, 4123, -1, 4117, 4576, -1, 4117, 4586, -1, 4118, 4119, -1, 4118, 4124, -1, 4119, 4126, -1, 
4119, 4580, -1, 4119, 4587, -1, 4120, 4127, -1, 4120, 4589, -1, 4121, 4122, -1, 4121, 4590, -1, 4122, 4130, -1, 4122, 4591, -1, 4123, 4131, -1, 4123, 4592, -1, 
4124, 4125, -1, 4124, 4126, -1, 4125, 4126, -1, 4125, 4133, -1, 4126, 4593, -1, 4127, 4128, -1, 4127, 4129, -1, 4127, 4596, -1, 4128, 4129, -1, 4128, 4136, -1, 
4128, 4597, -1, 4130, 4140, -1, 4130, 4598, -1, 4131, 4132, -1, 4131, 4599, -1, 4132, 4142, -1, 4132, 4600, -1, 4133, 4134, -1, 4133, 4135, -1, 4134, 4135, -1, 
4134, 4144, -1, 4135, 4594, -1, 4135, 4601, -1, 4136, 4137, -1, 4136, 4604, -1, 4137, 4138, -1, 4137, 4605, -1, 4138, 4147, -1, 4138, 4615, -1, 4139, 4141, -1, 
4139, 4148, -1, 4139, 4619, -1, 4140, 4141, -1, 4140, 4606, -1, 4141, 4607, -1, 4142, 4143, -1, 4142, 4608, -1, 4143, 4151, -1, 4143, 4609, -1, 4144, 4145, -1, 
4144, 4146, -1, 4145, 4146, -1, 4145, 4158, -1, 4146, 4602, -1, 4146, 4610, -1, 4147, 4149, -1, 4147, 4150, -1, 4147, 4615, -1, 4148, 4149, -1, 4148, 4150, -1, 
4148, 4619, -1, 4149, 4150, -1, 4149, 4616, -1, 4151, 4152, -1, 4151, 4620, -1, 4152, 4153, -1, 4152, 4621, -1, 4153, 4154, -1, 4153, 4623, -1, 4154, 4155, -1, 
4154, 4624, -1, 4155, 4156, -1, 4155, 4625, -1, 4156, 4157, -1, 4156, 4626, -1, 4157, 4159, -1, 4157, 4628, -1, 4158, 4159, -1, 4158, 4160, -1, 4159, 4160, -1, 
4160, 4611, -1, 4160, 4627, -1, 4161, 4162, -1, 4161, 4163, -1, 4161, 4176, -1, 4161, 4647, -1, 4162, 4163, -1, 4162, 4164, -1, 4162, 4634, -1, 4163, 4165, -1, 
4163, 4178, -1, 4164, 4165, -1, 4164, 4166, -1, 4164, 4636, -1, 4165, 4167, -1, 4166, 4167, -1, 4166, 4168, -1, 4166, 4638, -1, 4167, 4169, -1, 4168, 4169, -1, 
4168, 4171, -1, 4168, 4641, -1, 4169, 4172, -1, 4170, 4171, -1, 4170, 4172, -1, 4170, 4180, -1, 4170, 4651, -1, 4171, 4172, -1, 4171, 4648, -1, 4173, 4174, -1, 
4173, 4175, -1, 4173, 4183, -1, 4173, 4655, -1, 4174, 4175, -1, 4174, 4176, -1, 4174, 4646, -1, 4175, 4177, -1, 4175, 4185, -1, 4176, 4177, -1, 4176, 4647, -1, 
4177, 4178, -1, 4177, 4186, -1, 4179, 4180, -1, 4179, 4181, -1, 4179, 4188, -1, 4179, 4656, -1, 4180, 4181, -1, 4180, 4651, -1, 4182, 4183, -1, 4182, 4184, -1, 
4182, 4190, -1, 4182, 4660, -1, 4183, 4184, -1, 4183, 4655, -1, 4184, 4185, -1, 4184, 4192, -1, 4185, 4186, -1, 4185, 4193, -1, 4187, 4188, -1, 4187, 4195, -1, 
4187, 4661, -1, 4188, 4662, -1, 4189, 4190, -1, 4189, 4191, -1, 4189, 4196, -1, 4189, 4666, -1, 4190, 4191, -1, 4190, 4660, -1, 4191, 4192, -1, 4191, 4197, -1, 
4192, 4193, -1, 4192, 4198, -1, 4194, 4195, -1, 4194, 4200, -1, 4194, 4667, -1, 4195, 4668, -1, 4196, 4197, -1, 4196, 4208, -1, 4196, 4679, -1, 4197, 4198, -1, 
4197, 4210, -1, 4198, 4211, -1, 4199, 4200, -1, 4199, 4212, -1, 4199, 4680, -1, 4200, 4681, -1, 4201, 4202, -1, 4201, 4203, -1, 4201, 4222, -1, 4201, 4687, -1, 
4202, 4203, -1, 4202, 4205, -1, 4202, 4671, -1, 4203, 4206, -1, 4203, 4224, -1, 4204, 4205, -1, 4204, 4206, -1, 4204, 4227, -1, 4204, 4688, -1, 4205, 4206, -1, 
4205, 4673, -1, 4206, 4225, -1, 4207, 4208, -1, 4207, 4209, -1, 4207, 4242, -1, 4207, 4693, -1, 4208, 4209, -1, 4208, 4679, -1, 4209, 4210, -1, 4209, 4243, -1, 
4210, 4211, -1, 4210, 4244, -1, 4211, 4245, -1, 4212, 4213, -1, 4212, 4694, -1, 4213, 4214, -1, 4213, 4696, -1, 4214, 4215, -1, 4214, 4216, -1, 4215, 4695, -1, 
4215, 4698, -1, 4215, 4722, -1, 4216, 4217, -1, 4216, 4218, -1, 4216, 4699, -1, 4217, 4219, -1, 4218, 4219, -1, 4218, 4220, -1, 4218, 4700, -1, 4219, 4221, -1, 
4220, 4221, -1, 4220, 4222, -1, 4220, 4685, -1, 4221, 4223, -1, 4222, 4223, -1, 4222, 4687, -1, 4223, 4224, -1, 4223, 4247, -1, 4224, 4225, -1, 4224, 4248, -1, 
4225, 4228, -1, 4225, 4249, -1, 4226, 4227, -1, 4226, 4228, -1, 4226, 4252, -1, 4226, 4701, -1, 4227, 4228, -1, 4227, 4688, -1, 4228, 4250, -1, 4229, 4230, -1, 
4229, 4257, -1, 4229, 4705, -1, 4230, 4231, -1, 4230, 4706, -1, 4231, 4232, -1, 4231, 4707, -1, 4232, 4233, -1, 4232, 4708, -1, 4233, 4234, -1, 4233, 4709, -1, 
4234, 4235, -1, 4234, 4711, -1, 4235, 4236, -1, 4235, 4713, -1, 4236, 4237, -1, 4236, 4716, -1, 4237, 4238, -1, 4237, 4240, -1, 4238, 4241, -1, 4238, 4715, -1, 
4238, 4733, -1, 4239, 4240, -1, 4239, 4241, -1, 4239, 4259, -1, 4240, 4241, -1, 4241, 4735, -1, 4242, 4243, -1, 4242, 4260, -1, 4242, 4721, -1, 4243, 4244, -1, 
4243, 4262, -1, 4244, 4245, -1, 4244, 4264, -1, 4245, 4246, -1, 4245, 4266, -1, 4246, 4268, -1, 4247, 4248, -1, 4248, 4249, -1, 4248, 4273, -1, 4249, 4250, -1, 
4249, 4274, -1, 4250, 4253, -1, 4250, 4275, -1, 4251, 4252, -1, 4251, 4253, -1, 4251, 4276, -1, 4251, 4723, -1, 4252, 4253, -1, 4252, 4701, -1, 4253, 4277, -1, 
4254, 4255, -1, 4254, 4256, -1, 4254, 4279, -1, 4254, 4729, -1, 4255, 4256, -1, 4255, 4257, -1, 4255, 4730, -1, 4257, 4731, -1, 4258, 4259, -1, 4258, 4282, -1, 
4258, 4737, -1, 4259, 4738, -1, 4260, 4261, -1, 4260, 4262, -1, 4260, 4742, -1, 4261, 4262, -1, 4261, 4263, -1, 4261, 4754, -1, 4262, 4264, -1, 4263, 4264, -1, 
4263, 4265, -1, 4263, 4755, -1, 4264, 4266, -1, 4265, 4266, -1, 4265, 4267, -1, 4265, 4756, -1, 4266, 4268, -1, 4267, 4268, -1, 4267, 4269, -1, 4267, 4758, -1, 
4268, 4270, -1, 4269, 4270, -1, 4269, 4271, -1, 4269, 4760, -1, 4270, 4272, -1, 4271, 4272, -1, 4271, 4284, -1, 4271, 4762, -1, 4273, 4274, -1, 4273, 4288, -1, 
4274, 4275, -1, 4274, 4289, -1, 4275, 4277, -1, 4275, 4290, -1, 4276, 4277, -1, 4276, 4291, -1, 4276, 4743, -1, 4277, 4292, -1, 4278, 4279, -1, 4278, 4280, -1, 
4278, 4294, -1, 4278, 4748, -1, 4279, 4280, -1, 4279, 4729, -1, 4281, 4282, -1, 4281, 4283, -1, 4281, 4297, -1, 4281, 4749, -1, 4282, 4283, -1, 4282, 4750, -1, 
4284, 4285, -1, 4284, 4286, -1, 4284, 4762, -1, 4285, 4286, -1, 4285, 4287, -1, 4285, 4763, -1, 4287, 4299, -1, 4287, 4764, -1, 4288, 4289, -1, 4288, 4301, -1, 
4289, 4290, -1, 4289, 4302, -1, 4290, 4292, -1, 4290, 4303, -1, 4291, 4292, -1, 4291, 4304, -1, 4291, 4765, -1, 4292, 4306, -1, 4293, 4294, -1, 4293, 4295, -1, 
4293, 4307, -1, 4293, 4770, -1, 4294, 4295, -1, 4294, 4748, -1, 4296, 4297, -1, 4296, 4298, -1, 4296, 4309, -1, 4296, 4774, -1, 4297, 4298, -1, 4297, 4771, -1, 
4299, 4300, -1, 4299, 4783, -1, 4300, 4311, -1, 4300, 4784, -1, 4301, 4302, -1, 4301, 4312, -1, 4302, 4303, -1, 4302, 4314, -1, 4303, 4306, -1, 4303, 4317, -1, 
4304, 4305, -1, 4304, 4306, -1, 4304, 4785, -1, 4305, 4306, -1, 4305, 4315, -1, 4305, 4801, -1, 4307, 4319, -1, 4307, 4790, -1, 4308, 4309, -1, 4308, 4310, -1, 
4308, 4321, -1, 4308, 4793, -1, 4309, 4310, -1, 4309, 4774, -1, 4311, 4325, -1, 4311, 4800, -1, 4312, 4314, -1, 4312, 4333, -1, 4313, 4314, -1, 4313, 4316, -1, 
4313, 4331, -1, 4313, 4822, -1, 4314, 4317, -1, 4315, 4316, -1, 4315, 4317, -1, 4315, 4801, -1, 4316, 4317, -1, 4316, 4824, -1, 4318, 4319, -1, 4318, 4320, -1, 
4318, 4334, -1, 4318, 4805, -1, 4319, 4320, -1, 4319, 4790, -1, 4320, 4335, -1, 4321, 4322, -1, 4321, 4793, -1, 4322, 4324, -1, 4322, 4806, -1, 4323, 4324, -1, 
4323, 4336, -1, 4323, 4807, -1, 4324, 4808, -1, 4325, 4326, -1, 4325, 4816, -1, 4326, 4343, -1, 4326, 4817, -1, 4327, 4328, -1, 4327, 4347, -1, 4327, 4819, -1, 
4328, 4329, -1, 4328, 4820, -1, 4329, 4330, -1, 4329, 4332, -1, 4329, 4821, -1, 4330, 4333, -1, 4331, 4332, -1, 4331, 4333, -1, 4331, 4822, -1, 4332, 4333, -1, 
4332, 4849, -1, 4334, 4335, -1, 4334, 4350, -1, 4334, 4828, -1, 4335, 4351, -1, 4336, 4337, -1, 4336, 4829, -1, 4337, 4338, -1, 4337, 4831, -1, 4338, 4339, -1, 
4338, 4341, -1, 4339, 4342, -1, 4339, 4830, -1, 4339, 4855, -1, 4340, 4341, -1, 4340, 4342, -1, 4340, 4352, -1, 4341, 4342, -1, 4342, 4354, -1, 4343, 4344, -1, 
4343, 4841, -1, 4344, 4355, -1, 4344, 4860, -1, 4345, 4346, -1, 4345, 4359, -1, 4345, 4843, -1, 4346, 4348, -1, 4346, 4845, -1, 4347, 4348, -1, 4347, 4349, -1, 
4348, 4349, -1, 4349, 4818, -1, 4349, 4844, -1, 4350, 4351, -1, 4350, 4362, -1, 4350, 4853, -1, 4351, 4364, -1, 4352, 4353, -1, 4352, 4354, -1, 4353, 4354, -1, 
4353, 4365, -1, 4354, 4854, -1, 4355, 4356, -1, 4355, 4860, -1, 4356, 4357, -1, 4356, 4861, -1, 4357, 4358, -1, 4357, 4862, -1, 4358, 4360, -1, 4358, 4864, -1, 
4359, 4360, -1, 4359, 4361, -1, 4360, 4361, -1, 4361, 4842, -1, 4361, 4863, -1, 4362, 4363, -1, 4362, 4364, -1, 4362, 4865, -1, 4363, 4364, -1, 4363, 4367, -1, 
4363, 4869, -1, 4365, 4366, -1, 4365, 4377, -1, 4366, 4379, -1, 4366, 4856, -1, 4366, 4866, -1, 4367, 4368, -1, 4367, 4369, -1, 4367, 4869, -1, 4368, 4369, -1, 
4368, 4370, -1, 4368, 4877, -1, 4370, 4371, -1, 4370, 4879, -1, 4371, 4372, -1, 4371, 4881, -1, 4372, 4373, -1, 4372, 4884, -1, 4373, 4374, -1, 4373, 4870, -1, 
4374, 4375, -1, 4374, 4871, -1, 4375, 4376, -1, 4375, 4872, -1, 4376, 4380, -1, 4376, 4873, -1, 4377, 4378, -1, 4377, 4379, -1, 4378, 4379, -1, 4378, 4382, -1, 
4379, 4874, -1, 4380, 4381, -1, 4380, 4885, -1, 4381, 4383, -1, 4381, 4886, -1, 4382, 4387, -1, 4382, 4889, -1, 4383, 4384, -1, 4383, 4385, -1, 4383, 4386, -1, 
4384, 4385, -1, 4384, 4386, -1, 4384, 4403, -1, 4386, 4888, -1, 4386, 4890, -1, 4387, 4388, -1, 4387, 4891, -1, 4388, 4404, -1, 4388, 4892, -1, 4389, 4390, -1, 
4389, 4391, -1, 4389, 4407, -1, 4390, 4391, -1, 4390, 4392, -1, 4391, 4393, -1, 4391, 4904, -1, 4392, 4393, -1, 4392, 4394, -1, 4393, 4395, -1, 4393, 4905, -1, 
4394, 4395, -1, 4394, 4396, -1, 4395, 4397, -1, 4395, 4906, -1, 4396, 4397, -1, 4396, 4398, -1, 4397, 4894, -1, 4397, 4907, -1, 4398, 4399, -1, 4398, 4895, -1, 
4399, 4401, -1, 4399, 4897, -1, 4400, 4401, -1, 4400, 4402, -1, 4400, 4408, -1, 4401, 4402, -1, 4402, 4896, -1, 4402, 4909, -1, 4403, 4431, -1, 4403, 4898, -1, 
4404, 4432, -1, 4404, 4900, -1, 4405, 4406, -1, 4405, 4434, -1, 4405, 4901, -1, 4406, 4407, -1, 4406, 4902, -1, 4407, 4903, -1, 4408, 4409, -1, 4408, 4410, -1, 
4409, 4411, -1, 4409, 4908, -1, 4409, 4914, -1, 4410, 4411, -1, 4410, 4412, -1, 4411, 4413, -1, 4411, 4915, -1, 4412, 4413, -1, 4412, 4414, -1, 4413, 4415, -1, 
4413, 4917, -1, 4414, 4415, -1, 4414, 4416, -1, 4415, 4417, -1, 4415, 4919, -1, 4416, 4417, -1, 4416, 4418, -1, 4417, 4419, -1, 4417, 4921, -1, 4418, 4419, -1, 
4418, 4420, -1, 4419, 4421, -1, 4419, 4923, -1, 4420, 4421, -1, 4420, 4422, -1, 4421, 4423, -1, 4421, 4925, -1, 4422, 4423, -1, 4422, 4424, -1, 4423, 4425, -1, 
4423, 4928, -1, 4424, 4425, -1, 4424, 4426, -1, 4425, 4427, -1, 4425, 4435, -1, 4426, 4427, -1, 4426, 4429, -1, 4427, 4430, -1, 4427, 4436, -1, 4428, 4429, -1, 
4428, 4430, -1, 4428, 4437, -1, 4429, 4430, -1, 4430, 4438, -1, 4431, 4442, -1, 4431, 4910, -1, 4432, 4443, -1, 4432, 4911, -1, 4433, 4434, -1, 4433, 4444, -1, 
4433, 4912, -1, 4434, 4913, -1, 4435, 4436, -1, 4435, 4927, -1, 4435, 4934, -1, 4436, 4438, -1, 4436, 4936, -1, 4437, 4438, -1, 4437, 4445, -1, 4438, 4447, -1, 
4439, 4440, -1, 4439, 4441, -1, 4439, 4454, -1, 4440, 4441, -1, 4440, 4442, -1, 4441, 4930, -1, 4441, 4943, -1, 4442, 4931, -1, 4443, 4455, -1, 4443, 4932, -1, 
4444, 4457, -1, 4444, 4933, -1, 4445, 4446, -1, 4445, 4447, -1, 4446, 4447, -1, 4446, 4461, -1, 4447, 4935, -1, 4448, 4449, -1, 4448, 4450, -1, 4448, 4468, -1, 
4449, 4450, -1, 4449, 4451, -1, 4450, 4452, -1, 4450, 4961, -1, 4451, 4452, -1, 4451, 4453, -1, 4452, 4939, -1, 4452, 4962, -1, 4453, 4454, -1, 4453, 4940, -1, 
4454, 4942, -1, 4455, 4470, -1, 4455, 4946, -1, 4456, 4457, -1, 4456, 4472, -1, 4456, 4947, -1, 4457, 4948, -1, 4458, 4459, -1, 4458, 4473, -1, 4458, 4951, -1, 
4459, 4460, -1, 4459, 4953, -1, 4460, 4475, -1, 4460, 4954, -1, 4461, 4462, -1, 4461, 4463, -1, 4462, 4463, -1, 4462, 4479, -1, 4463, 4937, -1, 4463, 4955, -1, 
4464, 4465, -1, 4464, 4466, -1, 4464, 4480, -1, 4464, 4956, -1, 4465, 4466, -1, 4465, 4467, -1, 4465, 4957, -1, 4467, 4468, -1, 4467, 4959, -1, 4468, 4960, -1, 
4469, 4470, -1, 4469, 4471, -1, 4469, 4482, -1, 4469, 4964, -1, 4470, 4471, -1, 4470, 4946, -1, 4472, 4484, -1, 4472, 4965, -1, 4473, 4474, -1, 4473, 4485, -1, 
4474, 4486, -1, 4474, 4949, -1, 4474, 4966, -1, 4475, 4476, -1, 4475, 4477, -1, 4475, 4968, -1, 4476, 4477, -1, 4476, 4487, -1, 4476, 4982, -1, 4477, 4478, -1, 
4478, 4488, -1, 4479, 4489, -1, 4479, 4969, -1, 4480, 4492, -1, 4480, 4971, -1, 4481, 4482, -1, 4481, 4483, -1, 4481, 4495, -1, 4481, 4976, -1, 4482, 4483, -1, 
4482, 4977, -1, 4484, 4496, -1, 4484, 4978, -1, 4485, 4486, -1, 4485, 4498, -1, 4486, 4499, -1, 4486, 4979, -1, 4487, 4488, -1, 4487, 4501, -1, 4487, 4982, -1, 
4489, 4490, -1, 4489, 4491, -1, 4490, 4491, -1, 4490, 4503, -1, 4491, 4970, -1, 4491, 4983, -1, 4492, 4493, -1, 4492, 4985, -1, 4493, 4506, -1, 4493, 5006, -1, 
4494, 4509, -1, 4494, 4973, -1, 4494, 4988, -1, 4494, 4991, -1, 4495, 4511, -1, 4495, 4995, -1, 4496, 4497, -1, 4496, 4996, -1, 4497, 4512, -1, 4497, 4997, -1, 
4498, 4499, -1, 4498, 4515, -1, 4499, 5000, -1, 4499, 5017, -1, 4500, 4501, -1, 4500, 4502, -1, 4500, 4517, -1, 4500, 5002, -1, 4501, 4502, -1, 4501, 4982, -1, 
4503, 4504, -1, 4503, 4505, -1, 4504, 4505, -1, 4504, 4518, -1, 4505, 4984, -1, 4505, 5003, -1, 4506, 4519, -1, 4506, 5006, -1, 4507, 4508, -1, 4507, 4522, -1, 
4507, 4986, -1, 4507, 5008, -1, 4508, 4509, -1, 4508, 4524, -1, 4508, 4989, -1, 4509, 4526, -1, 4509, 5009, -1, 4510, 4511, -1, 4510, 4528, -1, 4510, 5012, -1, 
4511, 4995, -1, 4512, 4513, -1, 4512, 4514, -1, 4513, 4514, -1, 4513, 4529, -1, 4514, 4999, -1, 4514, 5013, -1, 4515, 4516, -1, 4515, 5019, -1, 4516, 4517, -1, 
4516, 5021, -1, 4517, 5023, -1, 4518, 4533, -1, 4518, 5024, -1, 4519, 4520, -1, 4519, 5026, -1, 4520, 4535, -1, 4520, 5039, -1, 4521, 4522, -1, 4521, 4523, -1, 
4521, 4536, -1, 4522, 4524, -1, 4522, 5027, -1, 4523, 4524, -1, 4523, 4525, -1, 4524, 4526, -1, 4525, 4526, -1, 4525, 4539, -1, 4526, 4527, -1, 4527, 5010, -1, 
4527, 5030, -1, 4527, 5042, -1, 4528, 4540, -1, 4528, 5031, -1, 4529, 4530, -1, 4529, 4531, -1, 4530, 4531, -1, 4530, 4532, -1, 4531, 5014, -1, 4531, 5032, -1, 
4532, 4541, -1, 4532, 5033, -1, 4533, 4534, -1, 4533, 4542, -1, 4534, 4543, -1, 4534, 5025, -1, 4534, 5036, -1, 4535, 4544, -1, 4535, 5039, -1, 4536, 4537, -1, 
4536, 4538, -1, 4537, 4538, -1, 4537, 4548, -1, 4538, 5028, -1, 4538, 5040, -1, 4539, 4550, -1, 4539, 5041, -1, 4540, 4551, -1, 4540, 5044, -1, 4541, 4552, -1, 
4541, 5045, -1, 4542, 4543, -1, 4542, 4555, -1, 4543, 4556, -1, 4543, 5049, -1, 4544, 4545, -1, 4544, 4546, -1, 4544, 5051, -1, 4545, 4546, -1, 4545, 4547, -1, 
4545, 5052, -1, 4547, 4557, -1, 4547, 5063, -1, 4548, 4549, -1, 4548, 5053, -1, 4549, 4560, -1, 4549, 5054, -1, 4550, 4562, -1, 4550, 5055, -1, 4551, 4563, -1, 
4551, 5056, -1, 4552, 4553, -1, 4552, 4554, -1, 4553, 4554, -1, 4553, 4564, -1, 4554, 5046, -1, 4554, 5057, -1, 4555, 4556, -1, 4555, 4565, -1, 4556, 4566, -1, 
4556, 5059, -1, 4557, 4558, -1, 4557, 5063, -1, 4558, 4567, -1, 4558, 5064, -1, 4559, 4561, -1, 4559, 4571, -1, 4559, 5081, -1, 4560, 4561, -1, 4560, 5065, -1, 
4561, 5066, -1, 4562, 4573, -1, 4562, 5067, -1, 4563, 4574, -1, 4563, 5068, -1, 4564, 4575, -1, 4564, 5069, -1, 4565, 4566, -1, 4565, 4579, -1, 4566, 4581, -1, 
4566, 5072, -1, 4567, 4568, -1, 4567, 4569, -1, 4567, 5075, -1, 4568, 4569, -1, 4568, 4570, -1, 4568, 5076, -1, 4570, 4572, -1, 4570, 5077, -1, 4571, 4572, -1, 
4571, 5081, -1, 4572, 5078, -1, 4573, 4582, -1, 4573, 5082, -1, 4574, 4585, -1, 4574, 5083, -1, 4575, 4576, -1, 4575, 4577, -1, 4576, 4577, -1, 4576, 4586, -1, 
4577, 5070, -1, 4577, 5084, -1, 4578, 4581, -1, 4578, 4588, -1, 4578, 5073, -1, 4578, 5085, -1, 4579, 4580, -1, 4579, 4581, -1, 4580, 4581, -1, 4580, 4587, -1, 
4582, 4583, -1, 4582, 4584, -1, 4582, 5087, -1, 4583, 4584, -1, 4583, 4589, -1, 4583, 5093, -1, 4585, 4590, -1, 4585, 5088, -1, 4586, 4592, -1, 4586, 5089, -1, 
4587, 4588, -1, 4587, 4593, -1, 4588, 4595, -1, 4588, 5090, -1, 4589, 4596, -1, 4589, 5093, -1, 4590, 4591, -1, 4590, 5094, -1, 4591, 4598, -1, 4591, 5104, -1, 
4592, 4599, -1, 4592, 5095, -1, 4593, 4594, -1, 4593, 4595, -1, 4594, 4595, -1, 4594, 4601, -1, 4595, 5096, -1, 4596, 4597, -1, 4596, 5101, -1, 4597, 4604, -1, 
4597, 5113, -1, 4598, 4606, -1, 4598, 5104, -1, 4599, 4600, -1, 4599, 5105, -1, 4600, 4608, -1, 4600, 5106, -1, 4601, 4602, -1, 4601, 4603, -1, 4602, 4603, -1, 
4602, 4610, -1, 4603, 5097, -1, 4603, 5108, -1, 4604, 4605, -1, 4604, 5113, -1, 4605, 4613, -1, 4605, 5125, -1, 4606, 4607, -1, 4606, 5114, -1, 4607, 4617, -1, 
4607, 5115, -1, 4608, 4609, -1, 4608, 5116, -1, 4609, 4620, -1, 4609, 5117, -1, 4610, 4611, -1, 4610, 4612, -1, 4611, 4612, -1, 4611, 4627, -1, 4612, 5109, -1, 
4612, 5120, -1, 4613, 4614, -1, 4613, 4615, -1, 4613, 5125, -1, 4614, 4615, -1, 4614, 4616, -1, 4614, 5126, -1, 4616, 4618, -1, 4616, 5127, -1, 4617, 4618, -1, 
4617, 4619, -1, 4617, 5128, -1, 4618, 4619, -1, 4618, 5129, -1, 4620, 4621, -1, 4620, 4622, -1, 4621, 4622, -1, 4621, 4623, -1, 4622, 5119, -1, 4622, 5130, -1, 
4623, 4624, -1, 4623, 5131, -1, 4624, 4625, -1, 4624, 5133, -1, 4625, 4626, -1, 4625, 5135, -1, 4626, 4628, -1, 4626, 5138, -1, 4627, 4628, -1, 4627, 4629, -1, 
4628, 4629, -1, 4629, 5121, -1, 4629, 5137, -1, 4630, 4631, -1, 4630, 4632, -1, 4630, 4645, -1, 4630, 5156, -1, 4631, 4632, -1, 4631, 4633, -1, 4631, 5142, -1, 
4632, 4634, -1, 4632, 4647, -1, 4633, 4634, -1, 4633, 4635, -1, 4633, 5144, -1, 4634, 4636, -1, 4635, 4636, -1, 4635, 4637, -1, 4635, 5146, -1, 4636, 4638, -1, 
4637, 4638, -1, 4637, 4640, -1, 4637, 5148, -1, 4638, 4641, -1, 4639, 4640, -1, 4639, 4641, -1, 4639, 4648, -1, 4639, 5159, -1, 4640, 4641, -1, 4640, 5151, -1, 
4642, 4643, -1, 4642, 4644, -1, 4642, 4653, -1, 4642, 5162, -1, 4643, 4644, -1, 4643, 4645, -1, 4643, 5154, -1, 4644, 4646, -1, 4644, 4655, -1, 4645, 4646, -1, 
4645, 5156, -1, 4646, 4647, -1, 4648, 4650, -1, 4648, 5159, -1, 4649, 4650, -1, 4649, 4651, -1, 4649, 4656, -1, 4649, 5163, -1, 4650, 4651, -1, 4650, 5164, -1, 
4652, 4653, -1, 4652, 4654, -1, 4652, 4658, -1, 4652, 5167, -1, 4653, 4654, -1, 4653, 5162, -1, 4654, 4655, -1, 4654, 4660, -1, 4656, 4662, -1, 4656, 5170, -1, 
4657, 4658, -1, 4657, 4659, -1, 4657, 4664, -1, 4657, 5173, -1, 4658, 4659, -1, 4658, 5167, -1, 4659, 4660, -1, 4659, 4666, -1, 4661, 4662, -1, 4661, 4668, -1, 
4661, 5174, -1, 4662, 5170, -1, 4663, 4664, -1, 4663, 4665, -1, 4663, 4677, -1, 4663, 5183, -1, 4664, 4665, -1, 4664, 5173, -1, 4665, 4666, -1, 4665, 4678, -1, 
4666, 4679, -1, 4667, 4668, -1, 4667, 4681, -1, 4667, 5184, -1, 4668, 5185, -1, 4669, 4670, -1, 4669, 4671, -1, 4669, 4686, -1, 4669, 5189, -1, 4670, 4671, -1, 
4670, 4672, -1, 4670, 5177, -1, 4671, 4673, -1, 4672, 4673, -1, 4672, 4675, -1, 4672, 5180, -1, 4673, 4676, -1, 4674, 4675, -1, 4674, 4676, -1, 4674, 4690, -1, 
4674, 5193, -1, 4675, 4676, -1, 4675, 5190, -1, 4676, 4688, -1, 4677, 4678, -1, 4677, 4692, -1, 4677, 5195, -1, 4678, 4679, -1, 4678, 4693, -1, 4680, 4681, -1, 
4680, 4682, -1, 4680, 4694, -1, 4681, 4682, -1, 4682, 5196, -1, 4682, 5208, -1, 4683, 4684, -1, 4683, 4685, -1, 4683, 4700, -1, 4683, 5199, -1, 4684, 4685, -1, 
4684, 4686, -1, 4684, 5200, -1, 4685, 4687, -1, 4686, 4687, -1, 4686, 5189, -1, 4688, 4691, -1, 4689, 4690, -1, 4689, 4691, -1, 4689, 4703, -1, 4689, 5203, -1, 
4690, 4691, -1, 4690, 5193, -1, 4691, 4701, -1, 4692, 4693, -1, 4692, 4719, -1, 4692, 5207, -1, 4693, 4721, -1, 4694, 4696, -1, 4694, 5210, -1, 4695, 4696, -1, 
4695, 4697, -1, 4695, 4722, -1, 4696, 4697, -1, 4697, 5209, -1, 4697, 5226, -1, 4698, 4699, -1, 4698, 4722, -1, 4698, 5212, -1, 4699, 4700, -1, 4699, 5213, -1, 
4700, 5199, -1, 4701, 4704, -1, 4702, 4703, -1, 4702, 4704, -1, 4702, 4725, -1, 4702, 5216, -1, 4703, 4704, -1, 4703, 5203, -1, 4704, 4723, -1, 4705, 4706, -1, 
4705, 4731, -1, 4705, 5219, -1, 4706, 4707, -1, 4706, 5220, -1, 4707, 4708, -1, 4707, 5221, -1, 4708, 4709, -1, 4708, 5223, -1, 4709, 4710, -1, 4709, 4711, -1, 
4710, 4712, -1, 4710, 5222, -1, 4710, 5232, -1, 4711, 4712, -1, 4711, 4713, -1, 4712, 4714, -1, 4712, 5233, -1, 4713, 4714, -1, 4713, 4716, -1, 4714, 4717, -1, 
4714, 5236, -1, 4715, 4716, -1, 4715, 4717, -1, 4715, 4733, -1, 4716, 4717, -1, 4717, 4732, -1, 4718, 4719, -1, 4718, 4720, -1, 4718, 4740, -1, 4718, 5225, -1, 
4719, 4720, -1, 4719, 5207, -1, 4720, 4721, -1, 4720, 4741, -1, 4721, 4742, -1, 4722, 5227, -1, 4723, 4726, -1, 4723, 4743, -1, 4724, 4725, -1, 4724, 4726, -1, 
4724, 4744, -1, 4724, 5228, -1, 4725, 4726, -1, 4725, 5216, -1, 4726, 4745, -1, 4727, 4728, -1, 4727, 4729, -1, 4727, 4747, -1, 4727, 5229, -1, 4728, 4729, -1, 
4728, 4730, -1, 4728, 5230, -1, 4730, 4731, -1, 4730, 5231, -1, 4731, 5219, -1, 4732, 4734, -1, 4732, 5235, -1, 4732, 5246, -1, 4733, 4734, -1, 4733, 4735, -1, 
4734, 4736, -1, 4734, 5248, -1, 4735, 4736, -1, 4735, 4738, -1, 4736, 4739, -1, 4736, 5250, -1, 4737, 4738, -1, 4737, 4739, -1, 4737, 4750, -1, 4738, 4739, -1, 
4739, 5252, -1, 4740, 4741, -1, 4740, 4751, -1, 4740, 5239, -1, 4741, 4742, -1, 4741, 4752, -1, 4742, 4753, -1, 4743, 4745, -1, 4743, 4765, -1, 4744, 4745, -1, 
4744, 4766, -1, 4744, 5242, -1, 4745, 4767, -1, 4746, 4747, -1, 4746, 4748, -1, 4746, 4769, -1, 4746, 5243, -1, 4747, 4748, -1, 4747, 5244, -1, 4749, 4750, -1, 
4749, 4771, -1, 4749, 5254, -1, 4750, 5255, -1, 4751, 4752, -1, 4751, 4775, -1, 4751, 5258, -1, 4752, 4753, -1, 4752, 4776, -1, 4753, 4754, -1, 4753, 4777, -1, 
4754, 4755, -1, 4754, 4778, -1, 4755, 4756, -1, 4755, 4779, -1, 4756, 4758, -1, 4756, 4782, -1, 4757, 4758, -1, 4757, 4759, -1, 4757, 4780, -1, 4757, 5281, -1, 
4758, 4760, -1, 4759, 4760, -1, 4759, 4761, -1, 4759, 5259, -1, 4760, 4762, -1, 4761, 4762, -1, 4761, 4763, -1, 4761, 5260, -1, 4763, 4764, -1, 4763, 5262, -1, 
4764, 4783, -1, 4764, 5264, -1, 4765, 4767, -1, 4765, 4785, -1, 4766, 4767, -1, 4766, 4786, -1, 4766, 5267, -1, 4767, 4788, -1, 4768, 4769, -1, 4768, 4770, -1, 
4768, 4789, -1, 4768, 5268, -1, 4769, 4770, -1, 4769, 5269, -1, 4770, 4790, -1, 4771, 4773, -1, 4771, 5274, -1, 4772, 4773, -1, 4772, 4774, -1, 4772, 4792, -1, 
4772, 5275, -1, 4773, 4774, -1, 4773, 5276, -1, 4775, 4776, -1, 4775, 4794, -1, 4775, 5278, -1, 4776, 4777, -1, 4776, 4795, -1, 4777, 4778, -1, 4777, 4796, -1, 
4778, 4779, -1, 4778, 4797, -1, 4779, 4782, -1, 4779, 4799, -1, 4780, 4781, -1, 4780, 4782, -1, 4780, 5281, -1, 4781, 4782, -1, 4781, 4798, -1, 4781, 5295, -1, 
4783, 4784, -1, 4783, 5282, -1, 4784, 4800, -1, 4784, 5283, -1, 4785, 4788, -1, 4785, 4804, -1, 4786, 4787, -1, 4786, 4788, -1, 4786, 5286, -1, 4787, 4788, -1, 
4787, 4802, -1, 4787, 5297, -1, 4789, 4790, -1, 4789, 4805, -1, 4789, 5289, -1, 4791, 4792, -1, 4791, 4793, -1, 4791, 4806, -1, 4791, 5290, -1, 4792, 4793, -1, 
4792, 5291, -1, 4794, 4795, -1, 4794, 4809, -1, 4794, 5293, -1, 4795, 4796, -1, 4795, 4810, -1, 4796, 4797, -1, 4796, 4811, -1, 4797, 4799, -1, 4797, 4812, -1, 
4798, 4799, -1, 4798, 4813, -1, 4798, 5295, -1, 4799, 4815, -1, 4800, 4816, -1, 4800, 5296, -1, 4801, 4804, -1, 4801, 4827, -1, 4802, 4803, -1, 4802, 4804, -1, 
4802, 5297, -1, 4803, 4804, -1, 4803, 4825, -1, 4803, 5316, -1, 4805, 4828, -1, 4805, 5302, -1, 4806, 4808, -1, 4806, 5303, -1, 4807, 4808, -1, 4807, 4829, -1, 
4807, 5304, -1, 4808, 5305, -1, 4809, 4810, -1, 4809, 4833, -1, 4809, 5307, -1, 4810, 4811, -1, 4810, 4835, -1, 4811, 4812, -1, 4811, 4837, -1, 4812, 4815, -1, 
4812, 4840, -1, 4813, 4814, -1, 4813, 4815, -1, 4813, 5310, -1, 4814, 4815, -1, 4814, 4838, -1, 4814, 5329, -1, 4816, 4817, -1, 4816, 5311, -1, 4817, 4841, -1, 
4817, 5331, -1, 4818, 4819, -1, 4818, 4844, -1, 4818, 5313, -1, 4819, 4820, -1, 4819, 5314, -1, 4820, 4821, -1, 4820, 5315, -1, 4821, 4847, -1, 4821, 5337, -1, 
4822, 4824, -1, 4822, 4852, -1, 4823, 4824, -1, 4823, 4826, -1, 4823, 4850, -1, 4823, 5341, -1, 4824, 4827, -1, 4825, 4826, -1, 4825, 4827, -1, 4825, 5316, -1, 
4826, 4827, -1, 4826, 5343, -1, 4828, 4853, -1, 4828, 5321, -1, 4829, 4831, -1, 4829, 5323, -1, 4830, 4831, -1, 4830, 4832, -1, 4830, 4855, -1, 4831, 4832, -1, 
4832, 5322, -1, 4832, 5350, -1, 4833, 4834, -1, 4833, 4835, -1, 4833, 5326, -1, 4834, 4835, -1, 4834, 4836, -1, 4834, 5327, -1, 4835, 4837, -1, 4836, 4837, -1, 
4836, 4839, -1, 4836, 5354, -1, 4837, 4840, -1, 4838, 4839, -1, 4838, 4840, -1, 4838, 5329, -1, 4839, 4840, -1, 4839, 5356, -1, 4841, 4858, -1, 4841, 5331, -1, 
4842, 4843, -1, 4842, 4863, -1, 4842, 5332, -1, 4843, 4845, -1, 4843, 5334, -1, 4844, 4845, -1, 4844, 4846, -1, 4845, 4846, -1, 4846, 5312, -1, 4846, 5333, -1,
[truncated: 35,317,777 more chars]
