# Supplementary material for: Molecular architecture of human polycomb repressive complex 2
Source: eLife. 2012 Oct 30;1:e00005. doi: 10.7554/eLife.00005 (PMC3482686; doi:10.7554/eLife.00005)
Supplement: Supplementary file 1. — Inter- and intramolecular crosslinking. DOI: http://dx.doi.org/10.7554/eLife.00005.020 [file elife00005s002.xlsx]

## Sheet: Intermolecular crosslinking
Cross-Linked Peptides:	Protein1	Protein2
MKGEQESHSLSAHLQLTFTGFFHK-NLKLK-a2-b3	SUZ12	RBAP48
WTGETNDKSTAPIAKPLATR-NLKLK-a8-b3	SUZ12	RBAP48
AQCNTKQCPCYLAVR-HMLTHSGDKPFK-a6-b9	EZH2	AEBP2
HVPTHFSQQNSSKVSSQPK-CKAQCNTK-a13-b2	AEBP2	EZH2
NSESLHQENKPGSVKPTQTIAVK-RKEDSGK-a10-b2	SUZ12	AEBP2
DLEDHRDDKESRPPR-KNLCR-a9-b1	EZH2	SUZ12
NSESLHQENKPGSVKPTQTIAVK-NLKLK-a10-b3	SUZ12	RBAP48
NSESLHQENKPGSVKPTQTIAVK-TKVVHLSK-a10-b2	SUZ12	AEBP2
AKEESPSKAGMNK-IGIFAKR-a8-b6	AEBP2	EZH2
HVPTHFSQQNSSKVSSQPK-EKDTPNENR-a13-b2	AEBP2	SUZ12
HVPTHFSQQNSSKVSSQPK-KLYSLLK-a13-b1	AEBP2	SUZ12
STAPIAKPLATR-NLKLK-a7-b3	SUZ12	RBAP48
STAPIAKPLATR-TKVVHLSK-a7-b2	SUZ12	AEBP2
STAPIAKPLATR-RKEDSGK-a7-b2	SUZ12	AEBP2
HVPTHFSQQNSSKVSSQPK-FIFNYVYHPKGAR-a13-b10	AEBP2	SUZ12
HVPTHFSQQNSSKVSSQPK-AQCNTKQCPCYLAVR-a13-b6	AEBP2	EZH2
RTPITHILVCRPKR-HMLTHSGDKPFK-a13-b9	SUZ12	AEBP2
FIFNYVYHPKGAR-HMLTHSGDKPFK-a10-b9	SUZ12	AEBP2
NSESLHQENKPGSVKPTQTIAVK-TKVVHLSK-a15-b2	SUZ12	AEBP2
ALETDSVSGVSKQSKK-CKAQCNTK-a12-b2	SUZ12	EZH2
HMLTHSGDKPFK-IGIFAKR-a9-b6	AEBP2	EZH2
HVPTHFSQQNSSKVSSQPK-NVSCKNCSIQR-a13-b5	AEBP2	EZH2
GCKVYNTPSTSQSWLQR-FIFNYVYHPKGAR-a3-b10	AEBP2	SUZ12
LYVWDLEVEDPHKAK-RADEVKSMFSSNR-a13-b6	EED	EZH2
DLEDHRDDKESRPPR-HMLTHSGDKPFK-a9-b9	EZH2	AEBP2
CTTLTHHKCGAAIR-HMLTHSGDKPFK-a8-b9	EED	AEBP2
EVSTAPAGTDMPAAKK-GTAEELKEK-a15-b7	EED	EZH2
NSESLHQENKPGSVKPTQTIAVK-KEDSGKIK-a10-b6	SUZ12	AEBP2
TFVAQMTVFDKNRR-TKVVHLSK-a11-b2	SUZ12	AEBP2
TFVAQMTVFDKNR-TKVVHLSK-a11-b2	SUZ12	AEBP2
FIFNYVYHPKGAR-AKEESPSK-a10-b2	SUZ12	AEBP2
HMLTHSGDKPFK-CKAQCNTK-a9-b2	AEBP2	EZH2
KEKDTPNENR-TKVVHLSK-a3-b2	SUZ12	AEBP2
HVPTHFSQQNSSKVSSQPK-IGIFAKR-a13-b6	AEBP2	EZH2
FIFNYVYHPKGAR-IGIFAKR-a10-b6	SUZ12	EZH2
HVPTHFSQQNSSKVSSQPK-GKVYDK-a13-b2	AEBP2	EZH2
RATWETILDGKR-HQLKTK-a11-b4	SUZ12	AEBP2
HMLTHSGDKPFK-GKVYDK-a9-b2	AEBP2	EZH2

## Sheet: Intramolecular crosslinking
Cross-Linked Peptides:	Protein1	Protein2
AQCNTKQCPCYLAVR-YSQADALKYVGIER-a6-b8	EZH2	EZH2
YSQADALKYVGIER-IGIFAKR-a8-b6	EZH2	EZH2
KEKDTPNENR-KLYSLLK-a3-b1	SUZ12	SUZ12
HMLTHSGDKPFK-AGMNKR-a9-b5	AEBP2	AEBP2
HPSKPDPSGECNPDLR-IEIEIKINHEGEVNR-a4-b6	RBAP48	RBAP48
HMLTHSGDKPFK-AKEESPSK-a9-b2	AEBP2	AEBP2
HVPTHFSQQNSSKVSSQPK-AKEESPSK-a13-b2	AEBP2	AEBP2
KTFKVDDMLSK-TNIKR-a1-b4	SUZ12	SUZ12
FIFNYVYHPKGAR-KLYSLLK-a10-b1	SUZ12	SUZ12
GCKVYNTPSTSQSWLQR-HMLTHSGDKPFK-a3-b9	AEBP2	AEBP2
TFKVDDMLSKVEK-TNIKR-a10-b4	SUZ12	SUZ12
TFKVDDMLSKVEK-TNIKRK-a10-b4	SUZ12	SUZ12
FIFNYVYHPKGAR-KEKDTPNENR-a10-b3	SUZ12	SUZ12
DLEDHRDDKESRPPR-KFPSDK-a9-b1	EZH2	EZH2
NSESLHQENKPGSVKPTQTIAVK-STAPIAKPLATR-a10-b7	SUZ12	SUZ12
TKASMSEFLESEDGEVEQQR-KLYSLLK-a2-b1	SUZ12	SUZ12
KEKDTPNENR-KLYSLLK-a1-b1	SUZ12	SUZ12
AKCTTLTHHK-CKYSFK-a2-b2	EED	EED
FIFNYVYHPKGAR-EKDTPNENR-a10-b2	SUZ12	SUZ12
RTPITHILVCRPKR-LYSLLKHLK-a13-b6	SUZ12	SUZ12
VSSQPKAKEESPSK-HMLTHSGDKPFK-a6-b9	AEBP2	AEBP2
AKEESPSKAGMNK-HMLTHSGDKPFK-a8-b9	AEBP2	AEBP2
GHSVVFHSTVIAKR-KEDSGK-a13-b1	AEBP2	AEBP2
HVPTHFSQQNSSKVSSQPK-AKEESPSKAGMNK-a13-b8	AEBP2	AEBP2
HVPTHFSQQNSSKVSSQPK-HMLTHSGDKPFK-a13-b9	AEBP2	AEBP2
NSESLHQENKPGSVKPTQTIAVK-STAPIAKPLATR-a15-b7	SUZ12	SUZ12
EKDTPNENR-KLYSLLK-a2-b1	SUZ12	SUZ12
HLKLCHSR-KLYSLLK-a3-b1	SUZ12	SUZ12
TFVAQMTVFDKNRR-STAPIAKPLATR-a11-b7	SUZ12	SUZ12
HMLTHSGDKPFK-VSSQPKAK-a9-b6	AEBP2	AEBP2
RTKASMSEFLESEDGEVEQQR-KLYSLLK-a3-b1	SUZ12	SUZ12
TFKVDDMLSKVEK-TNIKRK-a3-b4	SUZ12	SUZ12
NSESLHQENKPGSVKPTQTIAVK-KEKDTPNENR-a10-b1	SUZ12	SUZ12
KNTETALDNKPCGPQCYQHLEGAK-CNYSFHATPNTYKR-a1-b13	EZH2	EZH2
VDDMLSKVEK-TNIKRK-a7-b4	SUZ12	SUZ12
HVPTHFSQQNSSKVSSQPK-AGMNKR-a13-b5	AEBP2	AEBP2
FIFNYVYHPKGAR-KEKDTPNENR-a10-b1	SUZ12	SUZ12
DPVQKNEFISEYCGEIISQDEADRR-IGIFAKR-a5-b6	EZH2	EZH2
HMLTHSGDKPFK-HQLKTK-a9-b4	AEBP2	AEBP2
HPSKPDPSGECNPDLR-EGKVVDAK-a4-b3	RBAP48	RBAP48
QKDLEDHRDDK-KIQLKK-a2-b1	EZH2	EZH2
NSESLHQENKPGSVKPTQTIAVK-KLYSLLK-a15-b1	SUZ12	SUZ12
RKNTETALDNKPCGPQCYQHLEGAK-IKTPPK-a2-b2	EZH2	EZH2
TPSSDVLVFDYTKHPSKPDPSGECNPDLR-EGKVVDAK-a13-b3	RBAP48	RBAP48
KNTETALDNKPCGPQCYQHLEGAK-IKTPPK-a1-b2	EZH2	EZH2
GHSVVFHSTVIAKR-KEDSGKIK-a13-b1	AEBP2	AEBP2
VVHLSKLPK-HQLKTK-a6-b4	AEBP2	AEBP2
